# Supplementary material for: Comparative analysis of hippocampal extracellular space uncovers widely altered peptidome upon epileptic seizure in urethane-anaesthetized rats
Source: Fluids Barriers CNS. 2024 Jan 11;21:6. doi: 10.1186/s12987-024-00508-w (PMC10782730; doi:10.1186/s12987-024-00508-w)
Supplement: Supplementary file 1 — Additional file 1: Table S1. List of detected peptides in microdialysate samples. Peptide sequences, positions, Uniprot accession numbers, protein names, and normalized abundances are shown. (Norm ab: normalized abundance; 4Ap: 4-AP treated samples; ctrl: control samples). Table S2. List of significantly altered peptides upon 4-AP treatment (paired t-test, adjusted P-value < 0.05). Peptide sequences, positions, Uniprot accession numbers, gene symbols, and protein names are shown. Table S3. List of peptides that are detected in at least 9 of the 4-AP treated samples and not more than 2 of the control samples upon 4-AP treatment. Peptide sequences, positions, modifications, Uniprot accession numbers, gene symbols, and normalized abundances (Norm ab) are shown. (4Ap: 4-AP treated samples; ctrl: control samples). Table S4. Enrichment analysis on upregulated proteins. (Analysis was carried out by g:Profiler (version e106_eg53_p16_65fcd97) g:GOSt online tool with the background of Rattus norvegicus genome). Table S5. Enrichment analysis on downregulated proteins. (Analysis was carried out by g:Profiler (version e106_eg53_p16_65fcd97) g:GOSt online tool with the background of Rattus norvegicus genome). Table S6. Functional categories of proteins that had significantly altered peptides in the microdialysate. [file 12987_2024_508_MOESM1_ESM.xlsx]

## Sheet: Additional Table 1
Table S1 List of detected peptides in microdialysate samples. Peptide sequences, positions, modificatoins, Uniprot accession numbers, protein names, and normalized abundances are shown. (Norm ab: normalized abundance; 4Ap: 4-AP treated samples; ctrl: control samples)
No.	Peptide sequence	Peptide position	Modifications	Description	Norm ab 4Ap 1	Norm ab 4Ap 2	Norm ab 4Ap 3	Norm ab 4Ap 4	Norm ab 4Ap 5	Norm ab 4Ap 6	Norm ab 4Ap 7	Norm ab 4Ap 8	Norm ab 4Ap 9	Norm ab 4Ap 10	Norm ab 4Ap 11	Norm ab ctrl 1	Norm ab ctrl 2	Norm ab ctrl 3	Norm ab ctrl 4	Norm ab ctrl 5	Norm ab ctrl 6	Norm ab ctrl 7	Norm ab ctrl 8	Norm ab ctrl 9	Norm ab ctrl 10	Norm ab ctrl 11
1	[K].HGGYENAVHSGALDD.[-]	A0A096MJA0 [387-401]		RCG44919, isoform CRA_b OS=Rattus norvegicus OX=10116 GN=Tcp1 PE=1 SV=1	0.19301	0.18049	0.42652	0.2329	0.06236	0.09918	0.09649	0.06162	0.24259	0.19515	0.16604			0.09054	0.08373	0.0242				0.05184	0.09221	0.0553
2	[S].PLKETPDL.[G]	A0A096MJQ2 [205-212]		Selenoprotein V OS=Rattus norvegicus OX=10116 GN=Selenov PE=4 SV=1	0.10815	0.27001	0.10777	0.10794	0.06265	0.33022		0.29842	0.10664	0.0474	0.18591	1.7811	4.20322	2.12978	1.17567	0.84982	3.33566	2.56789	3.5746	2.65878	1.65655	3.35144
3	[M].AAPAAPAAEEKGSEAQLK.[A]	A0A096MJY6 [2-19]	1xAcetyl [N-Term]	1,4-alpha-glucan-branching enzyme 1 (Fragment) OS=Rattus norvegicus OX=10116 GN=Gbe1 PE=1 SV=1	0.08335		0.42676	0.06793			0.14433		0.23235	0.25924	0.14783			0.203	0.031			0.09436		0.14319	0.29607	0.11568
4	[-].MAALAPLPPLPAQFK.[S]	A0A096MKH2 [1-15]	1xMet-loss+Acetyl [M1]	Similar to RIKEN cDNA 1110059P08 OS=Rattus norvegicus OX=10116 GN=Vta1 PE=1 SV=1			0.39878
5	[K].LAQGEYVAPEKIENIYIR.[S]	A0A0A6YYM0 [587-604]		Long-chain-fatty-acid--CoA ligase 6 OS=Rattus norvegicus OX=10116 GN=Acsl6 PE=1 SV=2	0.03754		0.35946		0.05112
6	[R].AGPVAVAPELESKESVL.[-]	A0A0F7R5I4 [513-529]		Alanine/serine/cysteine/threonine transporter 1 OS=Rattus norvegicus OX=10116 GN=ratASCT1 PE=2 SV=1	0.32827	0.41695	0.68283	0.08675	0.12509				0.30519	0.24112	0.13986	0.41805	1.63118	1.13746	0.681	0.76486	1.79627		0.77878	1.3298	0.42979	0.99151
7	[A].GPVAVAPELESKESVL.[-]	A0A0F7R5I4 [514-529]		Alanine/serine/cysteine/threonine transporter 1 OS=Rattus norvegicus OX=10116 GN=ratASCT1 PE=2 SV=1	0.06202		0.11763									0.16811	0.6872	0.42699	0.24129	0.21531	0.55614		0.41202	0.46613	0.21058	0.4915
8	[A].VAPELESKESVL.[-]	A0A0F7R5I4 [518-529]		Alanine/serine/cysteine/threonine transporter 1 OS=Rattus norvegicus OX=10116 GN=ratASCT1 PE=2 SV=1												0.30665	0.43479	0.20196	0.18412	0.21316	0.7976	0.32956	0.57249	0.63611	0.19301	0.24953
9	[V].APELESKESVL.[-]	A0A0F7R5I4 [519-529]		Alanine/serine/cysteine/threonine transporter 1 OS=Rattus norvegicus OX=10116 GN=ratASCT1 PE=2 SV=1	0.04751	0.09646	0.03805					0.04559				0.69435	1.29411	0.70674	0.33684	0.42879	1.2861	0.90397	1.11447	1.32925	0.56064	0.6276
10	[C].DGILGRDTLPHEDQG.[K]	A0A0G2JSK1 [21-35]		RCG20603 OS=Rattus norvegicus OX=10116 GN=Serpina3c PE=3 SV=1				0.03417			2.3943		0.09294	0.55475					0.04003			0.34386			0.26328
11	[C].DGILGRDTLPHEDQGK.[G]	A0A0G2JSK1 [21-36]		RCG20603 OS=Rattus norvegicus OX=10116 GN=Serpina3c PE=3 SV=1		0.18361	0.14163	0.28884	0.23494					0.13955	0.16237	0.0342	0.06688	0.08736	0.29962	0.22843
12	[C].DGILGRDTLPHEDQGKGRQ.[L]	A0A0G2JSK1 [21-39]		RCG20603 OS=Rattus norvegicus OX=10116 GN=Serpina3c PE=3 SV=1		0.0724		0.02974	0.04414		4.94411		0.12558				0.02946	0.03186	0.08641	0.02605		0.14412			0.08011
13	[E].MKKPYQLIAQDNEPEKPVADSETKM.[-]	A0A0G2JSU1 [473-497]		Amino acid transporter OS=Rattus norvegicus OX=10116 GN=Slc1a3 PE=1 SV=1													0.57148	0.17846
14	[K].KPYQLIAQDNEPEKPVADSETKM.[-]	A0A0G2JSU1 [475-497]		Amino acid transporter OS=Rattus norvegicus OX=10116 GN=Slc1a3 PE=1 SV=1	0.86309	1.81194	2.50717	0.29185	0.79347	0.23359	0.53052		0.97032	0.64187	0.35697		0.16843	0.41628	0.34657	0.14961						0.08177
15	[Y].QLIAQDNEPEKPVADSETKM.[-]	A0A0G2JSU1 [478-497]		Amino acid transporter OS=Rattus norvegicus OX=10116 GN=Slc1a3 PE=1 SV=1	0.35557	0.63992	0.52983	0.35886	0.23783	0.31886		0.19722	0.19859	0.33839	0.49482	0.33221	0.82586	0.53542	0.40511	0.28834	0.70611	0.25053	0.57048	0.68372	0.49563	0.69218
16	[Q].LIAQDNEPEKPVADSETKM.[-]	A0A0G2JSU1 [479-497]		Amino acid transporter OS=Rattus norvegicus OX=10116 GN=Slc1a3 PE=1 SV=1	0.63629	0.85155	0.89766	0.64857	0.40839	0.61928	0.40052	0.48091	0.66408	0.81894	0.97559	0.9479	2.65846	1.30093	1.40284	0.84586	1.81534	0.91959	1.6605	1.68991	1.47704	2.32421
17	[L].IAQDNEPEKPVADSETKM.[-]	A0A0G2JSU1 [480-497]	1xOxidation [M18]	Amino acid transporter OS=Rattus norvegicus OX=10116 GN=Slc1a3 PE=1 SV=1		0.06488	0.02812		0.0245					0.04261	0.03229	0.27735	0.19423	0.19663	0.06515	0.12796	0.86504	0.87217	0.80133	1.64107	0.34727	0.39158
18	[L].IAQDNEPEKPVADSETKM.[-]	A0A0G2JSU1 [480-497]		Amino acid transporter OS=Rattus norvegicus OX=10116 GN=Slc1a3 PE=1 SV=1	0.41428	0.52238	0.18323	0.25394	0.14073	0.45146	0.18184	0.41553	0.32644	0.32701	0.3607	5.99054	12.6202	4.81353	4.56914	3.97756	10.397	7.54232	10.2187	12.4012	6.94041	12.1458
19	[I].AQDNEPEKPVADSETKM.[-]	A0A0G2JSU1 [481-497]		Amino acid transporter OS=Rattus norvegicus OX=10116 GN=Slc1a3 PE=1 SV=1	0.18078	0.19085	0.09877	0.12368		0.18682	0.0519	0.14789	0.1153	0.10049	0.18229	0.79384	1.3243	0.61782	0.47139	0.36708	1.14228	1.01732	1.03491	1.01349	0.9275	1.57166
20	[A].QDNEPEKPVAD.[S]	A0A0G2JSU1 [482-492]		Amino acid transporter OS=Rattus norvegicus OX=10116 GN=Slc1a3 PE=1 SV=1	0.016	0.05091										0.23284	0.4709	0.16567	0.08727	0.12713	0.1974	0.43704	0.43647	0.34975	0.23794	0.38839
21	[A].QDNEPEKPVADSETKM.[-]	A0A0G2JSU1 [482-497]	1xGln->pyro-Glu [Q1]	Amino acid transporter OS=Rattus norvegicus OX=10116 GN=Slc1a3 PE=1 SV=1	0.09183	0.0784		0.0378	0.02765			0.09825		0.06908	0.06744	0.3355	0.6036	0.25173	0.2427	0.18279	0.4686	0.39593	0.58171	0.55578	0.53991	0.59557
22	[A].QDNEPEKPVADSETKM.[-]	A0A0G2JSU1 [482-497]		Amino acid transporter OS=Rattus norvegicus OX=10116 GN=Slc1a3 PE=1 SV=1	0.66324	0.90379	0.21903	0.36829	0.21372	0.64878	0.17834	0.55847	0.33668	0.29091	0.45675	9.44718	16.6254	6.77524	5.22688	5.0713	17.4831	13.7568	12.6502	15.8867	9.35311	15.2934
23	[A].QDNEPEKPVADSETKM.[-]	A0A0G2JSU1 [482-497]	1xOxidation [M16]	Amino acid transporter OS=Rattus norvegicus OX=10116 GN=Slc1a3 PE=1 SV=1		0.05963			0.01929	0.02626						0.17979	0.22357	0.17964	0.06768	0.08387	0.55293	0.6365	0.76454	1.56897	0.30282	0.37191
24	[Q].DNEPEKPVAD.[S]	A0A0G2JSU1 [483-492]		Amino acid transporter OS=Rattus norvegicus OX=10116 GN=Slc1a3 PE=1 SV=1		0.02594										0.19964	0.31822	0.10367	0.0617	0.08426	0.1371	0.24482	0.30357	0.2021	0.14716	0.24507
25	[Q].DNEPEKPVADSETKM.[-]	A0A0G2JSU1 [483-497]		Amino acid transporter OS=Rattus norvegicus OX=10116 GN=Slc1a3 PE=1 SV=1	0.5467	0.56916	0.18095	0.38876	0.23229	0.64642	0.11681	0.65554	0.27588	0.3434	0.61546	5.88549	8.03284	3.49859	2.74333	2.22996	8.15772	6.13016	6.4957	6.2982	5.30283	8.62825
26	[D].NEPEKPVADSETKM.[-]	A0A0G2JSU1 [484-497]		Amino acid transporter OS=Rattus norvegicus OX=10116 GN=Slc1a3 PE=1 SV=1	0.3392	0.30008	0.12506	0.23201	0.09836	0.26878	0.0484	0.24705	0.10838	0.14893	0.2405	1.73576	1.96592	1.16722	0.82901	0.90753	2.20309	1.83465	1.64705	1.73991	1.64411	2.18072
27	[N].EPEKPVADSETKM.[-]	A0A0G2JSU1 [485-497]		Amino acid transporter OS=Rattus norvegicus OX=10116 GN=Slc1a3 PE=1 SV=1	0.56726	0.41233	0.11495	0.38138	0.13382	0.4768	0.04451	0.58468	0.16476	0.30704	0.44032	2.11835	2.28654	1.29633	1.16869	0.95032	2.77114	1.87371	2.36343	1.961	2.02078	2.71435
28	[I].TEEKPLLPG.[Q]	A0A0G2JSV0 [10-18]		N-myc downstream-regulated gene 2 protein OS=Rattus norvegicus OX=10116 GN=Ndrg2 PE=1 SV=1												0.58411	0.97979	0.58704			0.70376	0.65289	0.84652	0.98341	0.60119	0.57301
29	[-].MAELQEVQITE.[E]	A0A0G2JSV0 [1-11]	1xMet-loss+Acetyl [M1]	N-myc downstream-regulated gene 2 protein OS=Rattus norvegicus OX=10116 GN=Ndrg2 PE=1 SV=1	0.22906	0.82306	0.9395	0.43575	0.29829	1.27172	0.78388	0.89876	0.45882	0.77401	1.15542	3.12354	3.59853	3.57308	1.24781	1.86033	4.57983	2.55003	3.88224	5.03083	2.00479	3.37677
30	[-].MAELQEVQITEE.[K]	A0A0G2JSV0 [1-12]	1xMet-loss+Acetyl [M1]	N-myc downstream-regulated gene 2 protein OS=Rattus norvegicus OX=10116 GN=Ndrg2 PE=1 SV=1				0.08728								0.89047	1.56193	1.17689	0.47058	0.49125	1.60835	0.5751	1.38861	1.89279	0.87573	1.20566
31	[-].MAELQEVQITEEKP.[L]	A0A0G2JSV0 [1-14]	1xMet-loss+Acetyl [M1]	N-myc downstream-regulated gene 2 protein OS=Rattus norvegicus OX=10116 GN=Ndrg2 PE=1 SV=1
32	[E].EKPLLPGQTPEAAKEAELAA.[R]	A0A0G2JSV0 [12-31]		N-myc downstream-regulated gene 2 protein OS=Rattus norvegicus OX=10116 GN=Ndrg2 PE=1 SV=1	0.09871	0.25279	0.1824	0.03902	0.09057	0.17703				0.12484	0.15533		0.47304	0.19305	0.23851	0.1281	0.24722		0.11265	0.26454	0.07876	0.29868
33	[G].QTPEAAKEAELAA.[R]	A0A0G2JSV0 [19-31]		N-myc downstream-regulated gene 2 protein OS=Rattus norvegicus OX=10116 GN=Ndrg2 PE=1 SV=1												0.3615	0.69095	0.36165	0.21784	0.18389	0.5261	0.62718	0.64341	0.88745	0.30492	0.39608
34	[Q].TPEAAKEAELAA.[R]	A0A0G2JSV0 [20-31]		N-myc downstream-regulated gene 2 protein OS=Rattus norvegicus OX=10116 GN=Ndrg2 PE=1 SV=1		0.07424	0.08419	0.0379	0.03295	0.05672		0.0439	0.05667		0.07311	0.33477	0.60415	0.36968	0.2671	0.13797	0.42206	0.47812	0.62878	0.89208	0.40155	0.46046
35	[M].AELQEVQITEEKP.[L]	A0A0G2JSV0 [2-14]	1xAcetyl [N-Term]	N-myc downstream-regulated gene 2 protein OS=Rattus norvegicus OX=10116 GN=Ndrg2 PE=1 SV=1	0.80763	1.31702	0.32311	0.76287	0.45079	0.61612	0.39053	1.99337	0.56784	1.24107	1.08985	2.66258	5.15767	3.47335	2.5125	2.29232	4.63591	1.36016	5.61476	5.14179	4.6615	6.54609
36	[M].AELQEVQITEEKPLLPG.[Q]	A0A0G2JSV0 [2-18]	1xAcetyl [N-Term]	N-myc downstream-regulated gene 2 protein OS=Rattus norvegicus OX=10116 GN=Ndrg2 PE=1 SV=1	0.43685	1.10157	0.34659	0.15196	0.15714	0.40511	0.46337	0.89157	0.81814	0.38559	0.24152	2.17049	12.574	5.46277	2.80445	3.6575	13.5839	0.87907	6.3082	6.3959	1.8674	14.5145
37	[M].AELQEVQITEEKPLLPGQTPEAA.[K]	A0A0G2JSV0 [2-24]	1xAcetyl [N-Term]	N-myc downstream-regulated gene 2 protein OS=Rattus norvegicus OX=10116 GN=Ndrg2 PE=1 SV=1			0.8082						0.57377	0.43779			0.32148									0.28436
38	[M].AELQEVQITEEKPLLPGQTPEAAK.[E]	A0A0G2JSV0 [2-25]	1xAcetyl [N-Term]	N-myc downstream-regulated gene 2 protein OS=Rattus norvegicus OX=10116 GN=Ndrg2 PE=1 SV=1			1.13121						0.30801	0.33781				0.0974
39	[M].AELQEVQITEEKPLLPGQTPEAAKEAELAA.[R]	A0A0G2JSV0 [2-31]	1xAcetyl [N-Term]	N-myc downstream-regulated gene 2 protein OS=Rattus norvegicus OX=10116 GN=Ndrg2 PE=1 SV=1			0.7395		0.1298				0.5619	0.35547			1.49577	0.11044		0.1568						0.55952
40	[K].MADSGGQPQLTQPGKLTEAFK.[Y]	A0A0G2JSV0 [288-308]		N-myc downstream-regulated gene 2 protein OS=Rattus norvegicus OX=10116 GN=Ndrg2 PE=1 SV=1		0.11415	0.95353						0.36315	0.29154		0.0556		0.16156
41	[R].SRTLSQSSESGTLPSGPPG.[H]	A0A0G2JSV0 [346-364]		N-myc downstream-regulated gene 2 protein OS=Rattus norvegicus OX=10116 GN=Ndrg2 PE=1 SV=1	0.04992	0.08185	0.10355					0.07532				0.10222	0.17463	0.26036	0.1175				0.14924			0.15228
42	[R].SRTLSQSSESGTLPSGPPGHTMEVS.[C]	A0A0G2JSV0 [346-370]		N-myc downstream-regulated gene 2 protein OS=Rattus norvegicus OX=10116 GN=Ndrg2 PE=1 SV=1	0.16774	0.22142	0.65607	0.1273	0.1	0.13073	0.22518	0.1524	0.26463	0.71471	0.30136			0.1607	0.16282	0.03923					0.0555	0.11872
43	[S].RTLSQSSESGTLPSGPPG.[H]	A0A0G2JSV0 [347-364]		N-myc downstream-regulated gene 2 protein OS=Rattus norvegicus OX=10116 GN=Ndrg2 PE=1 SV=1												0.34316	1.12354	0.48548	0.26849	0.24756	0.6894	0.31533	0.81876	0.59889	0.25273	0.66338
44	[S].RTLSQSSESGTLPSGPPGHTMEVSC.[-]	A0A0G2JSV0 [347-371]		N-myc downstream-regulated gene 2 protein OS=Rattus norvegicus OX=10116 GN=Ndrg2 PE=1 SV=1													0.77337		0.07952	0.10146
45	[R].TLSQSSESGTLPSGPPG.[H]	A0A0G2JSV0 [348-364]		N-myc downstream-regulated gene 2 protein OS=Rattus norvegicus OX=10116 GN=Ndrg2 PE=1 SV=1												0.58697	1.09434	0.67483	0.39258	0.31087	0.64191	0.52766	0.88888	0.78335	0.53101	0.72793
46	[S].QSSESGTLPSGPPGHTME.[V]	A0A0G2JSV0 [351-368]		N-myc downstream-regulated gene 2 protein OS=Rattus norvegicus OX=10116 GN=Ndrg2 PE=1 SV=1
47	[S].QSSESGTLPSGPPGHTMEVSC.[-]	A0A0G2JSV0 [351-371]		N-myc downstream-regulated gene 2 protein OS=Rattus norvegicus OX=10116 GN=Ndrg2 PE=1 SV=1												0.05457	0.7887		0.34516	0.61755	0.2525				0.0589
48	[S].SESGTLPSGPPGHTM.[E]	A0A0G2JSV0 [353-367]		N-myc downstream-regulated gene 2 protein OS=Rattus norvegicus OX=10116 GN=Ndrg2 PE=1 SV=1												0.13071	0.4296	0.20701	0.10515	0.11548	0.24052	0.14723	0.23212	0.21979	0.18832	0.31177
49	[S].SESGTLPSGPPGHTME.[V]	A0A0G2JSV0 [353-368]		N-myc downstream-regulated gene 2 protein OS=Rattus norvegicus OX=10116 GN=Ndrg2 PE=1 SV=1			0.04838								0.04602	0.16085	0.46957	0.31292	0.24037		0.44406	0.18497	0.43445	0.3344	0.2866	0.50045
50	[S].SESGTLPSGPPGHTMEVSC.[-]	A0A0G2JSV0 [353-371]		N-myc downstream-regulated gene 2 protein OS=Rattus norvegicus OX=10116 GN=Ndrg2 PE=1 SV=1													0.66355		0.21063	0.16071	0.32834					0.11838
51	[S].ESGTLPSGPPGHTM.[E]	A0A0G2JSV0 [354-367]		N-myc downstream-regulated gene 2 protein OS=Rattus norvegicus OX=10116 GN=Ndrg2 PE=1 SV=1												0.159	0.49954	0.21647	0.18688	0.181	0.28099	0.15507	0.22952	0.24111	0.1854	0.31025
52	[S].ESGTLPSGPPGHTME.[V]	A0A0G2JSV0 [354-368]		N-myc downstream-regulated gene 2 protein OS=Rattus norvegicus OX=10116 GN=Ndrg2 PE=1 SV=1								0.05163				0.21287	0.4109	0.25317	0.24897	0.13182	0.46033	0.18028	0.40905	0.26341	0.35902	0.45748
53	[S].ESGTLPSGPPGHTMEVSC.[-]	A0A0G2JSV0 [354-371]		N-myc downstream-regulated gene 2 protein OS=Rattus norvegicus OX=10116 GN=Ndrg2 PE=1 SV=1													0.30706		0.13245	0.10597
54	[E].SGTLPSGPPGHTM.[E]	A0A0G2JSV0 [355-367]		N-myc downstream-regulated gene 2 protein OS=Rattus norvegicus OX=10116 GN=Ndrg2 PE=1 SV=1												0.05482	0.53015	0.12795	0.11784	0.07813		0.15521	0.14327	0.18234	0.09013	0.27854
55	[E].SGTLPSGPPGHTME.[V]	A0A0G2JSV0 [355-368]		N-myc downstream-regulated gene 2 protein OS=Rattus norvegicus OX=10116 GN=Ndrg2 PE=1 SV=1	0.04875			0.03623	0.03485	0.04803		0.05921	0.04678		0.06951	0.18149	0.46798	0.27555	0.16971	0.09859	0.24369	0.25272	0.39195	0.27763	0.21414	0.36862
56	[G].TLPSGPPGHTM.[E]	A0A0G2JSV0 [357-367]		N-myc downstream-regulated gene 2 protein OS=Rattus norvegicus OX=10116 GN=Ndrg2 PE=1 SV=1	0.03753	0.13146	0.14106	0.04435	0.05125	0.12005		0.11792			0.19089	0.25467	0.73877	0.27303	0.24603	0.16006	0.60929	0.25398	0.49516	0.32184	0.21609	0.76215
57	[G].TLPSGPPGHTMEVS.[C]	A0A0G2JSV0 [357-370]		N-myc downstream-regulated gene 2 protein OS=Rattus norvegicus OX=10116 GN=Ndrg2 PE=1 SV=1	0.06123	0.24119	0.21223	0.14933		0.38062	0.12951	0.34354	0.10672	0.12268	0.54293	0.14268		0.22072	0.12072	0.05194	0.6677		0.28316	0.12476	0.1836	0.53462
58	[T].LPSGPPGHTM.[E]	A0A0G2JSV0 [358-367]		N-myc downstream-regulated gene 2 protein OS=Rattus norvegicus OX=10116 GN=Ndrg2 PE=1 SV=1						0.05068		0.1133				0.52224	1.49644	0.6057	0.41047		0.69851	0.54017	1.01912	0.69729	0.40837	0.89587
59	[M].VLSAADKTNIK.[N]	A0A0G2JSV6 [2-12]		Globin c2 OS=Rattus norvegicus OX=10116 GN=Hba-a2 PE=1 SV=1	0.10246	0.04104	0.26114	0.10794	0.02396	0.02325	0.09951	0.03265	0.11332	0.07102	0.03501		0.0139		0.04317	0.00963		0.08323				0.0128
60	[M].VLSAADKTNIKN.[C]	A0A0G2JSV6 [2-13]		Globin c2 OS=Rattus norvegicus OX=10116 GN=Hba-a2 PE=1 SV=1	0.21733	0.12152	0.27738	0.15894	0.0462	0.05769	0.31074	0.08494	0.26894	0.14106	0.06952	0.04923	0.0491	0.4663	0.08883	0.01736	0.07039	0.4418	0.05715	0.5074	0.30662
61	[M].VLSAADKTNIKNCWGKIGGHGGEYGEEALQRM.[F]	A0A0G2JSV6 [2-33]		Globin c2 OS=Rattus norvegicus OX=10116 GN=Hba-a2 PE=1 SV=1		0.13115											0.62092
62	[K].AAVNGLWGK.[V]	A0A0G2JSW3 [10-18]		Globin a4 OS=Rattus norvegicus OX=10116 GN=Hbb PE=1 SV=1	0.28949	0.10518	1.86947	0.59483	0.04405		1.01916		0.28437	0.44722	0.04221			0.34576	0.10943	0.0121				0.10343	0.31159
63	[K].AAVNGLWGKVNPDDVGGEALG.[R]	A0A0G2JSW3 [10-30]		Globin a4 OS=Rattus norvegicus OX=10116 GN=Hbb PE=1 SV=1	0.28396	0.87974	5.80458	0.27355	0.37499		2.8626		1.0908	0.7956			0.10051	1.278	0.2866						0.19473
64	[K].AAVNGLWGKVNPDDVGGEALGR.[L]	A0A0G2JSW3 [10-31]		Globin a4 OS=Rattus norvegicus OX=10116 GN=Hbb PE=1 SV=1		0.12579	1.53174		0.04593		0.77969		0.12545	0.45937				0.11501							0.06156
65	[A].AVNGLWGK.[V]	A0A0G2JSW3 [11-18]		Globin a4 OS=Rattus norvegicus OX=10116 GN=Hbb PE=1 SV=1	0.07689		0.62646	0.19685					0.06936	0.17266				0.1296				0.05023			0.08226
66	[A].AVNGLWGKVNPDDVGGEALG.[R]	A0A0G2JSW3 [11-30]		Globin a4 OS=Rattus norvegicus OX=10116 GN=Hbb PE=1 SV=1	0.06604	0.20423	1.72247	0.11833	0.08237		0.65079		0.54989	0.57707				0.3509	0.10338						0.07271
67	[A].AVNGLWGKVNPDDVGGEALGR.[L]	A0A0G2JSW3 [11-31]		Globin a4 OS=Rattus norvegicus OX=10116 GN=Hbb PE=1 SV=1			0.30373
68	[A].VNGLWGKVNPDDVGGEALG.[R]	A0A0G2JSW3 [12-30]		Globin a4 OS=Rattus norvegicus OX=10116 GN=Hbb PE=1 SV=1			0.46397	0.0513			0.2223		0.12399	0.11636				0.10974	0.05495
69	[V].NGLWGKVNPDDVGGEALG.[R]	A0A0G2JSW3 [13-30]		Globin a4 OS=Rattus norvegicus OX=10116 GN=Hbb PE=1 SV=1	0.05556	0.31596	0.79797	0.16945	0.05729		0.50666		0.37033	0.51424				0.19769	0.16102						0.11137
70	[K].VVAGVASALAH.[K]	A0A0G2JSW3 [134-144]		Globin a4 OS=Rattus norvegicus OX=10116 GN=Hbb PE=1 SV=1			0.32761	0.12038		0.1836		0.06581	0.14082	0.21825							0.2692	0.16005	0.06535	0.08168	0.11417
71	[K].VVAGVASALAHK.[Y]	A0A0G2JSW3 [134-145]		Globin a4 OS=Rattus norvegicus OX=10116 GN=Hbb PE=1 SV=1	0.06949		0.54855	0.11188			0.08228		0.08368	0.11868				0.03109							0.05626
72	[K].VVAGVASALAHKYH.[-]	A0A0G2JSW3 [134-147]		Globin a4 OS=Rattus norvegicus OX=10116 GN=Hbb PE=1 SV=1	0.12549	0.05337	2.44381	0.08158			0.21803		0.16076	0.10107				0.19155	0.0537						0.02744
73	[N].GLWGKVNPDDVGGEALG.[R]	A0A0G2JSW3 [14-30]		Globin a4 OS=Rattus norvegicus OX=10116 GN=Hbb PE=1 SV=1		0.10764	0.43199	0.08876					0.19291					0.2374
74	[G].LWGKVNPDDVGGEA.[L]	A0A0G2JSW3 [15-28]		Globin a4 OS=Rattus norvegicus OX=10116 GN=Hbb PE=1 SV=1
75	[G].LWGKVNPDDVGGEALG.[R]	A0A0G2JSW3 [15-30]		Globin a4 OS=Rattus norvegicus OX=10116 GN=Hbb PE=1 SV=1	0.39216	0.67492	1.48607	0.42708	0.24947		0.94221		0.49716	0.38451			0.6872	0.94878	0.32798					0.14275	0.38549
76	[L].WGKVNPDDVGGEA.[L]	A0A0G2JSW3 [16-28]		Globin a4 OS=Rattus norvegicus OX=10116 GN=Hbb PE=1 SV=1	0.17255	0.25767	0.41178	0.17709	0.12046		0.57095		0.35722	0.44202	0.0467			0.33454	0.06831			0.1946		0.14178	0.4593
77	[L].WGKVNPDDVGGEALG.[R]	A0A0G2JSW3 [16-30]		Globin a4 OS=Rattus norvegicus OX=10116 GN=Hbb PE=1 SV=1	0.35374	0.85803	2.22187	0.58229	0.32665		0.86239		1.10149	1.88207		0.12357	0.65131	1.31721	0.44367	0.05201				0.44433	2.16753
78	[L].WGKVNPDDVGGEALGR.[L]	A0A0G2JSW3 [16-31]		Globin a4 OS=Rattus norvegicus OX=10116 GN=Hbb PE=1 SV=1		0.13755	0.13574	0.05077			0.16669		0.18427	1.24045	0.07054			0.15411				0.06791			0.58385	0.04574
79	[W].GKVNPDDVGGEA.[L]	A0A0G2JSW3 [17-28]		Globin a4 OS=Rattus norvegicus OX=10116 GN=Hbb PE=1 SV=1	0.29066	0.41386	0.92692	0.44297	0.35439	0.04631	0.46688	0.08446	0.68015	0.37069	0.12998	0.0919	0.16601	0.40059	0.1298	0.05107		0.47572	0.03603	0.22759	0.37958	0.0502
80	[W].GKVNPDDVGGEAL.[G]	A0A0G2JSW3 [17-29]		Globin a4 OS=Rattus norvegicus OX=10116 GN=Hbb PE=1 SV=1	0.26476	0.84638	0.56983	0.54073	0.45337		0.2396	0.07791	0.13675	0.2114	0.08527	0.17408	1.12144	0.83092	0.38711	0.07082		0.72724		0.17245	0.44261	0.05496
81	[W].GKVNPDDVGGEALG.[R]	A0A0G2JSW3 [17-30]		Globin a4 OS=Rattus norvegicus OX=10116 GN=Hbb PE=1 SV=1	1.32385	2.73636	4.22458	2.67336	1.3747	0.26182	1.95359	0.38461	2.57686	2.12685	0.39331	0.40906	2.61964	4.24135	1.72173	0.29126		2.97591	0.17958	1.43548	3.58549	0.22108
82	[W].GKVNPDDVGGEALGR.[L]	A0A0G2JSW3 [17-31]		Globin a4 OS=Rattus norvegicus OX=10116 GN=Hbb PE=1 SV=1	0.07699	0.22563	0.2661	0.2343	0.09243				0.09	0.15606	0.07572		0.1824	0.31775	0.1728	0.02291		0.15393		0.07564	0.15123
83	[G].KVNPDDVGGEALG.[R]	A0A0G2JSW3 [18-30]		Globin a4 OS=Rattus norvegicus OX=10116 GN=Hbb PE=1 SV=1	0.26942	0.47015	0.93121	0.79974	0.21177		0.32462	0.06029	0.38705	0.36078		0.07211	0.45105	0.56153	0.37792			0.3724		0.23678	0.58293
84	[K].VNPDDVGGEAL.[G]	A0A0G2JSW3 [19-29]		Globin a4 OS=Rattus norvegicus OX=10116 GN=Hbb PE=1 SV=1									0.07617		0.04846	0.06034	0.23547	0.29983	0.16275			0.22553		0.09804	0.16901
85	[K].VNPDDVGGEALG.[R]	A0A0G2JSW3 [19-30]		Globin a4 OS=Rattus norvegicus OX=10116 GN=Hbb PE=1 SV=1	0.28369	0.61821	1.47414	0.76698	0.31361		0.3973	0.0856	0.59814	0.49391	0.08245		0.43943	0.85129	0.39714	0.06519		0.51074		0.4227	0.80231
86	[K].VNPDDVGGEALGR.[L]	A0A0G2JSW3 [19-31]		Globin a4 OS=Rattus norvegicus OX=10116 GN=Hbb PE=1 SV=1	0.21297	0.38498	1.25712	0.49149	0.11792	0.10287	0.74662		0.5049	1.73497	0.15191			0.38523	0.16987		0.13373	0.20887		0.12606	0.66463	0.06144
87	[K].VNPDDVGGEALGRL.[L]	A0A0G2JSW3 [19-32]		Globin a4 OS=Rattus norvegicus OX=10116 GN=Hbb PE=1 SV=1	0.11062	0.40513	0.63021	0.10652			0.4645		0.26058	0.64549				0.14629	0.0499						0.25418
88	[K].VNPDDVGGEALGRLL.[V]	A0A0G2JSW3 [19-33]		Globin a4 OS=Rattus norvegicus OX=10116 GN=Hbb PE=1 SV=1		0.21	0.69417											0.13303
89	[V].NPDDVGGEA.[L]	A0A0G2JSW3 [20-28]		Globin a4 OS=Rattus norvegicus OX=10116 GN=Hbb PE=1 SV=1	0.03637	0.04806	0.36678	0.06216	0.04787	0.02137	0.26013		0.32543	0.23546				0.06157	0.01731			0.10558		0.08824	0.12297
90	[V].NPDDVGGEAL.[G]	A0A0G2JSW3 [20-29]		Globin a4 OS=Rattus norvegicus OX=10116 GN=Hbb PE=1 SV=1	0.11335	0.33771	0.93778	0.3532	0.25537		0.2719		0.28507	0.45043	0.06829	0.1241	0.37192	0.66555	0.22228	0.04246		0.55783		0.21163	0.63525
91	[V].NPDDVGGEALGR.[L]	A0A0G2JSW3 [20-31]		Globin a4 OS=Rattus norvegicus OX=10116 GN=Hbb PE=1 SV=1	0.15116	0.34531	1.40216	0.79214	0.21394	0.05124	0.24294	0.05326	0.3058	1.01231	0.10428	0.0366	0.19252	0.53504	0.25171	0.03632		0.2296		0.13202	0.52692	0.04014
92	[V].NPDDVGGEALGRL.[L]	A0A0G2JSW3 [20-32]		Globin a4 OS=Rattus norvegicus OX=10116 GN=Hbb PE=1 SV=1	0.29193	0.24346	1.66515	0.41637	0.11376		1.47062		1.84084	2.6954	0.16097		0.18138	0.56206	0.15861	0.03451				0.63381	1.26616
93	[V].NPDDVGGEALGRLL.[V]	A0A0G2JSW3 [20-33]		Globin a4 OS=Rattus norvegicus OX=10116 GN=Hbb PE=1 SV=1	0.07638	0.14009	0.95795	0.10365	0.0359		0.25054		0.48281	0.27355			0.07272	0.36906	0.1148						0.21624
94	[M].VHLTDAEKAAVNG.[L]	A0A0G2JSW3 [2-14]		Globin a4 OS=Rattus norvegicus OX=10116 GN=Hbb PE=1 SV=1	0.53586	0.86545	1.50844	0.75467	0.39759	0.30259	0.72829	0.17247	0.71899	0.58319	0.27396	0.11312	1.0557	1.27265	0.60169	0.07728	0.18764	1.11482	0.18581	0.50421	0.94908	0.20833
95	[M].VHLTDAEKAAVNGL.[W]	A0A0G2JSW3 [2-15]		Globin a4 OS=Rattus norvegicus OX=10116 GN=Hbb PE=1 SV=1		0.36003	0.14236	0.03413	0.06714		1.22884		0.40304	1.81152	0.50821			0.44829	0.03208	0.04547	0.08598	0.07121		0.23786	1.21789	0.47038
96	[M].VHLTDAEKAAVNGLWGK.[V]	A0A0G2JSW3 [2-18]		Globin a4 OS=Rattus norvegicus OX=10116 GN=Hbb PE=1 SV=1			0.98891											0.13844
97	[M].VHLTDAEKAAVNGLWGKVNPDDVGGEALGRL.[L]	A0A0G2JSW3 [2-32]		Globin a4 OS=Rattus norvegicus OX=10116 GN=Hbb PE=1 SV=1		0.16094											1.37183
98	[V].HLTDAEKAAVNG.[L]	A0A0G2JSW3 [3-14]		Globin a4 OS=Rattus norvegicus OX=10116 GN=Hbb PE=1 SV=1	0.31423	0.29925	1.36166	0.68129	0.25879	0.10183	0.44796	0.14682	1.08153	0.56834	0.1679	0.11393	0.27227	0.92209	0.37076	0.07486	0.03777	0.80371	0.02119	0.46961	1.0434	0.02793
99	[G].RLLVVYPWTQ.[R]	A0A0G2JSW3 [31-40]		Globin a4 OS=Rattus norvegicus OX=10116 GN=Hbb PE=1 SV=1			0.58805											0.15492
100	[V].HLTDAEKAAVNGLWGK.[V]	A0A0G2JSW3 [3-18]		Globin a4 OS=Rattus norvegicus OX=10116 GN=Hbb PE=1 SV=1		0.09962	0.57791		0.05097									0.11689	0.0465
101	[L].LVVYPWTQRY.[F]	A0A0G2JSW3 [33-42]		Globin a4 OS=Rattus norvegicus OX=10116 GN=Hbb PE=1 SV=1		17.7066	0.52119		0.05415								9.53803	0.57665		0.10306					0.0556
102	[L].VVYPWTQRY.[F]	A0A0G2JSW3 [34-42]		Globin a4 OS=Rattus norvegicus OX=10116 GN=Hbb PE=1 SV=1	0.08243	8.89915	0.58491	0.04202			0.2406	0.08596	0.1286	0.06464			4.98738	0.48672		0.04841			0.10478	0.14194	0.05497
103	[Q].RYFDSFGDLSSASAIMGNPK.[V]	A0A0G2JSW3 [41-60]		Globin a4 OS=Rattus norvegicus OX=10116 GN=Hbb PE=1 SV=1			0.59518											0.08757
104	[R].YFDSFGDLSSASAIMGNPK.[V]	A0A0G2JSW3 [42-60]		Globin a4 OS=Rattus norvegicus OX=10116 GN=Hbb PE=1 SV=1			1.20882
105	[Y].FDSFGDLSSASAIMGNPK.[V]	A0A0G2JSW3 [43-60]		Globin a4 OS=Rattus norvegicus OX=10116 GN=Hbb PE=1 SV=1	0.13566	0.84249	2.99099	0.16806	0.26016		1.70881		0.53942	0.96645				0.62854	0.1969						0.28613
106	[Y].FDSFGDLSSASAIMGNPK.[V]	A0A0G2JSW3 [43-60]	1xOxidation [M14]	Globin a4 OS=Rattus norvegicus OX=10116 GN=Hbb PE=1 SV=1		0.13731	0.31478	0.04558			0.31703			0.48009				0.16178							0.23334
107	[Y].FDSFGDLSSASAIMGNPKV.[K]	A0A0G2JSW3 [43-61]		Globin a4 OS=Rattus norvegicus OX=10116 GN=Hbb PE=1 SV=1			0.44276
108	[Y].FDSFGDLSSASAIMGNPKVK.[A]	A0A0G2JSW3 [43-62]		Globin a4 OS=Rattus norvegicus OX=10116 GN=Hbb PE=1 SV=1		0.23541	0.45512		0.11654					0.16209				0.18627
109	[F].DSFGDLSSASAIMGNP.[K]	A0A0G2JSW3 [44-59]		Globin a4 OS=Rattus norvegicus OX=10116 GN=Hbb PE=1 SV=1			0.5422	0.09378					0.35734	0.2557
110	[F].DSFGDLSSASAIMGNPK.[V]	A0A0G2JSW3 [44-60]	1xOxidation [M13]	Globin a4 OS=Rattus norvegicus OX=10116 GN=Hbb PE=1 SV=1			0.35545	0.09666	0.12052					0.28165				0.19928							0.35099
111	[F].DSFGDLSSASAIMGNPK.[V]	A0A0G2JSW3 [44-60]		Globin a4 OS=Rattus norvegicus OX=10116 GN=Hbb PE=1 SV=1	0.46283	0.99822	2.73043	0.85221	0.48665		1.0353		0.858	1.36537	0.15426		0.14985	1.23239	0.68505	0.08122		0.09762		0.2568	0.9231
112	[F].DSFGDLSSASAIMGNPKV.[K]	A0A0G2JSW3 [44-61]		Globin a4 OS=Rattus norvegicus OX=10116 GN=Hbb PE=1 SV=1	0.06201		1.13464	0.15147	0.13324		0.44228		0.32765	0.18557			0.17267	0.27733	0.12554
113	[S].FGDLSSASAIMGNPK.[V]	A0A0G2JSW3 [46-60]		Globin a4 OS=Rattus norvegicus OX=10116 GN=Hbb PE=1 SV=1	0.1037	0.26939	0.47732	0.18419	0.10212		0.23783							0.28371	0.15371						0.12454
114	[F].GDLSSASAIMGNPK.[V]	A0A0G2JSW3 [47-60]	1xOxidation [M10]	Globin a4 OS=Rattus norvegicus OX=10116 GN=Hbb PE=1 SV=1		0.15079	0.403		0.0358	0.06417	0.14777	0.0645	0.10956	0.53029	0.14885			0.06055			0.06206	0.15651	0.05524	0.11937	0.43114	0.11194
115	[F].GDLSSASAIMGNPK.[V]	A0A0G2JSW3 [47-60]		Globin a4 OS=Rattus norvegicus OX=10116 GN=Hbb PE=1 SV=1		0.57918	0.96642	0.33548	0.1221		0.68729		0.27255	2.07741				0.28267							1.21802
116	[G].DLSSASAIMGNPKV.[K]	A0A0G2JSW3 [48-61]		Globin a4 OS=Rattus norvegicus OX=10116 GN=Hbb PE=1 SV=1	0.11973					0.28046	0.27319	0.24146	0.09969			0.09701					1.11978	1.53467	1.76348	1.18337	0.74034	0.69194
117	[L].TDAEKAAVNGLW.[G]	A0A0G2JSW3 [5-16]		Globin a4 OS=Rattus norvegicus OX=10116 GN=Hbb PE=1 SV=1	0.05692	0.14788	0.14403	0.14552	0.04173				0.08865	0.07151			0.18336	0.33839	0.12771			0.10054			0.15824
118	[L].TDAEKAAVNGLWGKVNPDDVGGEALG.[R]	A0A0G2JSW3 [5-30]		Globin a4 OS=Rattus norvegicus OX=10116 GN=Hbb PE=1 SV=1		0.23157	0.44498		0.0752								0.19936		0.04845
119	[K].KVINAFNDGLK.[H]	A0A0G2JSW3 [67-77]		Globin a4 OS=Rattus norvegicus OX=10116 GN=Hbb PE=1 SV=1	0.23453	0.08708	2.29453	0.33966		0.0266	0.97273		0.79992	1.09269	0.05777			0.37893	0.12727			0.1358		0.2605	0.57508
120	[K].KVINAFNDGLKHLDNLK.[G]	A0A0G2JSW3 [67-83]		Globin a4 OS=Rattus norvegicus OX=10116 GN=Hbb PE=1 SV=1		0.11647	0.67171											0.08365
121	[K].VINAFNDGLK.[H]	A0A0G2JSW3 [68-77]		Globin a4 OS=Rattus norvegicus OX=10116 GN=Hbb PE=1 SV=1	1.40363	0.77869	13.8812	2.76874	0.23915	0.1402	3.88279	0.14081	3.58165	8.0026	0.2651	0.13575		2.02881	0.54197	0.03372		1.03796		1.03542	4.07164	0.05267
122	[K].VINAFNDGLKHLDNLK.[G]	A0A0G2JSW3 [68-83]		Globin a4 OS=Rattus norvegicus OX=10116 GN=Hbb PE=1 SV=1		0.08923	3.57967											0.16101	0.01537
123	[V].INAFNDGLK.[H]	A0A0G2JSW3 [69-77]		Globin a4 OS=Rattus norvegicus OX=10116 GN=Hbb PE=1 SV=1	0.51661	0.2825	3.33747	0.77907	0.08401	0.07572	1.23921	0.06458	0.93212	1.58417	0.10569	0.0709		0.90134	0.15165	0.01797		0.36964		0.16928	0.84267
124	[V].INAFNDGLKHLDNLK.[G]	A0A0G2JSW3 [69-83]		Globin a4 OS=Rattus norvegicus OX=10116 GN=Hbb PE=1 SV=1
125	[I].NAFNDGLK.[H]	A0A0G2JSW3 [70-77]		Globin a4 OS=Rattus norvegicus OX=10116 GN=Hbb PE=1 SV=1	0.50937	0.5325	4.39786	1.31584	0.17203	0.08033	1.03829	0.06444	1.21434	4.09491	0.12211	0.05481		0.64607	0.25325			0.27643		0.2068	1.25595
126	[F].NDGLKHLDNLK.[G]	A0A0G2JSW3 [73-83]		Globin a4 OS=Rattus norvegicus OX=10116 GN=Hbb PE=1 SV=1	0.14229	0.12889	0.78794	0.31138	0.04926		0.12103		0.30142	0.36882				0.1091	0.12969					0.0569	0.17983
127	[M].SAGGDFGNPLRK.[F]	A0A0G2JT78 [2-13]	1xAcetyl [N-Term]	RAB6B, member RAS oncogene family OS=Rattus norvegicus OX=10116 GN=Rab6b PE=4 SV=1	0.46635	0.23056	0.4836	0.25437	0.09383	0.31057	0.22516		0.42084	0.26996	0.34591	0.25284	0.08924	0.11037	0.10906	0.03549	0.2106	0.26667	0.26327	0.36886		0.20084
128	[M].AAPEEQDLTQEQTEK.[L]	A0A0G2JTA0 [2-16]	1xAcetyl [N-Term]	FAS-associated factor 2 OS=Rattus norvegicus OX=10116 GN=Faf2 PE=1 SV=1	0.42762	0.44996	0.4488	0.28596	0.22514	0.20284	0.33083	0.1523	0.32599	0.46526	0.34473	0.20178	0.1714	0.25475	0.17486	0.1191			0.12927	0.15089	0.29276	0.15168
129	[R].QKQEEESLGQVTDQVEAHVQN.[S]	A0A0G2JTV2 [123-143]		Non-muscle caldesmon OS=Rattus norvegicus OX=10116 GN=Cald1 PE=1 SV=1													0.14576	0.15838	0.19717	0.14749
130	[-].MADGDSGSERGGGGGGPGSFQPAPR.[G]	A0A0G2JUX5 [1-25]	1xMet-loss+Acetyl [M1]	Transcriptional activator protein Pur-beta OS=Rattus norvegicus OX=10116 GN=Purb PE=1 SV=1	0.40117	0.33289		0.17962	0.12928	0.22435	0.14269	0.20227	0.33457	0.29817	0.37705	0.28526	0.31269		0.19264	0.15699	0.32363	0.39119	0.16941	0.45624	0.37191	0.28846
131	[R].GGGGPGGEQETQELASK.[R]	A0A0G2JUX5 [26-42]		Transcriptional activator protein Pur-beta OS=Rattus norvegicus OX=10116 GN=Purb PE=1 SV=1	0.14307	0.20661	0.56788	0.14797	0.06066	0.11229	0.15462	0.05168	0.33973	0.25788	0.20603	0.02885	0.04504	0.15877	0.04741			0.18612		0.10085	0.19343	0.04555
132	[M].SGEDEQQEQTIAEDLVVTKYK.[M]	A0A0G2JVS2 [2-22]	1xAcetyl [N-Term]	Proliferation-associated protein 2G4 OS=Rattus norvegicus OX=10116 GN=Pa2g4 PE=1 SV=1		0.08302	0.40158											0.03721
133	[K].VSTNIDQLQK.[N]	A0A0G2JVX7 [257-266]		Apolipoprotein A-IV OS=Rattus norvegicus OX=10116 GN=Apoa4 PE=1 SV=1	0.07453	0.22441	0.45314	0.4129	0.18642	0.08038	0.09257		0.07695	0.0837	0.42462			0.0558	0.05266	0.01627					0.03947	0.03759
134	[K].VSTNIDQLQKNLAPLVEDVQSK.[L]	A0A0G2JVX7 [257-278]		Apolipoprotein A-IV OS=Rattus norvegicus OX=10116 GN=Apoa4 PE=1 SV=1		0.33561	0.44621		0.19694
135	[K].NLAPLVEDVQSK.[L]	A0A0G2JVX7 [267-278]		Apolipoprotein A-IV OS=Rattus norvegicus OX=10116 GN=Apoa4 PE=1 SV=1	0.1068	0.68295	0.68541	0.83439	0.50579	0.2081		0.12118	0.10814	0.26264	0.63378			0.07736	0.115	0.07664					0.06946
136	[L].APLVEDVQSK.[L]	A0A0G2JVX7 [269-278]		Apolipoprotein A-IV OS=Rattus norvegicus OX=10116 GN=Apoa4 PE=1 SV=1		0.1923	0.08805	0.31043	0.13079	0.0566		0.06164			0.37105			0.02192	0.05164	0.02011
137	[K].KGSPDQPLALPLPEQVQEQVQEQVQPKPLES.[-]	A0A0G2JVX7 [362-392]		Apolipoprotein A-IV OS=Rattus norvegicus OX=10116 GN=Apoa4 PE=1 SV=1		1.27593	1.87203		0.51622
138	[V].QEQVQEQVQPKPLES.[-]	A0A0G2JVX7 [378-392]		Apolipoprotein A-IV OS=Rattus norvegicus OX=10116 GN=Apoa4 PE=1 SV=1	0.08223						0.14009			1.00416		0.13123						0.1451			0.07455
139	[-].MASNVTNKTDP.[R]	A0A0G2JXW4 [1-11]	1xMet-loss+Acetyl [M1]	Heterogeneous nuclear ribonucleoprotein C, isoform CRA_a OS=Rattus norvegicus OX=10116 GN=Hnrnpc PE=1 SV=1	0.12192	0.31677	0.39122	0.18868	0.08974	0.13531	0.26085	0.09718	0.38461	0.33058	0.22889	0.05332	0.07229	0.13705	0.07532			0.09922	0.05158	0.17056	0.17314	0.07127
140	[-].MASNVTNKTDPR.[S]	A0A0G2JXW4 [1-12]	1xMet-loss+Acetyl [M1]	Heterogeneous nuclear ribonucleoprotein C, isoform CRA_a OS=Rattus norvegicus OX=10116 GN=Hnrnpc PE=1 SV=1
141	[M].ASNVTNKTDPR.[S]	A0A0G2JXW4 [2-12]	1xAcetyl [N-Term]	Heterogeneous nuclear ribonucleoprotein C, isoform CRA_a OS=Rattus norvegicus OX=10116 GN=Hnrnpc PE=1 SV=1	0.28615	0.54705	0.79094	0.43968	0.26788	0.26015	0.25155	0.18404	0.54395	0.38254	0.59777	0.14963	0.11595	0.31329	0.12605	0.15694	0.16382	0.31451	0.08358	0.3643	0.34976	0.18668
142	[R].AAVAGEDGRMIAGQVLDINLAAEPK.[V]	A0A0G2JXW4 [65-89]		Heterogeneous nuclear ribonucleoprotein C, isoform CRA_a OS=Rattus norvegicus OX=10116 GN=Hnrnpc PE=1 SV=1		0.0842	0.45538	0.1106	0.08734							0.48833	0.23425	0.23314	0.16388	0.11165		0.25664	0.24349	0.30399	0.07812
143	[R].MIAGQVLDINLAAEPK.[V]	A0A0G2JXW4 [74-89]		Heterogeneous nuclear ribonucleoprotein C, isoform CRA_a OS=Rattus norvegicus OX=10116 GN=Hnrnpc PE=1 SV=1	0.07224	0.11716	0.07774	0.04651	0.05201	0.1746		0.09372				1.677	0.72775	0.75545	0.37911	0.17817	0.92437	0.76938	0.3879	0.57255	0.23317	0.14591
144	[K].TVQTAAANAASTAATSAAQNAFKGNQM.[-]	A0A0G2JY82 [295-321]		Secretory carrier-associated membrane protein OS=Rattus norvegicus OX=10116 GN=Scamp1 PE=1 SV=1			0.25396
145	[-].MEIKDQGAQMEPLLPTRNDEEAVVDRGGTRSILK.[T]	A0A0G2JYF0 [1-34]	1xAcetyl [N-Term]	Anion exchange protein OS=Rattus norvegicus OX=10116 GN=Slc4a10 PE=1 SV=1		0.4404											1.05039
146	[F].AILDGGAPGPQAH.[G]	A0A0G2JYW3 [53-65]		Clathrin light chain OS=Rattus norvegicus OX=10116 GN=Clta PE=1 SV=1		0.68563						0.09191					0.49377
147	[A].EDAQETDTSQQDQSPTY.[R]	A0A0G2JZ73 [29-45]		Alpha-1-antiproteinase OS=Rattus norvegicus OX=10116 GN=Serpina1 PE=1 SV=1				0.21332						0.0554					0.45147
148	[A].EDAQETDTSQQDQSPTYR.[K]	A0A0G2JZ73 [29-46]		Alpha-1-antiproteinase OS=Rattus norvegicus OX=10116 GN=Serpina1 PE=1 SV=1		0.05075	0.07255	0.89532						0.04293				0.03432	2.84817	0.01212
149	[F].MIVESETQSPLFVGKVIDPTR.[-]	A0A0G2JZ73 [395-415]	1xMet-loss [M1]	Alpha-1-antiproteinase OS=Rattus norvegicus OX=10116 GN=Serpina1 PE=1 SV=1		0.69317											0.11336			0.02187
150	[M].KPPETSAPVVTPTAS.[T]	A0A0G2K0B6 [493-507]		Clathrin coat assembly protein AP180 OS=Rattus norvegicus OX=10116 GN=Snap91 PE=1 SV=1	0.11192	0.09994				0.07078	0.10061	0.05203	0.10477		0.07308	0.31914	0.45157	0.10591	0.11144	0.06368	0.32951	0.44132	0.30952	0.58936	0.2491	0.35513
151	[F].DSAPEVAAASKPDVAPSIDL.[F]	A0A0G2K0B6 [568-587]		Clathrin coat assembly protein AP180 OS=Rattus norvegicus OX=10116 GN=Snap91 PE=1 SV=1		0.68067											0.17589
152	[S].AEPAPSSKETPAASEAPSSA.[A]	A0A0G2K1L8 [170-189]		Brain acid soluble protein 1 OS=Rattus norvegicus OX=10116 GN=Basp1 PE=1 SV=1	0.22104	0.15208	0.04551	0.04984	0.05443	0.13714	0.065	0.10593	0.09395	0.07399	0.10125	0.62763	0.54805	0.13796	0.17673	0.11224	0.46506	0.56801	0.35101	0.61352	0.28004	0.40808
153	[S].AEPAPSSKETPAASEAPSSAAKAPAPAAPAAEPQAEAPVAS.[S]	A0A0G2K1L8 [170-210]		Brain acid soluble protein 1 OS=Rattus norvegicus OX=10116 GN=Basp1 PE=1 SV=1	0.66452	2.0518	0.06858	0.06455	0.47337	0.45754	0.31135	0.57771	0.37162	0.67033	0.39237	0.20857	2.21323	0.2546	0.49539	0.3805	1.07686	0.28872	0.15764	0.58619	0.04243	1.16171
154	[S].AEPAPSSKETPAASEAPSSAAKAPAPAAPAAEPQAEAPVASSEQSVAVKE.[-]	A0A0G2K1L8 [170-219]		Brain acid soluble protein 1 OS=Rattus norvegicus OX=10116 GN=Basp1 PE=1 SV=1	0.7023	5.78371	0.44245		1.17139	0.98284	0.52505		0.40405	0.66299	0.46786	0.14214	5.66021	0.87903	1.10056	0.89734	2.92261	0.06976				1.517
155	[A].SEAPSSAAKAPAPAAPAAEPQAEAPVASSEQSVAVKE.[-]	A0A0G2K1L8 [183-219]		Brain acid soluble protein 1 OS=Rattus norvegicus OX=10116 GN=Basp1 PE=1 SV=1	0.2161	0.32498			0.09795	0.06103					0.05737		0.33062	0.07036	0.04863		0.21068					0.2019
156	[A].AKAPAPAAPAAEPQAEAPVAS.[S]	A0A0G2K1L8 [190-210]		Brain acid soluble protein 1 OS=Rattus norvegicus OX=10116 GN=Basp1 PE=1 SV=1	1.09915	1.20572	1.00149	0.20316	0.39285	0.93829	2.45133	0.76831	2.20012	1.18509	0.69148	1.28148	2.20365	1.00549	0.62459		1.65343	1.15163	1.21568	2.28019	0.68597	1.16001
157	[A].AKAPAPAAPAAEPQAEAPVASSEQSVAVKE.[-]	A0A0G2K1L8 [190-219]		Brain acid soluble protein 1 OS=Rattus norvegicus OX=10116 GN=Basp1 PE=1 SV=1	1.96633	3.19443	0.91341	0.33814	0.70886	1.6668	0.57948	1.1582	0.99127	1.14819	1.28836	1.63777	6.57446	1.82688	1.74017	1.23904	4.33553	0.76952	1.27279	2.15726	1.01936	3.86331
158	[A].KAPAPAAPAAEPQAEAPVASSEQSVAVKE.[-]	A0A0G2K1L8 [191-219]		Brain acid soluble protein 1 OS=Rattus norvegicus OX=10116 GN=Basp1 PE=1 SV=1	0.25475	0.39698	0.07556	0.07054	0.14178	0.2344	0.22865	0.21149	0.08693	0.2615	0.27769	0.15341	0.66051	0.18709	0.19933	0.14905	0.47117	0.14351	0.13424	0.22712	0.14545	0.47252
159	[K].APAPAAPAAEPQAEAPVAS.[S]	A0A0G2K1L8 [192-210]		Brain acid soluble protein 1 OS=Rattus norvegicus OX=10116 GN=Basp1 PE=1 SV=1	0.36148	0.36507	0.11773	0.14526	0.09754	0.32974	0.49279	0.33627	0.36526	0.27884	0.36878	0.53395	0.61528	0.19516	0.21759	0.12239	0.45858	0.50461	0.46948	0.53491	0.31127	0.4766
160	[K].APAPAAPAAEPQAEAPVASSEQSVAVKE.[-]	A0A0G2K1L8 [192-219]		Brain acid soluble protein 1 OS=Rattus norvegicus OX=10116 GN=Basp1 PE=1 SV=1	0.41296	0.53709	0.27239	0.12164	0.18953	0.41268		0.23448		0.26313	0.34154	0.50812	1.10235	0.45691	0.36222	0.28875	0.88748	0.2979	0.3647	0.38009	0.2541	0.7257
161	[K].WSTDDVQINDISLQDYIAVK.[E]	A0A0G2K200 [23-42]		40S ribosomal protein S5 OS=Rattus norvegicus OX=10116 GN=Rps5 PE=1 SV=1												0.28839		0.12906
162	[K].WSTDDVQINDISLQDYIAVKEK.[Y]	A0A0G2K200 [23-44]		40S ribosomal protein S5 OS=Rattus norvegicus OX=10116 GN=Rps5 PE=1 SV=1												1.35095	0.67818	0.57075	0.35406	0.18601	0.8608	0.57997		0.53149	0.20274	0.14032
163	[K].DNSDRPPLQEGALPQMLPGHSGPSGTN.[R]	A0A0G2K3G0 [307-333]		Histidine-rich glycoprotein OS=Rattus norvegicus OX=10116 GN=Hrg PE=1 SV=1	0.2144		0.38676						0.22749	0.4051
164	[K].DNSDRPPLQEGALPQMLPGHSGPSGTNR.[S]	A0A0G2K3G0 [307-334]		Histidine-rich glycoprotein OS=Rattus norvegicus OX=10116 GN=Hrg PE=1 SV=1	0.06001		0.65638		0.20285					0.21461
165	[A].TPRPTDPIPTSEVN.[-]	A0A0G2K3N1 [1837-1850]		Golgi brefeldin A-resistant guanine nucleotide exchange factor 1 OS=Rattus norvegicus OX=10116 GN=Gbf1 PE=1 SV=1	0.05342											0.39941	0.41557	0.17718	0.18983	0.09103	0.36048	0.16304	0.21567	0.2983	0.21135	0.2107
166	[R].DNAGAATEEFIK.[R]	A0A0G2K3Q6 [329-340]		Fructose-bisphosphate aldolase OS=Rattus norvegicus OX=10116 GN=Aldoc PE=1 SV=1	0.06736	0.11596	0.52347	0.09919	0.04123			0.0795	0.22785	0.43861	0.14057			0.10678						0.08353	0.18548
167	[R].IVAPGKGILAADESVGSMAK.[R]	A0A0G2K3Q6 [33-52]		Fructose-bisphosphate aldolase OS=Rattus norvegicus OX=10116 GN=Aldoc PE=1 SV=1	0.03696		0.42098	0.033	0.03842				0.11947	0.10449
168	[A].AQGKYEGSGDGGAAAQSLYVANHAY.[-]	A0A0G2K3Q6 [349-373]		Fructose-bisphosphate aldolase OS=Rattus norvegicus OX=10116 GN=Aldoc PE=1 SV=1												0.14031	0.75323	0.27766	0.3487	0.22752	0.60627		0.27022	0.42013	0.2	0.48268
169	[R].TIAQDYGVLKADEGISFR.[G]	A0A0G2K3Z9 [111-128]		Peroxiredoxin-1 OS=Rattus norvegicus OX=10116 PE=3 SV=1	0.06293	0.09624		0.08245	0.04275	0.1838	0.24165	0.1172				0.97533	0.41674	0.45086	0.39758	0.1271	0.74365	0.60469	0.53165	0.5245	0.1752	0.19365
170	[-].MSSGNAKIGHPAPSFK.[A]	A0A0G2K3Z9 [1-16]	1xMet-loss+Acetyl [M1]	Peroxiredoxin-1 OS=Rattus norvegicus OX=10116 PE=3 SV=1	0.10434	0.20159	0.37497	0.18373	0.04792	0.08453	0.03999	0.04692	0.09187	0.07519	0.28414		0.06517	0.11927	0.08637	0.01194		0.04601		0.04338	0.05045	0.06617
171	[K].EGGSAGLIPSQFLEEK.[R]	A0A0G2K4N7 [284-299]		Membrane palmitoylated protein 6 OS=Rattus norvegicus OX=10116 GN=Mpp6 PE=1 SV=1			0.35909	0.04164					0.17717	0.17734				0.07129
172	[K].NISFTVWDVGGQDK.[I]	A0A0G2K4Q4 [60-73]		Uncharacterized protein OS=Rattus norvegicus OX=10116 PE=3 SV=1	0.05146		0.61895	0.11937	0.04492					0.12403				0.05437
173	[D].LDFDPFKPDVTPAGSAAATHSPMSQ.[T]	A0A0G2K5Z4 [285-309]		Uncharacterized protein OS=Rattus norvegicus OX=10116 GN=LOC100910792 PE=1 SV=1													0.44431			0.03595
174	[F].DPFKPDVTPAG.[S]	A0A0G2K5Z4 [288-298]		Uncharacterized protein OS=Rattus norvegicus OX=10116 GN=LOC100910792 PE=1 SV=1	0.18741					0.102	0.21713		0.17395	0.08147	0.08724	0.49534	0.46599	0.15227	0.14565	0.1159	0.34123	0.35469	0.31227	0.45915	0.3052	0.31
175	[-].MSETAPAAPAAAPPAEKAPA.[K]	A0A0G2K654 [1-20]	1xMet-loss+Acetyl [M1]	H1.2 linker histone, cluster member OS=Rattus norvegicus OX=10116 GN=Hist1h1c PE=1 SV=1
176	[-].MSETAPAAPAAAPPAEKAPAK.[K]	A0A0G2K654 [1-21]	1xMet-loss+Acetyl [M1]	H1.2 linker histone, cluster member OS=Rattus norvegicus OX=10116 GN=Hist1h1c PE=1 SV=1
177	[M].SETAPAAPAAAPPAEKAPA.[K]	A0A0G2K654 [2-20]	1xAcetyl [N-Term]	H1.2 linker histone, cluster member OS=Rattus norvegicus OX=10116 GN=Hist1h1c PE=1 SV=1	0.52884	1.67089	0.71616	1.63234	1.16349	0.59476	0.82526	0.82873	0.81247	1.44356	1.94937	0.5398	0.8866	0.66363	1.15624	0.7407	0.42818	0.59271	0.46268	0.41718	0.94716	0.75956
178	[M].SETAPAAPAAAPPAEKAPAK.[K]	A0A0G2K654 [2-21]	1xAcetyl [N-Term]	H1.2 linker histone, cluster member OS=Rattus norvegicus OX=10116 GN=Hist1h1c PE=1 SV=1	0.18435	1.36357	0.40066	0.94347	0.65194	0.22042	0.12861	0.20061	0.07352	0.35234	0.82086	0.16014	0.69049	0.31772	0.91355	0.53677	0.11814	0.096	0.1937		0.31022	0.3836
179	[M].SETAPAAPAAAPPAEKAPAKK.[K]	A0A0G2K654 [2-22]	1xAcetyl [N-Term]	H1.2 linker histone, cluster member OS=Rattus norvegicus OX=10116 GN=Hist1h1c PE=1 SV=1	1.53227	3.28915	2.16443	4.03429	1.73547	2.17559	1.89127	1.04342	1.52955	2.4703	3.96463	0.89525	1.0273	0.7803	2.83094	1.62162	1.27628	1.30488	0.58005	0.95654	1.685	1.62111
180	[R].QSIINPDWNFEK.[M]	A0A0G2K6U1 [206-217]		Vesicle-fusing ATPase OS=Rattus norvegicus OX=10116 GN=Nsf PE=1 SV=1	0.27024	0.30936	0.60847	0.0843					0.15146					0.19343
181	[R].QSIINPDWNFEK.[M]	A0A0G2K6U1 [206-217]	1xGln->pyro-Glu [Q1]	Vesicle-fusing ATPase OS=Rattus norvegicus OX=10116 GN=Nsf PE=1 SV=1	0.18586	0.23767	0.63904						0.25995
182	[K].VVNGPEILNK.[Y]	A0A0G2K6U1 [284-293]		Vesicle-fusing ATPase OS=Rattus norvegicus OX=10116 GN=Nsf PE=1 SV=1	0.90503	0.77735	1.74542	0.34263	0.11461	0.1806	0.37212	0.11009	0.70321	0.3221	0.28054	0.21401	0.10006	0.36366	0.09407	0.04763		0.10474	0.04219	0.17083	0.2117	0.07884
183	[K].VVNGPEILNKYVGESEANIR.[K]	A0A0G2K6U1 [284-303]		Vesicle-fusing ATPase OS=Rattus norvegicus OX=10116 GN=Nsf PE=1 SV=1		0.34206	0.64642		0.08183				0.10813
184	[K].VVNGPEILNKYVGESEANIRK.[L]	A0A0G2K6U1 [284-304]		Vesicle-fusing ATPase OS=Rattus norvegicus OX=10116 GN=Nsf PE=1 SV=1		0.21553	0.33434
185	[K].YVGESEANIR.[K]	A0A0G2K6U1 [294-303]		Vesicle-fusing ATPase OS=Rattus norvegicus OX=10116 GN=Nsf PE=1 SV=1	0.26682	0.18292	0.48542	0.08126	0.02747	0.04806			0.15922	0.09154	0.0805			0.04644
186	[K].LFADAEEEQR.[R]	A0A0G2K6U1 [305-314]		Vesicle-fusing ATPase OS=Rattus norvegicus OX=10116 GN=Nsf PE=1 SV=1	0.14824	0.15379	0.39792	0.08921	0.02967		0.07203		0.16561	0.11933	0.05349	0.0313		0.06097							0.06236
187	[K].NFSGAELEGLVR.[A]	A0A0G2K6U1 [435-446]		Vesicle-fusing ATPase OS=Rattus norvegicus OX=10116 GN=Nsf PE=1 SV=1	0.22574	0.21393	0.76975	0.09117	0.04945				0.22369					0.12065
188	[R].VLDDGELLVQQT.[K]	A0A0G2K6U1 [517-528]		Vesicle-fusing ATPase OS=Rattus norvegicus OX=10116 GN=Nsf PE=1 SV=1	0.29964	0.31538	0.50878	0.14869	0.09036				0.23451	0.19038	0.16855	0.08354		0.1287	0.05633	0.03244				0.10995	0.0752
189	[R].VLDDGELLVQQTK.[N]	A0A0G2K6U1 [517-529]		Vesicle-fusing ATPase OS=Rattus norvegicus OX=10116 GN=Nsf PE=1 SV=1	0.99921	1.13201	2.05181	0.33919	0.13559	0.17982	0.40172	0.10779	0.60194	0.407	0.34428	0.20824	0.08309	0.36532	0.07672	0.03646				0.1548	0.17789	0.16642
190	[K].NSDRTPLVSVLLEGPPHSGK.[T]	A0A0G2K6U1 [530-549]		Vesicle-fusing ATPase OS=Rattus norvegicus OX=10116 GN=Nsf PE=1 SV=1		0.3246	0.70068		0.06859									0.06268
191	[K].NSDRTPLVSVLLEGPPHSGKTALAA.[K]	A0A0G2K6U1 [530-554]		Vesicle-fusing ATPase OS=Rattus norvegicus OX=10116 GN=Nsf PE=1 SV=1		0.46904	0.65321		0.04733
192	[K].NSDRTPLVSVLLEGPPHSGKTALAAK.[I]	A0A0G2K6U1 [530-555]		Vesicle-fusing ATPase OS=Rattus norvegicus OX=10116 GN=Nsf PE=1 SV=1		0.40946	0.71214
193	[K].IFDDAYK.[S]	A0A0G2K6U1 [588-594]		Vesicle-fusing ATPase OS=Rattus norvegicus OX=10116 GN=Nsf PE=1 SV=1	0.28948		0.7784	0.16025	0.03255						0.07171			0.09564
194	[K].FLALMREEGASPLDFD.[-]	A0A0G2K6U1 [729-744]		Vesicle-fusing ATPase OS=Rattus norvegicus OX=10116 GN=Nsf PE=1 SV=1			0.31449
195	[K].NGVAPIIDVVR.[S]	A0A0G2K7W6 [95-105]		60S ribosomal protein L27a OS=Rattus norvegicus OX=10116 GN=RGD1562402 PE=3 SV=1	0.26259	0.35635	0.37922	0.21792	0.09917				0.20265	0.12928	0.23682			0.09337	0.0725
196	[L].NVNDPSPVPSSSSTYHA.[I]	A0A0G2K872 [347-363]		Cell adhesion molecule 3 OS=Rattus norvegicus OX=10116 GN=Cadm3 PE=1 SV=1	0.30982	0.26348	0.15652	0.21085	0.12809	0.3236	0.12813	0.20828	0.28214	0.1998	0.28731	0.21633	0.34431	0.20628	0.1917	0.16532	0.29732	0.21716	0.26841	0.29169	0.25322	0.30993
197	[A].DEGEGSLLLGSMQGY.[M]	A0A0G2K8Q1 [21-35]		Apolipoprotein C-III OS=Rattus norvegicus OX=10116 GN=Apoc3 PE=1 SV=1							1.8858			0.73068											0.21258
198	[A].DEGEGSLLLGSMQGYMEQASK.[T]	A0A0G2K8Q1 [21-41]		Apolipoprotein C-III OS=Rattus norvegicus OX=10116 GN=Apoc3 PE=1 SV=1			2.22389	0.10623	0.32919										0.07128	0.09824
199	[S].KTVQDALSSMQESD.[I]	A0A0G2K8Q1 [41-54]		Apolipoprotein C-III OS=Rattus norvegicus OX=10116 GN=Apoc3 PE=1 SV=1							1.17993			0.59935						0.05159		0.52147			0.36381
200	[F].TGLWESGPEDQLTTPTLEP.[-]	A0A0G2K8Q1 [82-100]		Apolipoprotein C-III OS=Rattus norvegicus OX=10116 GN=Apoc3 PE=1 SV=1
201	[G].LWESGPEDQLTTPTLEP.[-]	A0A0G2K8Q1 [84-100]		Apolipoprotein C-III OS=Rattus norvegicus OX=10116 GN=Apoc3 PE=1 SV=1	0.28061	0.55749	1.23046	0.41856	0.58447		0.54601		0.28565	0.45539	0.71413			0.11492	0.18361	0.21651						0.14371
202	[L].WESGPEDQLTTPTLEP.[-]	A0A0G2K8Q1 [85-100]		Apolipoprotein C-III OS=Rattus norvegicus OX=10116 GN=Apoc3 PE=1 SV=1	0.26727	1.35294	1.15051	0.38967	0.46295		0.3889	0.51464	0.16455	0.33513	0.61622	0.14694	0.30585	0.35906	0.3482	0.28577					0.18866	0.38601
203	[W].ESGPEDQLTTPTLEP.[-]	A0A0G2K8Q1 [86-100]		Apolipoprotein C-III OS=Rattus norvegicus OX=10116 GN=Apoc3 PE=1 SV=1	0.27803	0.61036	0.26887	0.60341	0.45179	0.20059		0.45992		0.27877	0.68536	0.27079	0.28332	0.29098	0.45387	0.19768		0.14999	0.161	0.11476	0.24074	0.27519
204	[E].SGPEDQLTTPTLEP.[-]	A0A0G2K8Q1 [87-100]		Apolipoprotein C-III OS=Rattus norvegicus OX=10116 GN=Apoc3 PE=1 SV=1	0.78997	1.6272	0.65626	1.56162	1.12455	0.4382		0.6075	0.23914	0.49028	1.85767	0.40015	0.34867	0.2986	0.7443	0.38388		0.11161	0.26834	0.1531	0.20365	0.36732
205	[G].EKPPKDESASQEESEARIPAQ.[S]	A0A0G2K9C0 [277-297]		Vasodilator-stimulated phosphoprotein OS=Rattus norvegicus OX=10116 GN=Vasp PE=1 SV=1	0.14205	0.19853	0.04974	0.22221	0.31763	0.28923		0.14419		0.09855	0.17218	0.34653	0.2061	0.12901	0.42408	0.26562	0.20352		0.1515	0.10811	0.0801	0.18443
206	[P].DFSSAMESLPDK.[L]	A0A0G2K9R5 [29-40]		Apolipoprotein C-I OS=Rattus norvegicus OX=10116 GN=Apoc1 PE=3 SV=1	0.15931	0.14649	0.28056	0.29524	0.23578	0.17341		0.12902		0.23107	0.45662	0.17274	0.18248	0.56409	0.24939	0.17091	0.21345			0.18254	0.2318	0.24835
207	[G].EPGAPGENGTPGQ.[A]	A0A0G2KAN1 [206-218]		Collagen alpha-2(I) chain OS=Rattus norvegicus OX=10116 GN=NEWGENE_621351 PE=1 SV=1	0.33775	1.55032	0.57055	2.28643	1.22092	0.89915	0.57205	0.4155	0.44051	0.95875	1.41364	0.40901	0.8882	0.28807	0.96252	0.82062	0.87909	0.73076	0.45149	0.37342	0.54811	0.46928
208	[C].QSLQMGSVRK.[G]	A0A0G2KAN1 [23-32]	1xGln->pyro-Glu [Q1]	Collagen alpha-2(I) chain OS=Rattus norvegicus OX=10116 GN=NEWGENE_621351 PE=1 SV=1	0.14868	0.28434	0.22409	1.13145	0.39247	0.2352		0.08765	0.08029	0.04854	0.71207	0.15447	0.24033	0.24231	0.90728	0.58132	0.3652	0.18106	0.17829	0.15558	0.12624	0.21775
209	[C].QSLQMGSVRKGPTGDR.[G]	A0A0G2KAN1 [23-38]	1xGln->pyro-Glu [Q1]	Collagen alpha-2(I) chain OS=Rattus norvegicus OX=10116 GN=NEWGENE_621351 PE=1 SV=1	0.1019	0.19442	0.16737	0.73257	0.36056	0.13065		0.06569	0.09295	0.05794	0.55831	0.11578	0.21039	0.16491	0.76803	0.45284	0.22201	0.08972	0.14323	0.20385	0.11461	0.21483
210	[C].QSLQMGSVRKGPTGDRGP.[R]	A0A0G2KAN1 [23-40]	1xGln->pyro-Glu [Q1]	Collagen alpha-2(I) chain OS=Rattus norvegicus OX=10116 GN=NEWGENE_621351 PE=1 SV=1	0.20874	0.45687	0.26867	0.57651	0.53186	0.20011	0.30592	0.06697	0.14603	0.18311	0.44603	0.15724	0.52669	0.24288	1.09577	0.62838	0.32102		0.12809	0.27458	0.18375	0.27548
211	[C].QSLQMGSVRKGPTGDRGPRG.[Q]	A0A0G2KAN1 [23-42]	1xGln->pyro-Glu [Q1]	Collagen alpha-2(I) chain OS=Rattus norvegicus OX=10116 GN=NEWGENE_621351 PE=1 SV=1	0.39567	1.6332	0.99299	0.796	1.15474	0.16962	0.45358	0.036	0.33694	0.18969	0.32195	0.0756	0.74022	0.47411	2.22857	0.9896	0.11699	0.03467	0.0449	0.1145	0.05095	0.05849
212	[Q].LKPRTVATPLNQVANPNSAIFGGARPREEVVQKEQE.[-]	A0A0G2KAW7 [196-231]		Eukaryotic translation initiation factor 4H OS=Rattus norvegicus OX=10116 GN=Eif4h PE=1 SV=1													0.53111
213	[R].TVATPLNQVANPNSAIFGGARPREEVVQKEQE.[-]	A0A0G2KAW7 [200-231]		Eukaryotic translation initiation factor 4H OS=Rattus norvegicus OX=10116 GN=Eif4h PE=1 SV=1		0.84762	1.27942		0.41459								2.13091	1.50539	0.24487	1.01391
214	[N].QVANPNSAIFGGARPREEVVQKEQE.[-]	A0A0G2KAW7 [207-231]		Eukaryotic translation initiation factor 4H OS=Rattus norvegicus OX=10116 GN=Eif4h PE=1 SV=1					0.02597								0.40441	0.15109	0.19101	0.14008	0.07814
215	[L].TAPKIPEGEKVDFDD.[I]	A0A0G2KAY2 [39-53]		Troponin T, fast skeletal muscle OS=Rattus norvegicus OX=10116 GN=Tnnt3 PE=1 SV=1				0.10975	0.14276				0.08955	0.06004	0.23062		0.05932		0.1327	0.15378					0.04466	0.06248
216	[L].TAPKIPEGEKVDFDDIQK.[K]	A0A0G2KAY2 [39-56]		Troponin T, fast skeletal muscle OS=Rattus norvegicus OX=10116 GN=Tnnt3 PE=1 SV=1	0.06643	0.28829		0.11687	0.6664	0.07731			0.13243		0.18422	0.03648	0.19076	0.105	0.57543	0.67774	0.13706		0.06004	0.11008	0.04329	0.09407
217	[Y].VGLPSEAVNIASSQAKTVQKN.[-]	A0A0G2KB69 [19-39]		Uncharacterized LOC100910996 OS=Rattus norvegicus OX=10116 GN=LOC100910996 PE=3 SV=1												0.09698	0.64109	0.20923	0.57309	0.33244	0.38949		0.14848	0.11366		0.33264
218	[E].SEDNDYLWRNKGTETTL.[-]	A0A0H2UHB7 [1083-1099]		Anion exchange protein OS=Rattus norvegicus OX=10116 GN=Slc4a4 PE=1 SV=1						0.12494						0.22049	0.91895	0.40914	0.36164	0.42904	0.36897		0.20411	0.65071	0.16272	0.17293
219	[S].EDNDYLWRNKGTETTL.[-]	A0A0H2UHB7 [1084-1099]		Anion exchange protein OS=Rattus norvegicus OX=10116 GN=Slc4a4 PE=1 SV=1												0.11962	0.61017	0.38332	0.21842	0.31196	0.16605		0.12409	0.26796	0.09442
220	[R].NLTSSSLNDISDKPEKDQLK.[N]	A0A0H2UHB7 [257-276]		Anion exchange protein OS=Rattus norvegicus OX=10116 GN=Slc4a4 PE=1 SV=1	0.04791	0.09261	0.34289				0.14823			0.1511	0.12447			0.08985
221	[Y].SDKSDVENADESSSSILKPLI.[S]	A0A0H2UHB7 [70-90]		Anion exchange protein OS=Rattus norvegicus OX=10116 GN=Slc4a4 PE=1 SV=1		0.09752											1.36267	0.60569	0.47526	0.29479				0.69705		0.7353
222	[Y].SDKSDVENADESSSSILKPLISPAAE.[R]	A0A0H2UHB7 [70-95]		Anion exchange protein OS=Rattus norvegicus OX=10116 GN=Slc4a4 PE=1 SV=1													1.97337	0.9851	0.66635	0.50336	0.92766			0.78363		1.81295
223	[D].SGPSSSSSSSSSPPRTPF.[P]	A0A0H2UHL9 [331-348]		Drebrin OS=Rattus norvegicus OX=10116 GN=Dbn1 PE=1 SV=1	0.27788	0.78805	0.16321	0.78031	0.33508	0.46059	0.25838	0.33417	0.18382	0.62184	0.6269	0.16008	0.48697	0.19441	0.46528	0.38405	0.32645	0.46136	0.27132	0.21461	0.46414	0.30578
224	[R].RMAPTPIPTRSPSDSSTASTPITEQIE.[R]	A0A0H2UHL9 [373-399]		Drebrin OS=Rattus norvegicus OX=10116 GN=Dbn1 PE=1 SV=1		0.36769	0.62987		0.10865								1.04441	0.23219	0.22461	0.18561
225	[R].MAPTPIPTRSPSDSSTASTPITEQIER.[A]	A0A0H2UHL9 [374-400]		Drebrin OS=Rattus norvegicus OX=10116 GN=Dbn1 PE=1 SV=1		0.36769	0.62987		0.10865								1.04441	0.23219	0.22461	0.18561
226	[A].PTPIPTRSP.[S]	A0A0H2UHL9 [376-384]		Drebrin OS=Rattus norvegicus OX=10116 GN=Dbn1 PE=1 SV=1	0.09408		0.3731	0.26186		0.38351		0.15099	0.2576	0.17371	0.36206	0.11623		0.40066	0.4581		0.70725	0.29343	0.32351	0.65352	0.22977	0.16777
227	[T].RSPSDSSTASTPITEQIE.[R]	A0A0H2UHL9 [382-399]		Drebrin OS=Rattus norvegicus OX=10116 GN=Dbn1 PE=1 SV=1	0.09736	0.11357			0.05419							0.52934	0.84025	0.17141	0.20946	0.14173	0.4506	0.3398	0.32422	0.4466	0.16444	0.47273
228	[S].SQPPPPPPPPPPAQEAQESAPRLDGEEVCKEAKVAA.[A]	A0A0H2UHL9 [408-443]		Drebrin OS=Rattus norvegicus OX=10116 GN=Dbn1 PE=1 SV=1													1.03058
229	[A].EEPPRAQEPPLL.[Q]	A0A0H2UHL9 [453-464]		Drebrin OS=Rattus norvegicus OX=10116 GN=Dbn1 PE=1 SV=1	0.10143	0.13033							0.14137			0.36009	0.51986	0.15137	0.14372	0.15241	0.31764	0.22242	0.31417	0.45481	0.19064	0.25088
230	[A].EEPPRAQEPPLLQ.[S]	A0A0H2UHL9 [453-465]		Drebrin OS=Rattus norvegicus OX=10116 GN=Dbn1 PE=1 SV=1	0.13453	0.1414	0.09489	0.03625	0.07099							0.53136	0.73338	0.14854	0.20708	0.17264	0.45513	0.32363	0.36721	0.65633	0.2623	0.36134
231	[E].EPPRAQEPPLL.[Q]	A0A0H2UHL9 [454-464]		Drebrin OS=Rattus norvegicus OX=10116 GN=Dbn1 PE=1 SV=1	0.33664	0.4208	0.14546	0.03668	0.1455	0.19842		0.13919	0.16694	0.09847	0.14872	0.88269	1.68602	0.42982	0.50879	0.42453	0.87355	0.47888	0.71544	1.38653	0.66356	0.90131
232	[E].EPPRAQEPPLLQ.[S]	A0A0H2UHL9 [454-465]		Drebrin OS=Rattus norvegicus OX=10116 GN=Dbn1 PE=1 SV=1	0.32267	0.51511	0.14495	0.06563	0.16592	0.39006			0.11835		0.16249	1.10691	1.99351	0.38491	0.74373	0.49661	1.26886	0.50103	0.80566	1.18829	0.73815	1.14035
233	[A].ASPEPDASVTSVADAHAADTIETTTATTATTIADNVTPAA.[A]	A0A0H2UHL9 [485-524]		Drebrin OS=Rattus norvegicus OX=10116 GN=Dbn1 PE=1 SV=1
234	[A].SPEPDASVTSVADA.[H]	A0A0H2UHL9 [486-499]		Drebrin OS=Rattus norvegicus OX=10116 GN=Dbn1 PE=1 SV=1	0.11007	0.13819			0.09436			0.12864				0.15654	0.31295	0.0694	0.06511	0.06157				0.1802	0.09483	0.1012
235	[N].KPPEIDIT.[C]	A0A0H2UHL9 [681-688]		Drebrin OS=Rattus norvegicus OX=10116 GN=Dbn1 PE=1 SV=1	0.37996	0.53744			0.13955	0.28187	0.1747	0.31131	0.15445		0.19849	1.32999	2.16608	0.49788	0.58177	0.38543	1.22002	0.70436	0.93463	0.73702	0.43065	1.07882
236	[C].WDADPVPEEEEGFEGGD.[-]	A0A0H2UHL9 [690-706]		Drebrin OS=Rattus norvegicus OX=10116 GN=Dbn1 PE=1 SV=1	0.06911	0.28469			0.03267							0.15282	0.4674	0.09663	0.11439	0.04684	0.18619			0.13279	0.11953	0.23181
237	[W].DADPVPEEEEGFEGGD.[-]	A0A0H2UHL9 [691-706]		Drebrin OS=Rattus norvegicus OX=10116 GN=Dbn1 PE=1 SV=1	1.06607	2.70511	0.43901	0.37632	0.58209	1.10414	0.27496	0.86825	0.18208	0.97227	0.94455	3.20873	4.18165	1.26569	1.40708	0.98654	2.72284	1.5558	2.00119	2.19968	1.9472	2.54861
238	[D].ADPVPEEEEGFEGGD.[-]	A0A0H2UHL9 [692-706]		Drebrin OS=Rattus norvegicus OX=10116 GN=Dbn1 PE=1 SV=1	0.3056	0.74026		0.10655	0.16562	0.20603		0.15544		0.1488	0.21023	0.85415	0.86396	0.30829	0.23208	0.24057	0.46666	0.3821	0.39267	0.51487	0.39699	0.51327
239	[A].DPVPEEEEGFEGGD.[-]	A0A0H2UHL9 [693-706]		Drebrin OS=Rattus norvegicus OX=10116 GN=Dbn1 PE=1 SV=1	0.46278	1.53498	0.27694	0.48206	0.46829	0.51469		0.76973	0.24865	0.72236	0.87743	0.79393	1.10147	0.32795	0.44403	0.35181	0.47646	0.35063	0.55487	0.52478	0.57645	0.94263
240	[-].MAESSAATQSPSVS.[S]	A0A0H2UHX1 [1-14]	1xMet-loss+Acetyl [M1]	Reticulon OS=Rattus norvegicus OX=10116 GN=Rtn3 PE=1 SV=1	0.24307	0.09416		0.12943	0.10634	0.24921		0.17406	0.21488		0.12784	1.72292	0.92071	0.42962	0.45895	0.2197	1.4264	1.73589	1.23155	1.84976	0.69122	0.78801
241	[-].MAESSAATQSPSVSSSSSG.[A]	A0A0H2UHX1 [1-19]	1xMet-loss+Acetyl [M1]	Reticulon OS=Rattus norvegicus OX=10116 GN=Rtn3 PE=1 SV=1	0.09179			0.02722		0.05617		0.06778	0.07942		0.06073	0.42771	0.48404	0.13948	0.15272	0.05875	0.39988	0.38329	0.27317	0.41902	0.27063	0.33374
242	[M].AENSLSDGGPADSVEAAKNASNTE.[K]	A0A0H2UHZ2 [2-25]	1xAcetyl [N-Term]	Nucleosome assembly protein 1-like 4 OS=Rattus norvegicus OX=10116 GN=Nap1l4 PE=1 SV=1	0.08512	0.18012		0.07738	0.05491			0.15804			0.0815	0.30095	0.4765	0.256	0.21801	0.15777	0.28994	0.10907	0.4217	0.49955	0.28923	0.41736
243	[M].AENSLSDGGPADSVEAAKNASNTEKLTDQVM.[Q]	A0A0H2UHZ2 [2-32]	1xAcetyl [N-Term]	Nucleosome assembly protein 1-like 4 OS=Rattus norvegicus OX=10116 GN=Nap1l4 PE=1 SV=1		0.30656			0.12795									0.07008	0.14804	0.06976						0.42126
244	[T].AEAVAVLKGEQEKEAQHKDQPAALP.[L]	A0A0U1RRX4 [100-124]		Microtubule-associated protein OS=Rattus norvegicus OX=10116 GN=Map2 PE=1 SV=1			0.05501										0.28918	0.14621
245	[T].MESLKPDEGKKETSPETSLIQDEVALKLS.[V]	A0A0U1RRX4 [1149-1177]		Microtubule-associated protein OS=Rattus norvegicus OX=10116 GN=Map2 PE=1 SV=1
246	[S].VEIPCPPPVSEADSSIDEKAE.[V]	A0A0U1RRX4 [1178-1198]		Microtubule-associated protein OS=Rattus norvegicus OX=10116 GN=Map2 PE=1 SV=1
247	[F].ITVVQTTTDE.[G]	A0A0U1RRX4 [1299-1308]		Microtubule-associated protein OS=Rattus norvegicus OX=10116 GN=Map2 PE=1 SV=1		1.32102	0.05895		0.06564			0.07337				0.0337	1.12154	0.06562
248	[L].WVDTQDDDRSILT.[E]	A0A0U1RRX4 [1395-1407]		Microtubule-associated protein OS=Rattus norvegicus OX=10116 GN=Map2 PE=1 SV=1		0.89612											0.30267
249	[L].WVDTQDDDRSILTEQLE.[T]	A0A0U1RRX4 [1395-1411]		Microtubule-associated protein OS=Rattus norvegicus OX=10116 GN=Map2 PE=1 SV=1		8.34701	0.32045		0.26224			0.14369					2.88251	0.16364
250	[K].TTATSGESAQAPSAFK.[Q]	A0A0U1RRX4 [1512-1527]		Microtubule-associated protein OS=Rattus norvegicus OX=10116 GN=Map2 PE=1 SV=1	0.21871	0.30427	0.53577	0.15298	0.05346	0.07116	0.11319		0.23554	0.20808	0.18147	0.05828		0.146	0.05614			0.12449		0.04927	0.16101
251	[L].LTASKMEFPE.[Q]	A0A0U1RRX4 [154-163]		Microtubule-associated protein OS=Rattus norvegicus OX=10116 GN=Map2 PE=1 SV=1
252	[R].SEPIRRAGKSGTSTPTTPGSTAITPGTPPSYSS.[R]	A0A0U1RRX4 [1584-1616]		Microtubule-associated protein OS=Rattus norvegicus OX=10116 GN=Map2 PE=1 SV=1	0.09892	0.15218	0.05267		0.07297	0.05235	0.4371		0.08675				0.41382	0.07996	0.11318	0.08185	0.15681					0.07471
253	[R].AGKSGTSTPTTPGSTAITPGTPPSYSSRTPGTPGTPSYPRTPGTPK.[S]	A0A0U1RRX4 [1590-1635]		Microtubule-associated protein OS=Rattus norvegicus OX=10116 GN=Map2 PE=1 SV=1		0.45428	0.66112
254	[K].SGTSTPTTPGSTAITPGTPPSYSSRTPGTPGTPSYPRTPGTPK.[S]	A0A0U1RRX4 [1593-1635]		Microtubule-associated protein OS=Rattus norvegicus OX=10116 GN=Map2 PE=1 SV=1		1.50914	2.11984		0.30071		0.1446		0.2135				0.2425	0.1716		0.06928
255	[K].SGILVPSEK.[K]	A0A0U1RRX4 [1636-1644]		Microtubule-associated protein OS=Rattus norvegicus OX=10116 GN=Map2 PE=1 SV=1	0.38083	0.54333	1.02219	0.23588	0.19411	0.15909	0.27472	0.10701	0.2655	0.21746	0.26087	0.2783	0.23427	0.355	0.11007	0.09957	0.14753	0.40491	0.14925	0.348	0.35348	0.10061
256	[K].VAIIRTPPKSPATPKQL.[R]	A0A0U1RRX4 [1646-1662]		Microtubule-associated protein OS=Rattus norvegicus OX=10116 GN=Map2 PE=1 SV=1	0.03005	0.14075	0.36372											0.07384
257	[R].LINQPLPDLKNVK.[S]	A0A0U1RRX4 [1664-1676]		Microtubule-associated protein OS=Rattus norvegicus OX=10116 GN=Map2 PE=1 SV=1	0.07674		0.41566	0.02958					0.11047					0.11959
258	[K].SKIGSTDNIKYQPKGGQVQIVTK.[K]	A0A0U1RRX4 [1677-1699]		Microtubule-associated protein OS=Rattus norvegicus OX=10116 GN=Map2 PE=1 SV=1	0.06627	0.19848	0.32877		0.04936									0.02904
259	[L].AEDVTAALAKQGL.[-]	A0A0U1RRX4 [1817-1829]		Microtubule-associated protein OS=Rattus norvegicus OX=10116 GN=Map2 PE=1 SV=1	0.03931	0.09526	0.08843							0.08161		0.48613	0.49626	0.32469	0.1771	0.10071	0.29618	0.14163	0.20664	0.32257	0.2695	0.23841
260	[M].ADERKDEGKAPHWTSASLTE.[A]	A0A0U1RRX4 [2-21]	1xAcetyl [N-Term]	Microtubule-associated protein OS=Rattus norvegicus OX=10116 GN=Map2 PE=1 SV=1	0.24211	0.24751	0.0839		0.04917	0.11468		0.06274	0.0864			0.40572	1.35308	0.4247	0.72299	0.37837	0.5836		0.13879	0.60018	0.21984	0.31902
261	[L].EDIKQITEPSITVPSIGLS.[A]	A0A0U1RRX4 [235-253]		Microtubule-associated protein OS=Rattus norvegicus OX=10116 GN=Map2 PE=1 SV=1
262	[S].AEPLAPKDQKDW.[F]	A0A0U1RRX4 [254-265]		Microtubule-associated protein OS=Rattus norvegicus OX=10116 GN=Map2 PE=1 SV=1					0.01933							0.39639	0.50501	0.11551	0.12656	0.08723	0.39778	0.21591	0.19401		0.08454	0.24053
263	[S].AEPLAPKDQKDWFIEM.[P]	A0A0U1RRX4 [254-269]		Microtubule-associated protein OS=Rattus norvegicus OX=10116 GN=Map2 PE=1 SV=1		0.15335											0.36579
264	[S].AEPLAPKDQKDWFIEMPVESKKDEWGLA.[A]	A0A0U1RRX4 [254-281]		Microtubule-associated protein OS=Rattus norvegicus OX=10116 GN=Map2 PE=1 SV=1		0.21318											1.48678	0.04242
265	[W].FIEMPVESKKDEWGLA.[A]	A0A0U1RRX4 [266-281]		Microtubule-associated protein OS=Rattus norvegicus OX=10116 GN=Map2 PE=1 SV=1
266	[M].PVESKKDEWGLA.[A]	A0A0U1RRX4 [270-281]		Microtubule-associated protein OS=Rattus norvegicus OX=10116 GN=Map2 PE=1 SV=1													1.02291	0.09311				0.07314
267	[F].TLPLDTVKDE.[R]	A0A0U1RRX4 [323-332]		Microtubule-associated protein OS=Rattus norvegicus OX=10116 GN=Map2 PE=1 SV=1	0.07425	0.10526				0.07264						0.48091	0.52023	0.11606	0.15458	0.09981	0.42936	0.33365	0.29052	0.24102	0.12236	0.22872
268	[G].FVGENISGEEKGTTDQEKKETSTPSV.[Q]	A0A0U1RRX4 [403-428]		Microtubule-associated protein OS=Rattus norvegicus OX=10116 GN=Map2 PE=1 SV=1	0.38589	0.66719	0.12334	0.06536	0.23694	0.30781	0.22204	0.17004	0.17557	0.18228	0.23822	0.19444	0.53531	0.17104	0.22611	0.179	0.3704		0.16774	0.29697	0.19721	0.22353
269	[T].SEPEAVSEKREIQGLF.[E]	A0A0U1RRX4 [522-537]		Microtubule-associated protein OS=Rattus norvegicus OX=10116 GN=Map2 PE=1 SV=1		0.07852										0.1792	0.43002	0.09377	0.122	0.05035	0.13647			0.24937		0.09637
270	[Y].TSDHPSELPEEPSSPQE.[R]	A0A0U1RRX4 [644-660]		Microtubule-associated protein OS=Rattus norvegicus OX=10116 GN=Map2 PE=1 SV=1	0.24268	0.38834	0.05794	0.0536	0.10178	0.24823	0.10552	0.20901	0.0742	0.2548	0.14443	0.23003	0.37357	0.12144	0.14308	0.07866	0.3378	0.24648	0.18615	0.18858	0.16563	0.15633
271	[Y].TSDHPSELPEEPSSPQERMFTIDPKVY.[G]	A0A0U1RRX4 [644-670]		Microtubule-associated protein OS=Rattus norvegicus OX=10116 GN=Map2 PE=1 SV=1		0.29793											0.40702			0.03745
272	[S].DHPSELPEEPSSPQE.[R]	A0A0U1RRX4 [646-660]		Microtubule-associated protein OS=Rattus norvegicus OX=10116 GN=Map2 PE=1 SV=1	0.29423	0.8369	0.14476	0.13256	0.16307	0.33924	0.18911	0.41691	0.1699	0.33693	0.41244	0.27543	0.42223	0.14229	0.10677	0.07717	0.21858	0.2164	0.17802	0.16808	0.17781	0.215
273	[K].VTGGQTTQVETSSESPFPAKEYY.[K]	A0A0U1RRX4 [778-800]		Microtubule-associated protein OS=Rattus norvegicus OX=10116 GN=Map2 PE=1 SV=1			0.39628											0.10084
274	[K].SVPSEAVVAESSTGLPPVADDSQPVKPDSQLEDMG.[Y]	A0A0U1RRX4 [837-871]		Microtubule-associated protein OS=Rattus norvegicus OX=10116 GN=Map2 PE=1 SV=1		0.71577	0.27511		0.28603					0.1745			0.26582
275	[D].DSQPVKPDSQLED.[M]	A0A0U1RRX4 [857-869]		Microtubule-associated protein OS=Rattus norvegicus OX=10116 GN=Map2 PE=1 SV=1	0.13876	0.09493							0.06245			0.36557	0.31439	0.06637	0.07406	0.04396	0.23878	0.38549	0.15074	0.24073	0.12163	0.13706
276	[S].QPVKPDSQLE.[D]	A0A0U1RRX4 [859-868]		Microtubule-associated protein OS=Rattus norvegicus OX=10116 GN=Map2 PE=1 SV=1	0.17138	0.12064	0.05297	0.02614	0.04033	0.11282	0.03497	0.08732	0.11513		0.08772	0.57544	0.36429	0.09514	0.0937	0.07888	0.38076	0.42127	0.22802	0.30173	0.08484	0.19898
277	[T].VPLPSPVQDSENLSGESGSFYEGTDDKV.[R]	A0A0U1RRX4 [880-907]		Microtubule-associated protein OS=Rattus norvegicus OX=10116 GN=Map2 PE=1 SV=1													0.43781	0.07607		0.03898	0.38414					0.18806
278	[T].VPLPSPVQDSENLSGESGSFYEGTDDKVR.[R]	A0A0U1RRX4 [880-908]		Microtubule-associated protein OS=Rattus norvegicus OX=10116 GN=Map2 PE=1 SV=1													1.77713	0.18379	0.2083	0.18237						0.25424
279	[T].VPLPSPVQDSENLSGESGSFYEGTDDKVRRDLATDLS.[L]	A0A0U1RRX4 [880-916]		Microtubule-associated protein OS=Rattus norvegicus OX=10116 GN=Map2 PE=1 SV=1													1.39264
280	[L].PSPVQDSENLSGESGSFYEGTDDKV.[R]	A0A0U1RRX4 [883-907]		Microtubule-associated protein OS=Rattus norvegicus OX=10116 GN=Map2 PE=1 SV=1	0.20265	0.41129			0.16469			0.25256		0.23147	0.15698	0.09975	0.28556	0.13489	0.11387	0.06872	0.26276				0.08834	0.30539
281	[L].PSPVQDSENLSGESGSFYEGTDDKVR.[R]	A0A0U1RRX4 [883-908]		Microtubule-associated protein OS=Rattus norvegicus OX=10116 GN=Map2 PE=1 SV=1	0.17337	0.57033			0.19243								0.61728	0.11657	0.27959	0.18981						0.25709
282	[L].PSPVQDSENLSGESGSFYEGTDDKVRRDLATDLS.[L]	A0A0U1RRX4 [883-916]		Microtubule-associated protein OS=Rattus norvegicus OX=10116 GN=Map2 PE=1 SV=1		1.22732	0.20713		0.15057								1.14784			0.06776
283	[G].VTYEQTSAKELITTKETAPER.[A]	A0A0U1RRX4 [997-1017]		Microtubule-associated protein OS=Rattus norvegicus OX=10116 GN=Map2 PE=1 SV=1												0.06128	0.59576	0.11094	0.3356	0.16296	0.21826	0.04743	0.06571	0.12878		0.07755
284	[K].SGEAKEGEEAGPGDPLLEAVPK.[A]	A0A140TAG9 [348-369]		Hsp90 chaperone protein kinase-targeting subunit OS=Rattus norvegicus OX=10116 GN=Cdc37 PE=1 SV=1			0.6634						0.33827	0.37269
285	[V].HLTDAEKATVSGLWGK.[V]	A0A1K0FUA6 [3-18]		Globin a2 OS=Rattus norvegicus OX=10116 GN=LOC689064 PE=3 SV=1			0.32974											0.0638
286	[K].FGDLSSASAIMGNPQVK.[A]	A0A1K0FUA6 [46-62]		Globin a2 OS=Rattus norvegicus OX=10116 GN=LOC689064 PE=3 SV=1	0.15664		1.71425	0.19913			0.44775		0.35372	0.46628				0.46849							0.11548
287	[K].FGDLSSASAIMGNPQVK.[A]	A0A1K0FUA6 [46-62]	1xOxidation [M11]	Globin a2 OS=Rattus norvegicus OX=10116 GN=LOC689064 PE=3 SV=1			0.42299							0.15055				0.09016							0.13732
288	[F].GDLSSASAIMGNPQVK.[A]	A0A1K0FUA6 [47-62]		Globin a2 OS=Rattus norvegicus OX=10116 GN=LOC689064 PE=3 SV=1			0.57372	0.127			0.2723		0.24002	0.4476				0.15881	0.04482						0.31465
289	[G].DLSSASAIMGNPQVK.[A]	A0A1K0FUA6 [48-62]		Globin a2 OS=Rattus norvegicus OX=10116 GN=LOC689064 PE=3 SV=1		0.12365	0.70108	0.24154					0.35271	0.49507				0.13868	0.09195						0.2608
290	[K].AQPAPPELNSESEDYSPSSSETVRSPNSPF.[-]	A0A1W2Q6Q2 [710-739]		Serine/threonine-protein kinase DCLK1 OS=Rattus norvegicus OX=10116 GN=Dclk1 PE=1 SV=1	0.15717	0.54738	1.07411		0.14521				0.21923				0.22681	0.20875
291	[S].ERKDELS.[D]	A0A3G2LW22 [443-449]		Fragile X mental retardation syndrome-related protein 1 OS=Rattus norvegicus OX=10116 GN=Fxr1 PE=2 SV=1	0.11689	0.16595	0.09346	0.18124	0.34275	0.04393	0.49515	0.17021	0.15948	0.84793	0.0805	0.20616	0.22868	0.14012	0.19127	0.12171		0.43103	0.17828	0.09874	0.54386	0.12705
292	[K].AGRVDLVDESGYVPGY.[K]	A0A5H1ZRV3 [206-221]		Tubulin polymerization-promoting protein OS=Rattus norvegicus OX=10116 GN=Tppp PE=1 SV=1			0.41224											0.20047
293	[K].AGRVDLVDESGYVPGYK.[H]	A0A5H1ZRV3 [206-222]		Tubulin polymerization-promoting protein OS=Rattus norvegicus OX=10116 GN=Tppp PE=1 SV=1	0.24919	0.48262	1.64546	0.11872	0.15169	0.11821	0.44903	0.08534	0.40771	0.20852	0.16302			0.51164	0.06775	0.04124				0.08941	0.19098	0.08112
294	[K].AGRVDLVDESGYVPGYKHAGTYDQKVQGGK.[-]	A0A5H1ZRV3 [206-235]		Tubulin polymerization-promoting protein OS=Rattus norvegicus OX=10116 GN=Tppp PE=1 SV=1		0.30747	0.38885		0.05448									0.13108
295	[V].DLVDESGYVPGYK.[H]	A0A5H1ZRV3 [210-222]		Tubulin polymerization-promoting protein OS=Rattus norvegicus OX=10116 GN=Tppp PE=1 SV=1	0.1782	0.68605	0.82066	0.20976	0.11961	0.17981			0.20302	0.13465	0.28342	0.08211	0.08383	0.37306	0.10089	0.03479				0.09171	0.26121
296	[K].VAQTDGVNVEMHLK.[Q]	A0A654ICE6 [115-128]		Connexin-43 OS=Rattus norvegicus OX=10116 GN=Cxnk1 PE=3 SV=1	0.20535	0.1417	0.31318	0.24427	0.12955	0.44261	0.438	0.28986	0.29491	0.25812	0.4691	0.14572			0.07301	0.0315					0.10723	0.11583
297	[S].SPTAPLSPMSPPG.[Y]	A0A654ICE6 [273-285]		Connexin-43 OS=Rattus norvegicus OX=10116 GN=Cxnk1 PE=3 SV=1												0.5426	0.77291	0.59204	0.30271	0.29264	0.72377	0.40501	0.82601	0.92667	0.47654	0.7756
298	[S].SPTAPLSPMSPPGYKL.[V]	A0A654ICE6 [273-288]		Connexin-43 OS=Rattus norvegicus OX=10116 GN=Cxnk1 PE=3 SV=1
299	[A].SEQNWANYSAEQNRMGQAGSTISNSH.[A]	A0A654ICE6 [306-331]		Connexin-43 OS=Rattus norvegicus OX=10116 GN=Cxnk1 PE=3 SV=1													0.42284	0.13476	0.11636	0.11194						0.10165
300	[W].ANYSAEQNRMGQAGSTISNSH.[A]	A0A654ICE6 [311-331]		Connexin-43 OS=Rattus norvegicus OX=10116 GN=Cxnk1 PE=3 SV=1												0.22337	0.59279	0.30443	0.2544	0.22037	0.47397	0.34905	0.59607	0.84957	0.33603	0.44354
301	[H].AQPFDFPDDNQNAKKVA.[A]	A0A654ICE6 [332-348]		Connexin-43 OS=Rattus norvegicus OX=10116 GN=Cxnk1 PE=3 SV=1												0.34722	0.54371	0.45817	0.2873	0.25304	0.76118	0.22454	0.56502	0.7121	0.37364	0.39502
302	[H].AQPFDFPDDNQNAKKVAAGHE.[L]	A0A654ICE6 [332-352]		Connexin-43 OS=Rattus norvegicus OX=10116 GN=Cxnk1 PE=3 SV=1	0.03311											0.17121	1.08748	0.81215	0.48961	0.30266	0.67963	0.064	0.23251	0.58898	0.21643	0.29935
303	[A].QPFDFPDDNQNAKKV.[A]	A0A654ICE6 [333-347]		Connexin-43 OS=Rattus norvegicus OX=10116 GN=Cxnk1 PE=3 SV=1												0.12335	0.27337	0.23862	0.11128	0.05474	0.20161		0.20882	0.23686	0.14012	0.23383
304	[L].QPLAIVDQRP.[S]	A0A654ICE6 [354-363]		Connexin-43 OS=Rattus norvegicus OX=10116 GN=Cxnk1 PE=3 SV=1												0.18354	0.4165	0.30732	0.12033	0.14174	0.23478	0.24297	0.34377	0.42689	0.18964	0.21131
305	[L].QPLAIVDQRPS.[S]	A0A654ICE6 [354-364]		Connexin-43 OS=Rattus norvegicus OX=10116 GN=Cxnk1 PE=3 SV=1						0.08142		0.04463				0.41602	0.72253	0.52539	0.2472	0.26559	0.57709	0.58543	0.4818	0.6934	0.32694	0.34937
306	[L].QPLAIVDQRPSS.[R]	A0A654ICE6 [354-365]		Connexin-43 OS=Rattus norvegicus OX=10116 GN=Cxnk1 PE=3 SV=1												0.64887	0.66092	0.73563	0.28084	0.31296	1.17825	0.99014	1.04845	1.41939	0.53458	0.62894
307	[S].RPRPDDLEI.[-]	A0A654ICE6 [374-382]		Connexin-43 OS=Rattus norvegicus OX=10116 GN=Cxnk1 PE=3 SV=1	0.083	0.08088	0.18467	0.03728	0.0184	0.09515		0.05707			0.0423	0.32499	0.69735	0.6063	0.38716	0.26304	0.85083	0.50951	0.8523	1.08366	0.41485	0.37858
308	[K].DEEMIGPIIDKLEK.[V]	A0JPJ7 [156-169]		Obg-like ATPase 1 OS=Rattus norvegicus OX=10116 GN=Ola1 PE=2 SV=1			0.26381											0.03196
309	[M].THLQAGLSPETLEK.[A]	A6JUQ6 [2-15]	1xAcetyl [N-Term]	Clavesin-2 OS=Rattus norvegicus OX=10116 GN=Clvs2 PE=1 SV=1	0.17478	0.38078	0.48744	0.07963	0.07263						0.15299			0.12408	0.03865						0.12656
310	[-].MEKTLETVPLER.[K]	A7VJC2 [1-12]	1xAcetyl [N-Term]	Heterogeneous nuclear ribonucleoproteins A2/B1 OS=Rattus norvegicus OX=10116 GN=Hnrnpa2b1 PE=1 SV=1	0.19943	0.44333	0.69265	0.22455	0.27809					0.15248	0.36642	0.1351	0.26867	0.55534	0.26977	0.30783				0.21221	0.29556	0.1834
311	[-].MEKTLETVPLERK.[K]	A7VJC2 [1-13]	1xAcetyl [N-Term]	Heterogeneous nuclear ribonucleoproteins A2/B1 OS=Rattus norvegicus OX=10116 GN=Hnrnpa2b1 PE=1 SV=1	0.14676	0.33681	0.92691	0.13278	0.15708	0.1165	0.2969		0.12134	0.16233	0.20673	0.0876	0.21625	0.3441	0.14454			0.08386		0.1564	0.21838	0.10222
312	[K].ALSRQEMQEVQSS.[R]	A7VJC2 [187-199]		Heterogeneous nuclear ribonucleoproteins A2/B1 OS=Rattus norvegicus OX=10116 GN=Hnrnpa2b1 PE=1 SV=1	0.10128		0.4572	0.07296	0.04837	0.05174	0.19511	0.04642	0.14188	0.16098	0.16442			0.10811				0.0871		0.05843	0.10772
313	[R].SGRGGNFGFGDSRGGGGNFGPGPGSNF.[R]	A7VJC2 [201-227]		Heterogeneous nuclear ribonucleoproteins A2/B1 OS=Rattus norvegicus OX=10116 GN=Hnrnpa2b1 PE=1 SV=1
314	[K].SGNFGGSRNMGGPYGGGNYGPGGSGGSGGYGGRS.[R]	A7VJC2 [318-351]		Heterogeneous nuclear ribonucleoproteins A2/B1 OS=Rattus norvegicus OX=10116 GN=Hnrnpa2b1 PE=1 SV=1	0.07383		0.4711										0.07795	0.24482	0.0606
315	[K].SGNFGGSRNMGGPYGGGNYGPGGSGGSGGYGGRSRY.[-]	A7VJC2 [318-353]		Heterogeneous nuclear ribonucleoproteins A2/B1 OS=Rattus norvegicus OX=10116 GN=Hnrnpa2b1 PE=1 SV=1		0.20865	0.46995											0.14594
316	[R].GFGFVTFSSMAEVDAAMAARPHSIDGR.[V]	A7VJC2 [63-89]		Heterogeneous nuclear ribonucleoproteins A2/B1 OS=Rattus norvegicus OX=10116 GN=Hnrnpa2b1 PE=1 SV=1	0.10105	0.16827			0.04327	0.13553			0.15032	0.14394		0.8309	0.41579	0.42778	0.29035	0.22662	0.98052	0.79894	0.72212	0.86553	0.28363	0.25648
317	[G].TEEDDPGSSALLDTVQEHL.[F]	A9UMV1 [23-41]		Uncharacterized protein (Fragment) OS=Rattus norvegicus OX=10116 PE=2 SV=1		0.65374	0.33079		0.07796
318	[-].MASATRVIQK.[L]	A9UMV9 [1-10]	1xMet-loss+Acetyl [M1]	Complex I-B14.5a OS=Rattus norvegicus OX=10116 GN=Ndufa7 PE=1 SV=1	0.20078		0.80381	0.10289	0.10162	0.03477			0.1453	0.06063	0.03893			0.17967		0.02102				0.03856	0.04248
319	[K].TLSNATMHFVSENK.[T]	B0BN65 [199-212]		Family with sequence similarity 49, member A OS=Rattus norvegicus OX=10116 GN=Fam49a PE=1 SV=1			0.3404
320	[K].GAGPEIRDAIQNPNDIQLQEK.[A]	B0BN65 [57-77]		Family with sequence similarity 49, member A OS=Rattus norvegicus OX=10116 GN=Fam49a PE=1 SV=1		0.26492	1.24359		0.08796				0.1887	0.32444				0.2416
321	[R].AVEFQEAQAYADDNSLLFMETSAK.[T]	B0BNK1 [143-166]		RAB5C, member RAS oncogene family OS=Rattus norvegicus OX=10116 GN=Rab5c PE=1 SV=1
322	[-].MADEEKLPSGWEKR.[M]	B0BNL2 [1-14]	1xMet-loss+Acetyl [M1]	Peptidyl-prolyl cis-trans isomerase OS=Rattus norvegicus OX=10116 GN=Pin1 PE=1 SV=1
323	[-].MADEEKLPSGWEKRMS.[R]	B0BNL2 [1-16]	1xMet-loss+Acetyl [M1]	Peptidyl-prolyl cis-trans isomerase OS=Rattus norvegicus OX=10116 GN=Pin1 PE=1 SV=1	0.12925	0.20529	0.71276	0.04111	0.06069				0.17443	0.12525	0.05507		0.17301	0.29975	0.09692	0.0525					0.09871
324	[R].TGEMSGPVFTDSGIHIILRTE.[-]	B0BNL2 [145-165]		Peptidyl-prolyl cis-trans isomerase OS=Rattus norvegicus OX=10116 GN=Pin1 PE=1 SV=1		0.14354	0.82039	0.13118	0.09024									0.07879
325	[M].ADEEKLPSGWEK.[R]	B0BNL2 [2-13]	1xAcetyl [N-Term]	Peptidyl-prolyl cis-trans isomerase OS=Rattus norvegicus OX=10116 GN=Pin1 PE=1 SV=1	0.33902	0.52974	1.23695	0.19583	0.18041	0.17003	0.20819		0.61316	0.68401	0.30895	0.16613	0.14702	0.49786	0.14139	0.05578		0.19141	0.10321	0.30067	0.71105	0.12505
326	[M].ADEEKLPSGWEKR.[M]	B0BNL2 [2-14]	1xAcetyl [N-Term]	Peptidyl-prolyl cis-trans isomerase OS=Rattus norvegicus OX=10116 GN=Pin1 PE=1 SV=1	0.68848	0.95964	1.86466	0.4006	0.21951	0.21763	0.91512	0.13037	0.80429	0.90115	0.6886	0.10807		0.76167	0.2482	0.06343		0.17171		0.22352	0.80432	0.14587
327	[R].SKEEALELINGYIQK.[I]	B0BNL2 [83-97]		Peptidyl-prolyl cis-trans isomerase OS=Rattus norvegicus OX=10116 GN=Pin1 PE=1 SV=1		0.14314	0.63746											0.06778
328	[-].MEAVPEKKKKVAAAPGTLK.[K]	B0K031 [1-19]	1xAcetyl [N-Term]	60S ribosomal protein L7 OS=Rattus norvegicus OX=10116 GN=Rpl7 PE=1 SV=1	0.157	0.51055	0.48969	0.05128	0.09493				0.10148	0.0355	0.05183	0.06054	0.18455	0.18603	0.34403	0.15213		0.07274
329	[K].SVNELIYK.[R]	B0K031 [161-168]		60S ribosomal protein L7 OS=Rattus norvegicus OX=10116 GN=Rpl7 PE=1 SV=1	0.09261	0.23372	0.32725	0.27774	0.09726		0.31593	0.09068	0.2544	0.15482	0.17951			0.10197	0.05865	0.01906	0.12752				0.08058	0.06268
330	[-].MEAVPEKK.[K]	B0K031 [1-8]	1xAcetyl [N-Term]	60S ribosomal protein L7 OS=Rattus norvegicus OX=10116 GN=Rpl7 PE=1 SV=1	1.39965	2.49748	2.53366	1.19063	0.6496	1.15142	0.99398	1.14216	1.7296	0.87503	1.612	1.89358	2.05374	1.54144	1.61827	1.11895	1.09114	1.52343	1.26386	1.70278	1.6367	1.6427
331	[K].VPAVPETLK.[K]	B0K031 [23-31]		60S ribosomal protein L7 OS=Rattus norvegicus OX=10116 GN=Rpl7 PE=1 SV=1	0.33544	0.52	0.74827	0.61638	0.31922		0.60487	0.42306	0.61095		0.59187	0.20141	0.20758	0.33736	0.33774	0.20649		0.24212	0.1406	0.26492	0.23974	0.19607
332	[F].LASVSTVLTSKY.[R]	B1H216 [130-141]		Globin c3 OS=Rattus norvegicus OX=10116 GN=Hba-a1 PE=2 SV=1	0.04894	1.17472	0.29407	0.05956			0.24015	0.06364		0.1058			0.67425	0.15448						0.16262	0.24267
333	[K].IGGHGGEYGEEA.[L]	B1H216 [18-29]		Globin c3 OS=Rattus norvegicus OX=10116 GN=Hba-a1 PE=2 SV=1	0.85551	0.65517	2.41707	0.97109	0.53688	0.15132	0.6871	0.22542	2.03147	0.979	0.28202	0.18809	0.14541	0.6533	0.29501	0.12226	0.05987	0.39078	0.08228	0.60308	0.95631	0.08067
334	[K].IGGHGGEYGEEAL.[Q]	B1H216 [18-30]		Globin c3 OS=Rattus norvegicus OX=10116 GN=Hba-a1 PE=2 SV=1	0.29715	0.72621	1.0855	0.62124	0.38373	0.18321		0.09906	0.21762	0.44217	0.15703	0.06502	0.20793	0.35046	0.21944	0.04849		0.18186		0.06935	0.25711	0.05244
335	[K].IGGHGGEYGEEALQ.[R]	B1H216 [18-31]		Globin c3 OS=Rattus norvegicus OX=10116 GN=Hba-a1 PE=2 SV=1	2.4288	3.42703	11.4054	3.85925	1.5612	1.25182	3.05133	0.98163	4.20945	5.66444	1.09078	0.43757	1.34144	3.64547	1.59713	0.25754	0.53105	1.37644	0.36577	1.28329	3.53142	0.48144
336	[K].IGGHGGEYGEEALQR.[M]	B1H216 [18-32]		Globin c3 OS=Rattus norvegicus OX=10116 GN=Hba-a1 PE=2 SV=1	1.86384	1.59098	11.0107	3.34013	0.63236	0.43188	1.92929	0.28905	1.54188	2.20432	0.44728	0.12925	0.10035	1.88009	0.90837	0.07121	0.09594	0.44033	0.08335	0.33775	1.07583	0.12319
337	[K].IGGHGGEYGEEALQRM.[F]	B1H216 [18-33]		Globin c3 OS=Rattus norvegicus OX=10116 GN=Hba-a1 PE=2 SV=1	0.10209	0.86935	0.88601	0.08088	0.06824		0.33418		0.28679	0.43764				0.1549	0.06786						0.10073
338	[I].GGHGGEYGEEALQ.[R]	B1H216 [19-31]		Globin c3 OS=Rattus norvegicus OX=10116 GN=Hba-a1 PE=2 SV=1	0.28437	0.47203	2.17499	0.79861	0.24987	0.13192	0.45593	0.15584	1.11994	2.34342	0.20096	0.08854	0.25017	0.87327	0.33697	0.05407		0.32947	0.05539	0.35404	1.36439
339	[I].GGHGGEYGEEALQR.[M]	B1H216 [19-32]		Globin c3 OS=Rattus norvegicus OX=10116 GN=Hba-a1 PE=2 SV=1	0.14701	0.19374	0.96231	0.69011	0.10496		0.10057		0.13664	0.34273	0.04798	0.02018	0.02855	0.18174	0.17677	0.01313		0.05744		0.02829	0.17057
340	[M].VLSADDKTNIK.[N]	B1H216 [2-12]		Globin c3 OS=Rattus norvegicus OX=10116 GN=Hba-a1 PE=2 SV=1	0.31471	0.13963	0.66562	0.28945	0.09544	0.04072	0.24409		0.27658	0.28423	0.09255	0.03853	0.02756	0.19653	0.10633	0.02346	0.01474	0.23183	0.02583	0.0946	0.22845	0.01027
341	[M].VLSADDKTNIKN.[C]	B1H216 [2-13]		Globin c3 OS=Rattus norvegicus OX=10116 GN=Hba-a1 PE=2 SV=1	0.55197	0.35138	0.68007	0.43198	0.16691	0.12866	0.79506	0.26232	0.81853	0.49629	0.19653	0.11432	0.14126	1.0674	0.23791	0.04996	0.1582	1.14705	0.15318	1.2089	0.90322	0.11055
342	[G].HGGEYGEEALQ.[R]	B1H216 [21-31]		Globin c3 OS=Rattus norvegicus OX=10116 GN=Hba-a1 PE=2 SV=1	0.12039	0.25782	0.65627	0.32269	0.10532		0.11544		0.30037	0.38215			0.1582	0.25393	0.14487			0.07864		0.09199	0.24481
343	[H].GGEYGEEALQ.[R]	B1H216 [22-31]		Globin c3 OS=Rattus norvegicus OX=10116 GN=Hba-a1 PE=2 SV=1	0.10177	0.23668	0.33302	0.21196	0.07521		0.07673		0.157	0.13353		0.04599	0.11562	0.20618	0.11047					0.05709	0.17124
344	[M].VLSADDKTNIKNCWGKIGGHGGEYGEEALQRM.[F]	B1H216 [2-33]		Globin c3 OS=Rattus norvegicus OX=10116 GN=Hba-a1 PE=2 SV=1		0.3399											2.21524
345	[R].MFAAFPTTK.[T]	B1H216 [33-41]		Globin c3 OS=Rattus norvegicus OX=10116 GN=Hba-a1 PE=2 SV=1	0.96837	0.81096	12.7858	1.70876		0.15792	3.04589	0.18519	1.04166	1.17868	0.1818			2.24902			0.09986	0.56429	0.13799	0.67278	1.27746
346	[R].MFAAFPTTK.[T]	B1H216 [33-41]	1xOxidation [M1]	Globin c3 OS=Rattus norvegicus OX=10116 GN=Hba-a1 PE=2 SV=1	0.0703		1.02473	0.18522	0.02747		0.30173		0.10854	0.19767	0.06909			0.32068				0.183		0.07438	0.25811	0.05047
347	[R].MFAAFPTTKTYFSHIDVSPGSAQVK.[A]	B1H216 [33-57]	1xOxidation [M1]	Globin c3 OS=Rattus norvegicus OX=10116 GN=Hba-a1 PE=2 SV=1			0.45843
348	[R].MFAAFPTTKTYFSHIDVSPGSAQVK.[A]	B1H216 [33-57]		Globin c3 OS=Rattus norvegicus OX=10116 GN=Hba-a1 PE=2 SV=1			1.18589
349	[M].FAAFPTTK.[T]	B1H216 [34-41]		Globin c3 OS=Rattus norvegicus OX=10116 GN=Hba-a1 PE=2 SV=1	0.57535	2.29531	4.93651	1.11561	0.16541	0.06331	1.36685	0.09734	0.66024	0.93932	0.23534	0.09553	0.16966	1.3947	0.34013			0.50285		0.21512	1.20856	0.12228
350	[M].FAAFPTTKTY.[F]	B1H216 [34-43]		Globin c3 OS=Rattus norvegicus OX=10116 GN=Hba-a1 PE=2 SV=1	0.06601	0.56702	0.33646	0.04565	0.05958	0.0913	0.32704	0.45713	0.18218	0.3478	0.20228		0.3206	0.29975	0.05841	0.05372	0.07999	0.24951	0.26574	0.33052	0.55537	0.1617
351	[M].FAAFPTTKTYFSHIDVSPGSAQV.[K]	B1H216 [34-56]		Globin c3 OS=Rattus norvegicus OX=10116 GN=Hba-a1 PE=2 SV=1			0.42863
352	[M].FAAFPTTKTYFSHIDVSPGSAQVK.[A]	B1H216 [34-57]		Globin c3 OS=Rattus norvegicus OX=10116 GN=Hba-a1 PE=2 SV=1		0.43721	1.28314
353	[A].FPTTKTYFSHIDVSPGSAQV.[K]	B1H216 [37-56]		Globin c3 OS=Rattus norvegicus OX=10116 GN=Hba-a1 PE=2 SV=1			0.40392
354	[K].TYFSHIDVSPG.[S]	B1H216 [42-52]		Globin c3 OS=Rattus norvegicus OX=10116 GN=Hba-a1 PE=2 SV=1							0.42453		0.28793	1.05207										0.08996	1.21645
355	[K].TYFSHIDVSPGSAQV.[K]	B1H216 [42-56]		Globin c3 OS=Rattus norvegicus OX=10116 GN=Hba-a1 PE=2 SV=1	0.14476		2.63383	0.30436	0.07353		0.48403		0.54578	0.55985				0.33801	0.10498						0.20151
356	[K].TYFSHIDVSPGSAQVK.[A]	B1H216 [42-57]		Globin c3 OS=Rattus norvegicus OX=10116 GN=Hba-a1 PE=2 SV=1	2.57265	1.67276	23.4647	2.16402	0.84	0.2837	5.55187		4.2807	3.88707	0.4103	0.16662	0.13757	5.05744	1.22555	0.08529		0.39577	0.0761	1.05507	2.46213	0.06822
357	[K].TYFSHIDVSPGSAQVKAHGK.[K]	B1H216 [42-61]		Globin c3 OS=Rattus norvegicus OX=10116 GN=Hba-a1 PE=2 SV=1	0.0675	0.08231	1.66665	0.10193	0.10008				0.04258					0.3102	0.14828
358	[K].TYFSHIDVSPGSAQVKAHGKKVADALA.[K]	B1H216 [42-68]		Globin c3 OS=Rattus norvegicus OX=10116 GN=Hba-a1 PE=2 SV=1		0.65763	2.03593	0.03104	0.13672									0.31251
359	[K].TYFSHIDVSPGSAQVKAHGKKVADALAK.[A]	B1H216 [42-69]		Globin c3 OS=Rattus norvegicus OX=10116 GN=Hba-a1 PE=2 SV=1		0.13913	0.32128		0.03589
360	[T].YFSHIDVSPGSAQV.[K]	B1H216 [43-56]		Globin c3 OS=Rattus norvegicus OX=10116 GN=Hba-a1 PE=2 SV=1			0.53196											0.06836							0.06568
361	[T].YFSHIDVSPGSAQVK.[A]	B1H216 [43-57]		Globin c3 OS=Rattus norvegicus OX=10116 GN=Hba-a1 PE=2 SV=1	0.3806	0.25922	2.32804	0.3911	0.12015		0.6165		0.65986	0.50834				0.53339	0.2284	0.01691					0.30643
362	[Y].FSHIDVSPG.[S]	B1H216 [44-52]		Globin c3 OS=Rattus norvegicus OX=10116 GN=Hba-a1 PE=2 SV=1			0.05866	0.04543			0.4888		0.13158	0.45465	0.21795							0.26875			0.87849	0.29071
363	[Y].FSHIDVSPGS.[A]	B1H216 [44-53]		Globin c3 OS=Rattus norvegicus OX=10116 GN=Hba-a1 PE=2 SV=1	0.10375	0.28088	0.45263	0.28473	0.12458	0.06747	0.18069		0.12301	0.11854	0.15049	0.04451		0.20434	0.04527	0.09781		0.12557			0.22672
364	[Y].FSHIDVSPGSAQV.[K]	B1H216 [44-56]		Globin c3 OS=Rattus norvegicus OX=10116 GN=Hba-a1 PE=2 SV=1	0.08005	0.21629	0.8841	0.23983	0.09231				0.28628	0.66707	0.05884			0.33169	0.10591						0.46091
365	[Y].FSHIDVSPGSAQVK.[A]	B1H216 [44-57]		Globin c3 OS=Rattus norvegicus OX=10116 GN=Hba-a1 PE=2 SV=1	0.67653	0.521	3.89396	0.72484	0.2092	0.10588	0.88645		1.08885	1.28743	0.17126			1.33992	0.35333						1.48685
366	[F].SHIDVSPGSAQV.[K]	B1H216 [45-56]		Globin c3 OS=Rattus norvegicus OX=10116 GN=Hba-a1 PE=2 SV=1	0.17411	0.20335	1.30768	0.3799			0.22048		0.46301	0.59528			0.08733	0.53424						0.10862	0.38126
367	[F].SHIDVSPGSAQVK.[A]	B1H216 [45-57]		Globin c3 OS=Rattus norvegicus OX=10116 GN=Hba-a1 PE=2 SV=1	1.22969	0.7524	4.35997	1.54242	0.3078	0.19733	0.72708	0.1134	1.68497	1.06657	0.24714	0.09901	0.0757	1.0343	0.40594	0.01833		0.66565		0.3846	1.00051	0.03835
368	[S].HIDVSPGSAQ.[V]	B1H216 [46-55]		Globin c3 OS=Rattus norvegicus OX=10116 GN=Hba-a1 PE=2 SV=1	0.07556	0.12831	0.53581	0.21949	0.0748	0.02942	0.10787	0.03277	0.25879	0.25716	0.04449		0.04101	0.16644	0.07148	0.0172				0.0805	0.21246
369	[S].HIDVSPGSAQV.[K]	B1H216 [46-56]		Globin c3 OS=Rattus norvegicus OX=10116 GN=Hba-a1 PE=2 SV=1	0.15195	0.20456	1.76555	0.80697	0.1605		0.44873		0.67767	1.03215			0.08675	0.6084	0.24739			0.13735			0.66015
370	[S].HIDVSPGSAQVK.[A]	B1H216 [46-57]		Globin c3 OS=Rattus norvegicus OX=10116 GN=Hba-a1 PE=2 SV=1	0.85877	0.61992	5.08774	1.89501	0.32369	0.2166	0.66303	0.05521	1.84641	1.32696	0.2549	0.07917	0.06978	1.12279	0.5862	0.03573		0.43881		0.44483	1.21976
371	[H].IDVSPGSAQV.[K]	B1H216 [47-56]		Globin c3 OS=Rattus norvegicus OX=10116 GN=Hba-a1 PE=2 SV=1	0.06762	0.06749	0.42228	0.14958					0.1342	0.20288				0.15429	0.05698						0.1631
372	[H].IDVSPGSAQVK.[A]	B1H216 [47-57]		Globin c3 OS=Rattus norvegicus OX=10116 GN=Hba-a1 PE=2 SV=1	0.97673	0.9899	3.67931	1.07179	0.36844	0.13502	0.95548	0.14199	0.99782	0.89033	0.32479	0.1162	0.17315	0.97846	0.38787	0.03825		0.65769		0.42644	0.97605	0.0973
373	[I].DVSPGSAQVK.[A]	B1H216 [48-57]		Globin c3 OS=Rattus norvegicus OX=10116 GN=Hba-a1 PE=2 SV=1	0.0596	0.09605	0.51555	0.3806	0.03063	0.03167	0.17214	0.03543	0.2533	0.27506	0.03272			0.06517	0.0503			0.05875		0.06677	0.15175
374	[I].DVSPGSAQVKA.[H]	B1H216 [48-58]		Globin c3 OS=Rattus norvegicus OX=10116 GN=Hba-a1 PE=2 SV=1	0.21849		0.78305						0.68124					0.26113
375	[K].AADHVEDLPG.[A]	B1H216 [70-79]		Globin c3 OS=Rattus norvegicus OX=10116 GN=Hba-a1 PE=2 SV=1	0.70321	0.78418	2.8371	0.72631	0.44862	0.0626	1.38846	0.11052	1.19376	1.25449	0.21022	0.07017	0.07841	0.56892	0.17507	0.03529		0.32586		0.2731	0.72013
376	[K].AADHVEDLPGA.[L]	B1H216 [70-80]		Globin c3 OS=Rattus norvegicus OX=10116 GN=Hba-a1 PE=2 SV=1		0.1406	0.4867		0.16206		0.34845		0.23857	0.23885											0.10808
377	[K].AADHVEDLPGAL.[S]	B1H216 [70-81]		Globin c3 OS=Rattus norvegicus OX=10116 GN=Hba-a1 PE=2 SV=1							0.42403		0.20694	1.34793											0.91561
378	[K].AADHVEDLPGALST.[L]	B1H216 [70-83]		Globin c3 OS=Rattus norvegicus OX=10116 GN=Hba-a1 PE=2 SV=1	0.28867	0.50023	0.94129	0.66658	1.2993		1.02956		0.46623	0.68791				0.90866		1.50445					0.75932
379	[K].AADHVEDLPGALSTL.[S]	B1H216 [70-84]		Globin c3 OS=Rattus norvegicus OX=10116 GN=Hba-a1 PE=2 SV=1									0.43091	1.76989											0.81728
380	[K].AADHVEDLPGALSTLSDLHAH.[K]	B1H216 [70-90]		Globin c3 OS=Rattus norvegicus OX=10116 GN=Hba-a1 PE=2 SV=1		1.08338	4.21035		0.54813		1.85831		0.08462	0.26638				0.56694	0.2118
381	[K].AADHVEDLPGALSTLSDLHAHK.[L]	B1H216 [70-91]		Globin c3 OS=Rattus norvegicus OX=10116 GN=Hba-a1 PE=2 SV=1	0.10129	10.4	65.3387	0.18712	3.24962		3.03139		0.31876	0.30323			0.54009	5.2215	0.912						0.05124
382	[A].ADHVEDLPG.[A]	B1H216 [71-79]		Globin c3 OS=Rattus norvegicus OX=10116 GN=Hba-a1 PE=2 SV=1	0.21118	0.41714	0.89521	0.31306	0.19843		0.62461	0.05139	0.47339	0.57888	0.08728		0.03033	0.20408	0.08544			0.13666		0.12395	0.31661
383	[A].ADHVEDLPGALSTLSDLHAH.[K]	B1H216 [71-90]		Globin c3 OS=Rattus norvegicus OX=10116 GN=Hba-a1 PE=2 SV=1			0.39868		0.06904		0.35299							0.04798
384	[A].ADHVEDLPGALSTLSDLHAHK.[L]	B1H216 [71-91]		Globin c3 OS=Rattus norvegicus OX=10116 GN=Hba-a1 PE=2 SV=1		0.56913	2.91284		0.19085									0.16149
385	[A].DHVEDLPG.[A]	B1H216 [72-79]		Globin c3 OS=Rattus norvegicus OX=10116 GN=Hba-a1 PE=2 SV=1	0.91038	2.07067	3.85687	1.71336	1.01862	0.24419	2.47427	0.32672	2.03649	2.94289	0.3978	0.14186	0.28114	0.69102	0.47146	0.10504	0.0777	0.65715	0.12043	0.51556	1.47596	0.07368
386	[A].DHVEDLPGA.[L]	B1H216 [72-80]		Globin c3 OS=Rattus norvegicus OX=10116 GN=Hba-a1 PE=2 SV=1	0.19173	0.36801	0.74195	0.46562	0.21119		0.57229		0.41782	0.45726	0.13794		0.07388	0.2681	0.18834					0.15102	0.33495
387	[A].DHVEDLPGALST.[L]	B1H216 [72-83]		Globin c3 OS=Rattus norvegicus OX=10116 GN=Hba-a1 PE=2 SV=1	0.559	0.52677	1.30226	0.64511	0.21629					1.16345	0.15897		0.18105	0.37976	0.19768	0.05518
388	[A].DHVEDLPGALSTLSDLHAH.[K]	B1H216 [72-90]		Globin c3 OS=Rattus norvegicus OX=10116 GN=Hba-a1 PE=2 SV=1		1.17826	3.70076	0.08506	0.54623		1.27574		0.42275	0.50095				0.43964	0.34126
389	[A].DHVEDLPGALSTLSDLHAHK.[L]	B1H216 [72-91]		Globin c3 OS=Rattus norvegicus OX=10116 GN=Hba-a1 PE=2 SV=1		1.74406	5.40016	0.02763	0.42393		0.17662			0.06891			0.1633	0.36483	0.35558
390	[D].HVEDLPGALST.[L]	B1H216 [73-83]		Globin c3 OS=Rattus norvegicus OX=10116 GN=Hba-a1 PE=2 SV=1	0.07075	0.18715	0.4331	0.27511	0.09695		0.10027		0.21092	0.29745	0.05397			0.13333	0.12441						0.22481
391	[D].HVEDLPGALSTLSDLHAH.[K]	B1H216 [73-90]		Globin c3 OS=Rattus norvegicus OX=10116 GN=Hba-a1 PE=2 SV=1		0.46352	0.83657		0.21133									0.15103	0.10294
392	[D].HVEDLPGALSTLSDLHAHK.[L]	B1H216 [73-91]		Globin c3 OS=Rattus norvegicus OX=10116 GN=Hba-a1 PE=2 SV=1		1.61439	2.44789		0.31062								0.08239	0.15293	0.13534	0.02116
393	[E].DLPGALSTLSDLHAH.[K]	B1H216 [76-90]		Globin c3 OS=Rattus norvegicus OX=10116 GN=Hba-a1 PE=2 SV=1		0.57567	1.15376	0.03297										0.10351	0.18793
394	[E].DLPGALSTLSDLHAHK.[L]	B1H216 [76-91]		Globin c3 OS=Rattus norvegicus OX=10116 GN=Hba-a1 PE=2 SV=1	0.09555	0.84332	1.32843	0.04725	0.1669									0.11335	0.13008
395	[L].PGALSTLSDLHAHK.[L]	B1H216 [78-91]		Globin c3 OS=Rattus norvegicus OX=10116 GN=Hba-a1 PE=2 SV=1		0.09435	0.58204
396	[L].STLSDLHAHK.[L]	B1H216 [82-91]		Globin c3 OS=Rattus norvegicus OX=10116 GN=Hba-a1 PE=2 SV=1		0.17289	1.02121		0.05359									0.07234
397	[S].TLSDLHAHK.[L]	B1H216 [83-91]		Globin c3 OS=Rattus norvegicus OX=10116 GN=Hba-a1 PE=2 SV=1	0.44258	0.21366	0.48857	0.42469	0.13586	0.5163	0.47113	0.74418	0.74812	0.58106	0.49198	0.4765	0.10471	0.1945	0.20311	0.13078	0.53764	0.54857	0.56129	0.93536	0.56046	0.7322
398	[K].LRVDPVNFK.[F]	B1H216 [92-100]		Globin c3 OS=Rattus norvegicus OX=10116 GN=Hba-a1 PE=2 SV=1	0.20941		1.97523	0.27629			0.42702		0.2251	0.1987				0.1197	0.03681						0.08899
399	[L].RVDPVNFK.[F]	B1H216 [93-100]		Globin c3 OS=Rattus norvegicus OX=10116 GN=Hba-a1 PE=2 SV=1	0.29792	0.12783	2.23744	0.53489	0.04294	0.06157	0.20899		0.14883	0.21764	0.06291			0.23521	0.07236					0.0341	0.16956
400	[R].VDPVNFK.[F]	B1H216 [94-100]		Globin c3 OS=Rattus norvegicus OX=10116 GN=Hba-a1 PE=2 SV=1	1.01277	0.96826	6.46701	1.9406	0.34851		0.95563	0.11673	0.6525	1.37831	0.22444	0.06784	0.12823	1.21071	0.46672	0.01095	0.04334	0.31855		0.20506	0.99474	0.04246
401	[-].MAAVPELLEQQEEDRSKLR.[S]	B1H267 [1-19]	1xMet-loss+Acetyl [M1]	Sorting nexin-5 OS=Rattus norvegicus OX=10116 GN=Snx5 PE=1 SV=1		0.18071	0.24635		0.0978				0.12915				0.41422	0.2108	0.12425	0.10284	0.13134
402	[EAP].PPPPPPPP.[P]	B1WBQ8 [55-62]; [76-83]; [84-91]		Glyceraldehyde-3-phosphate dehydrogenase OS=Rattus norvegicus OX=10116 GN=Gapdhs PE=1 SV=1	1.27049	2.40788	0.9107	0.66201	0.3939	1.14525	2.63145	2.11532	1.85581	1.88863	2.27312	0.87326	1.21096	0.62446	0.53232	0.25828	0.88912	1.12046	1.57974	1.5459	0.73993	1.23269
403	[M].DEEEEDEIRV.[-]	B1WC33 [341-350]		CDC42 effector protein (Rho GTPase binding) 4 (Predicted), isoform CRA_a OS=Rattus norvegicus OX=10116 GN=Cdc42ep4 PE=1 SV=1												0.25618	0.4697	0.28341	0.16075	0.16488	0.26985	0.37969	0.42499	0.44004	0.40379	0.29871
404	[S].KTGEPDGESLDEQATSSKLSLLS.[R]	B1WC33 [56-78]		CDC42 effector protein (Rho GTPase binding) 4 (Predicted), isoform CRA_a OS=Rattus norvegicus OX=10116 GN=Cdc42ep4 PE=1 SV=1													0.39493	0.35418	0.19653		0.31077		0.1849		0.13011	0.33028
405	[R].ALGQNPTNAEVLK.[V]	B2GV99 [38-50]		Myl6 protein OS=Rattus norvegicus OX=10116 GN=Myl6 PE=2 SV=1	0.04616		0.42411	0.06441					0.1089	0.05446	0.06458			0.26357
406	[-].MAAEEPQQQKQEPLG.[S]	B2RYG6 [1-15]	1xMet-loss+Acetyl [M1]	Ubiquitin thioesterase OTUB1 OS=Rattus norvegicus OX=10116 GN=Otub1 PE=1 SV=1
407	[M].AAEEPQQQKQEPLG.[S]	B2RYG6 [2-15]	1xAcetyl [N-Term]	Ubiquitin thioesterase OTUB1 OS=Rattus norvegicus OX=10116 GN=Otub1 PE=1 SV=1	0.64737	0.79055	0.18645	0.22236	0.28035	0.79446	0.45112	0.62471	0.46985	0.46753	0.37531	2.47584	3.53499	1.25176	0.91663	0.77895	2.73107	2.30157	2.12624	2.88089	2.03069	2.14125
408	[M].SHTILLVQPTKRPEGR.[T]	B2RYQ5 [2-17]	1xAcetyl [N-Term]	Enhancer of rudimentary homolog OS=Rattus norvegicus OX=10116 GN=Erh PE=1 SV=1		0.04555	0.41276				0.09052		0.06232					0.04755
409	[K].ATVNLLGDEKKST.[-]	B2RZ37 [177-189]		Receptor expression-enhancing protein 5 OS=Rattus norvegicus OX=10116 GN=Reep5 PE=1 SV=1	0.32022	0.24749	0.50597	0.15891	0.079	0.1612	0.17324	0.09434	0.2466	0.22003	0.28264	0.20935	0.09184	0.28878	0.16535	0.1117	0.10816	0.16212	0.11575	0.24101	0.23649	0.13088
410	[A].TVNLLGDEKKST.[-]	B2RZ37 [178-189]		Receptor expression-enhancing protein 5 OS=Rattus norvegicus OX=10116 GN=Reep5 PE=1 SV=1	0.28359	0.34281	0.66297	0.38959	0.12875	0.23248	0.24252	0.28571	0.48326	0.27808	0.42833	0.22184	0.12701	0.42105	0.36751	0.21218	0.14574	0.21892	0.24079	0.25142	0.32536	0.25982
411	[-].MPGPTPSATNVGSSGRSPSKAVAA.[R]	B2RZD1 [1-24]	1xMet-loss [M1]	Protein transport protein Sec61 subunit beta OS=Rattus norvegicus OX=10116 GN=Sec61b PE=1 SV=1
412	[M].PGPTPSATNVGSSGRSPSKAVAA.[R]	B2RZD1 [2-24]		Protein transport protein Sec61 subunit beta OS=Rattus norvegicus OX=10116 GN=Sec61b PE=1 SV=1	0.48421	0.54644	0.74378	0.36717	0.2306	0.61815	0.42653	0.29668	0.58137	0.5126	0.64011	0.75074	0.57676	0.78031	0.76808	0.51895	1.10448	0.87756	0.463	1.20139	1.05427	0.86718
413	[M].PGPTPSATNVGSSGRSPSKAVAAR.[A]	B2RZD1 [2-25]		Protein transport protein Sec61 subunit beta OS=Rattus norvegicus OX=10116 GN=Sec61b PE=1 SV=1	0.07514	0.0977	0.1013	0.08563	0.04668							0.08058	0.09486		0.31825	0.15882	0.11735			0.18144		0.08224
414	[K].NNPEPWNK.[L]	B2RZD6 [49-56]		NDUFA4, mitochondrial complex-associated OS=Rattus norvegicus OX=10116 GN=Ndufa4 PE=1 SV=1	0.20284	0.29882	0.35096	0.13447	0.06337	0.0417			0.12289	0.13235	0.09168			0.04415							0.04482
415	[K].NNPEPWNKLGPNEQYK.[F]	B2RZD6 [49-64]		NDUFA4, mitochondrial complex-associated OS=Rattus norvegicus OX=10116 GN=Ndufa4 PE=1 SV=1	0.26595	0.35071	0.21413	0.10717	0.05264	0.09786	0.13168		0.10233	0.07011				0.08915						0.05579	0.03574
416	[K].FYSVNVDYSKLKKEGPDF.[-]	B2RZD6 [65-82]		NDUFA4, mitochondrial complex-associated OS=Rattus norvegicus OX=10116 GN=Ndufa4 PE=1 SV=1		0.27469	0.48405		0.08195
417	[-].MSEKSVEAAAELSAKDLK.[E]	B3DM95 [1-18]	1xMet-loss+Acetyl [M1]	Parathymosin OS=Rattus norvegicus OX=10116 GN=Ptms PE=1 SV=1
418	[M].SEKSVEAAAELSAKDLK.[E]	B3DM95 [2-18]	1xAcetyl [N-Term]	Parathymosin OS=Rattus norvegicus OX=10116 GN=Ptms PE=1 SV=1	0.19192	0.55221	0.63833	0.16611	0.27576							0.13718	0.56893	0.57815	0.4869	0.35446	0.3799		0.20878	0.45954	0.15254	0.26354
419	[M].AVAVGRPSNEEL.[R]	B3GNI6 [2-13]	1xAcetyl [N-Term]	Septin-11 OS=Rattus norvegicus OX=10116 GN=Septin11 PE=1 SV=1	0.0699		0.4192	0.11074			0.1729		0.17912	0.18855	0.11669			0.19709	0.04453					0.11213	0.13275
420	[M].AVAVGRPSNEELR.[N]	B3GNI6 [2-14]	1xAcetyl [N-Term]	Septin-11 OS=Rattus norvegicus OX=10116 GN=Septin11 PE=1 SV=1	0.24952	0.59109	1.71429	0.52477	0.2006	0.13351	0.21965	0.14122	0.45563	0.31348	0.45855		0.08239	1.03828	0.20919	0.06847		0.08683		0.18496	0.31815	0.06919
421	[K].DTDPDSKPFSLQETYEA.[K]	B3GNI6 [309-325]		Septin-11 OS=Rattus norvegicus OX=10116 GN=Septin11 PE=1 SV=1			0.23134	0.03765					0.13856	0.1222				0.04723
422	[M].PAVDKLLLEEALQDSPQTR.[S]	B4F779 [2-20]		DCC-interacting protein 13-beta OS=Rattus norvegicus OX=10116 GN=Appl2 PE=2 SV=1			0.30381							0.09878
423	[-].MAGSVADSDAVVK.[L]	B4F7A3 [1-13]	1xMet-loss+Acetyl [M1]	Galectin OS=Rattus norvegicus OX=10116 GN=Lgalsl PE=1 SV=1
424	[-].MAGSVADSDAVVKL.[D]	B4F7A3 [1-14]	1xMet-loss+Acetyl [M1]	Galectin OS=Rattus norvegicus OX=10116 GN=Lgalsl PE=1 SV=1	0.08288	0.14642		0.08039	0.14625	0.13794					0.09756	0.24547	0.2231	0.11114	0.17405	0.17104	0.21469	0.09363	0.17834	0.22486	0.14754	0.13533
425	[-].MAGSVADSDAVVKLDDGHLN.[N]	B4F7A3 [1-20]	1xMet-loss+Acetyl [M1]	Galectin OS=Rattus norvegicus OX=10116 GN=Lgalsl PE=1 SV=1				0.14893	0.29453	0.37329		0.15666	0.13296	0.19617	0.17055	0.35485	0.37568	0.20289	0.44539	0.44668	0.84084		0.33013	0.54376	0.21766	0.20372
426	[-].MAGSVADSDAVVKLDDGHLNNSLG.[S]	B4F7A3 [1-24]	1xMet-loss+Acetyl [M1]	Galectin OS=Rattus norvegicus OX=10116 GN=Lgalsl PE=1 SV=1
427	[M].AGSVADSDAVVK.[L]	B4F7A3 [2-13]	1xAcetyl [N-Term]	Galectin OS=Rattus norvegicus OX=10116 GN=Lgalsl PE=1 SV=1	0.15761	0.40285	0.23276	0.19238	0.31097	0.24619		0.23792	0.20961	0.45617	0.28162	0.55493	0.80669	0.2289	0.40577	0.25796	0.29772	0.16898	0.55864	0.39422	0.42051	0.40463
428	[M].AGSVADSDAVVKLDDGHLN.[N]	B4F7A3 [2-20]	1xAcetyl [N-Term]	Galectin OS=Rattus norvegicus OX=10116 GN=Lgalsl PE=1 SV=1	0.24785	0.28892	0.09058	0.30778	0.63745	0.28859		0.17897			0.21115	0.52849	0.66218	0.32183	0.79667	0.6226	0.80934		0.4809	0.46993	0.21121	0.49357
429	[M].AGSVADSDAVVKLDDGHLNNSLG.[S]	B4F7A3 [2-24]	1xAcetyl [N-Term]	Galectin OS=Rattus norvegicus OX=10116 GN=Lgalsl PE=1 SV=1	0.24172	0.23116	0.12868	0.07036	0.52897							0.17454	0.93478	0.39047	0.50532	0.56192	0.68445			0.30668		0.70418
430	[K].IREEFPDRIMNTFSVVPSPK.[V]	B4F7C2 [155-174]		Tubulin beta chain OS=Rattus norvegicus OX=10116 GN=Tubb4a PE=1 SV=1		1.01025	2.38455		0.0407
431	[K].IREEFPDRIMNTFSVVPSPK.[V]	B4F7C2 [155-174]	1xOxidation [M10]	Tubulin beta chain OS=Rattus norvegicus OX=10116 GN=Tubb4a PE=1 SV=1
432	[R].EEFPDRIMNTFSVVPSPK.[V]	B4F7C2 [157-174]		Tubulin beta chain OS=Rattus norvegicus OX=10116 GN=Tubb4a PE=1 SV=1		0.22163	1.09301						0.12931
433	[E].EFPDRIMNTFSVVPSPK.[V]	B4F7C2 [158-174]		Tubulin beta chain OS=Rattus norvegicus OX=10116 GN=Tubb4a PE=1 SV=1		0.14829	0.56881										0.05542
434	[K].EVDEQMLSVQSK.[N]	B4F7C2 [325-336]		Tubulin beta chain OS=Rattus norvegicus OX=10116 GN=Tubb4a PE=1 SV=1	0.30752	0.22849	0.58146	0.13993		0.07477	0.14207		0.38031	0.32864	0.14174	0.10227		0.17261						0.06566	0.21203	0.0403
435	[R].INVYYNEATGGNYVPR.[A]	B4F7C2 [47-62]		Tubulin beta chain OS=Rattus norvegicus OX=10116 GN=Tubb4a PE=1 SV=1	0.15484		0.56956	0.04614						0.18821				0.07397							0.06281
436	[I].NVYYNEATGGNYVPR.[A]	B4F7C2 [48-62]		Tubulin beta chain OS=Rattus norvegicus OX=10116 GN=Tubb4a PE=1 SV=1	0.13486	0.20826	0.39071	0.05526					0.13858	0.14268				0.08744							0.07851
437	[Y].NEATGGNYVPR.[A]	B4F7C2 [52-62]		Tubulin beta chain OS=Rattus norvegicus OX=10116 GN=Tubb4a PE=1 SV=1	0.12824	0.18372	0.36203	0.08441	0.05698		0.09095		0.16741	0.18047		0.08161	0.06037	0.0903		0.01915	0.05349	0.0921		0.07516	0.10444	0.05978
438	[M].PLFATNPFDQDVEK.[A]	B5DF55 [2-15]		RCG55706 OS=Rattus norvegicus OX=10116 GN=Stam PE=1 SV=1
439	[R].ELVFKEDGQEYAQVIK.[M]	B5DF60 [25-40]		Eukaryotic translation initiation factor 4C OS=Rattus norvegicus OX=10116 GN=Eif1ax PE=1 SV=1	0.04839	0.0944	0.13724	0.08176	0.05089					0.14431	0.08644	0.83948	0.40142	0.34185	0.23026	0.09942	0.54221	0.43281	0.37831	0.45501	0.20366
440	[K].IREDLPNLESSEETEQINK.[H]	B5DFC1 [583-601]		Vps35 protein (Fragment) OS=Rattus norvegicus OX=10116 GN=Vps35 PE=2 SV=1	0.13533	0.15282	0.58357	0.093					0.32014	0.25344					0.06344
441	[R].SRRESPESEGPIYEGLIL.[-]	B5DFC1 [612-629]		Vps35 protein (Fragment) OS=Rattus norvegicus OX=10116 GN=Vps35 PE=2 SV=1		0.17447	0.39866						0.10082					0.09276
442	[R].ESPESEGPIYEGLIL.[-]	B5DFC1 [615-629]		Vps35 protein (Fragment) OS=Rattus norvegicus OX=10116 GN=Vps35 PE=2 SV=1		0.2242	0.3402											0.12962
443	[-].MADVYPANDSTASQDVANRFA.[R]	B5DFC4 [1-21]	1xMet-loss+Acetyl [M1]	Protein kinase C OS=Rattus norvegicus OX=10116 GN=Prkca PE=2 SV=1	0.15735		0.3186	0.10509	0.20265						0.11036	0.09813		0.09928	0.17096	0.10771						0.08147
444	[-].MADVYPANDSTASQDVANRFARK.[G]	B5DFC4 [1-23]	1xMet-loss+Acetyl [M1]	Protein kinase C OS=Rattus norvegicus OX=10116 GN=Prkca PE=2 SV=1	0.48468	0.3556	0.88882	0.08953	0.25211									0.15024	0.17885	0.10066
445	[F].LGLTAPPGSKEAEAQAKQQA.[-]	B5DFD8 [95-114]		SH3 domain-binding glutamic acid-rich-like protein OS=Rattus norvegicus OX=10116 GN=Sh3bgrl PE=1 SV=1		0.80219											0.30781	0.02941
446	[-].MESRGKSASSPKPDTKVPQATAEA.[K]	B7X6I3 [1-24]	1xAcetyl [N-Term]	C38 protein OS=Rattus norvegicus OX=10116 GN=Cend1 PE=1 SV=1	1.65353	1.31741	1.53789	0.40859	0.2901	1.2947	1.09625	0.74194	1.8376	1.00413	1.36711	0.52541	0.59176	0.52379	0.29316	0.14108	0.68404	0.56049	0.40881	1.19815	0.56989	0.69683
447	[-].MESRGKSASSPKPDTKVPQATAEAK.[A]	B7X6I3 [1-25]	1xAcetyl [N-Term]	C38 protein OS=Rattus norvegicus OX=10116 GN=Cend1 PE=1 SV=1	0.96222	0.81758	0.9193	0.11052	0.15334	0.45781	0.59547	0.08647	0.63824	0.22897	0.58925	0.32233	0.32049	0.22757	0.22747	0.07564	0.18721	0.1916	0.11257	0.59189	0.1988	0.15714
448	[K].DAQAEKQEQPAAPGPATTK.[K]	B7X6I3 [43-61]		C38 protein OS=Rattus norvegicus OX=10116 GN=Cend1 PE=1 SV=1	0.29379	0.22254	0.36592	0.09651	0.02765	0.0619	0.18632	0.03951	0.55454	0.50339	0.10323	0.03081		0.09237	0.01737			0.05348		0.12095	0.21935	0.02472
449	[R].GAGTGGLGLAVEGPSEAK.[M]	C0JPT7 [1382-1399]		Filamin A OS=Rattus norvegicus OX=10116 GN=Flna PE=1 SV=1	0.08821		0.55695	0.15355	0.10551				0.1315		0.09863			0.26178	0.10806	0.07812					0.09991
450	[K].TGVAINKPAEFTVDAK.[H]	C0JPT7 [685-700]		Filamin A OS=Rattus norvegicus OX=10116 GN=Flna PE=1 SV=1			0.33035							0.06649				0.11302	0.04582						0.04773
451	[-].MSDQDSSTSSTSFPK.[Y]	C7C5T2 [1-15]	1xMet-loss+Acetyl [M1]	ATP-dependent 6-phosphofructokinase OS=Rattus norvegicus OX=10116 GN=Pfkp PE=2 SV=1	0.47633	0.9588	0.75542	0.46953	0.26162	0.41949	0.22694	0.27878	0.40088	0.62822	0.65117	0.16861	0.25191	0.2437	0.14952	0.07707	0.06407	0.13748	0.06287	0.14234	0.28026	0.15184
452	[-].MSDQDSSTSSTSFPKYLEHLSGDGK.[A]	C7C5T2 [1-25]	1xMet-loss+Acetyl [M1]	ATP-dependent 6-phosphofructokinase OS=Rattus norvegicus OX=10116 GN=Pfkp PE=2 SV=1
453	[M].SDQDSSTSSTSFPKYLEHLSGDGK.[A]	C7C5T2 [2-25]	1xAcetyl [N-Term]	ATP-dependent 6-phosphofructokinase OS=Rattus norvegicus OX=10116 GN=Pfkp PE=2 SV=1	1.20822	3.41886	3.01571	0.46159	1.14468	0.38594		0.08727	0.7057	1.39885	0.76684		0.4462	0.54762	0.42043	0.24799						0.08101
454	[-].MSETAPAETTAPAPVEKSPAKKKT.[K]	D3ZBN0 [1-24]	1xMet-loss+Acetyl [M1]	Histone H1.5 OS=Rattus norvegicus OX=10116 GN=H1-5 PE=1 SV=1
455	[M].SETAPAETTAPAPVEKSPAKKKT.[K]	D3ZBN0 [2-24]	1xAcetyl [N-Term]	Histone H1.5 OS=Rattus norvegicus OX=10116 GN=H1-5 PE=1 SV=1	0.24023	0.59135	0.21427	0.46879	0.52932	0.17189	0.11306	0.16612	0.27484	0.28462	0.64665	0.05312	0.09906	0.06243	0.25239	0.25013	0.05972	0.0421	0.03754	0.06358	0.08142	0.12798
456	[-].MADKEAGGGDAGPRETAPTSA.[Y]	D3ZC55 [1-21]	1xMet-loss+Acetyl [M1]	Heat shock 70kDa protein 12A (Predicted), isoform CRA_a OS=Rattus norvegicus OX=10116 GN=Hspa12a PE=1 SV=1
457	[-].MADKEAGGGDAGPRETAPTSAY.[S]	D3ZC55 [1-22]	1xMet-loss+Acetyl [M1]	Heat shock 70kDa protein 12A (Predicted), isoform CRA_a OS=Rattus norvegicus OX=10116 GN=Hspa12a PE=1 SV=1
458	[-].MADKEAGGGDAGPRETAPTSAYSSPA.[R]	D3ZC55 [1-26]	1xMet-loss+Acetyl [M1]	Heat shock 70kDa protein 12A (Predicted), isoform CRA_a OS=Rattus norvegicus OX=10116 GN=Hspa12a PE=1 SV=1
459	[M].ADKEAGGGDAGPRETAP.[T]	D3ZC55 [2-18]	1xAcetyl [N-Term]	Heat shock 70kDa protein 12A (Predicted), isoform CRA_a OS=Rattus norvegicus OX=10116 GN=Hspa12a PE=1 SV=1	0.60363	0.846	0.18139	0.18219	0.24234	0.74665	0.23963	1.06863	0.4876	0.47157	0.5789	0.91122	1.3327	0.34337	0.35408	0.28105	0.89421	1.14583	1.10769	1.22515	0.84399	0.95287
460	[M].ADKEAGGGDAGPRETAPTS.[A]	D3ZC55 [2-20]	1xAcetyl [N-Term]	Heat shock 70kDa protein 12A (Predicted), isoform CRA_a OS=Rattus norvegicus OX=10116 GN=Hspa12a PE=1 SV=1	0.27843	0.17536	0.06714	0.06378	0.06033	0.1964	0.11365	0.35453	0.27359	0.16976	0.20872	0.47933	0.51974	0.1497	0.17814	0.11122	0.35721	0.68027	0.61114	0.80637	0.39986	0.537
461	[M].ADKEAGGGDAGPRETAPTSA.[Y]	D3ZC55 [2-21]	1xAcetyl [N-Term]	Heat shock 70kDa protein 12A (Predicted), isoform CRA_a OS=Rattus norvegicus OX=10116 GN=Hspa12a PE=1 SV=1	0.88069	0.66836	0.21561	0.16278	0.12568	0.60169	0.55716	0.87118	0.95562	0.55381	0.63977	2.42732	2.84619	0.7568	0.78482	0.37301	2.10208	4.28816	2.52799	5.69897	2.48035	2.91692
462	[M].ADKEAGGGDAGPRETAPTSAY.[S]	D3ZC55 [2-22]	1xAcetyl [N-Term]	Heat shock 70kDa protein 12A (Predicted), isoform CRA_a OS=Rattus norvegicus OX=10116 GN=Hspa12a PE=1 SV=1	0.43386	0.21458	0.0502	0.04808	0.03073	0.17778	0.32702	0.2017	0.38908	0.40391	0.22279	1.18498	1.84493	0.52154	0.49772	0.2118	1.18438	1.89005	1.256	3.78335	1.70129	1.62149
463	[M].ADKEAGGGDAGPRETAPTSAYSSPA.[R]	D3ZC55 [2-26]	1xAcetyl [N-Term]	Heat shock 70kDa protein 12A (Predicted), isoform CRA_a OS=Rattus norvegicus OX=10116 GN=Hspa12a PE=1 SV=1	0.39363	0.41911	0.80648	0.2949		0.16422	0.56262	0.22794	0.88914	1.01481	0.54855	0.0832		0.32313				0.20112		0.34334	0.84918
464	[M].ADKEAGGGDAGPRETAPTSAYSSPAR.[S]	D3ZC55 [2-27]	1xAcetyl [N-Term]	Heat shock 70kDa protein 12A (Predicted), isoform CRA_a OS=Rattus norvegicus OX=10116 GN=Hspa12a PE=1 SV=1	0.28053	0.40248	0.62122	0.27243	0.0667	0.08939	0.17266	0.10948	0.23074	0.49429	0.37805	0.03133	0.08213	0.21143	0.15748	0.03757		0.07782		0.1429	0.27465	0.08388
465	[K].SVKVGIDFLNY.[-]	D3ZC55 [665-675]		Heat shock 70kDa protein 12A (Predicted), isoform CRA_a OS=Rattus norvegicus OX=10116 GN=Hspa12a PE=1 SV=1			0.51944	0.09324					0.17813					0.06776
466	[K].TPTTILLTPERK.[F]	D3ZC55 [99-110]		Heat shock 70kDa protein 12A (Predicted), isoform CRA_a OS=Rattus norvegicus OX=10116 GN=Hspa12a PE=1 SV=1	0.15095		0.44804	0.0748			0.18936		0.25321	0.16012	0.09566			0.04066							0.08234
467	[K].SLYVAEYHSEPAEDEKP.[-]	D3ZD73 [467-483]		RNA helicase OS=Rattus norvegicus OX=10116 GN=Ddx6 PE=1 SV=1			0.26616				0.15209		0.27584	0.22656				0.09447						0.06631	0.15738
468	[K].SSAEIQPAEQVRKDKEEEVIQDIQEEKLE.[G]	D3ZDT1 [153-181]		Erythrocyte membrane protein band 4.1-like 2 OS=Rattus norvegicus OX=10116 GN=Epb41l2 PE=1 SV=3													0.52997
469	[M].TTEVASASEVKKGSDPSGADAHKEKAKEVVENE.[Q]	D3ZDT1 [2-34]	1xAcetyl [N-Term]	Erythrocyte membrane protein band 4.1-like 2 OS=Rattus norvegicus OX=10116 GN=Epb41l2 PE=1 SV=3	0.03195	0.36964			0.09497								0.53365	0.30851	0.31203	0.20028	0.07425					0.04386
470	[R].GLSPAQADSQFLENAK.[R]	D3ZDT1 [379-394]		Erythrocyte membrane protein band 4.1-like 2 OS=Rattus norvegicus OX=10116 GN=Epb41l2 PE=1 SV=3	0.17404	0.30008	0.65424	0.23702	0.17044						0.26587			0.17614	0.19866	0.15498
471	[Y].YDMNAANVGWNGSTFA.[-]	D3ZE63 [100-115]		Uncharacterized protein OS=Rattus norvegicus OX=10116 PE=3 SV=1		1.67092											1.72786	0.22362
472	[M].NAANVGWNGSTFA.[-]	D3ZE63 [103-115]		Uncharacterized protein OS=Rattus norvegicus OX=10116 PE=3 SV=1		0.58363											0.78125
473	[S].EGQPPPKY.[N]	D3ZET1 [272-279]		Nectin cell adhesion molecule 4 OS=Rattus norvegicus OX=10116 GN=Nectin4 PE=4 SV=1	1.01655	0.85458	0.50485	0.88171	0.56302	1.03702	1.37053	1.24749	1.10485	1.98342	2.21603	1.49451	1.208	0.90502	1.0688	0.5817	1.09704	1.74053	1.54366	2.39626	0.93903	1.30442
474	[A].PLSDPVVPPVSLQDPCKELPAEVVERS.[I]	D3ZFG7 [201-227]		Zinc finger protein 462 OS=Rattus norvegicus OX=10116 GN=Zfp462 PE=4 SV=2	3.9689	1.8656	2.37471	4.10881	5.40258	2.21972	2.04328	1.76967	1.38059	2.40794	2.63675	3.07489	1.62752	2.87538	3.67991	5.29204	2.64819	1.86354	2.44438	2.0836	3.40634	2.75545
475	[M].AATTGSGVKVPRNF.[R]	D3ZFY8 [2-15]	1xAcetyl [N-Term]	Ubiquitin-conjugating enzyme E2 variant 1-like OS=Rattus norvegicus OX=10116 GN=LOC100912618 PE=1 SV=1	0.06778		0.52468	0.07431	0.07188	0.14204			0.30001	0.14146	0.07422	0.0539	0.11558	0.22864	0.07017	0.03446			0.07075	0.1564	0.18934	0.08496
476	[K].TGFGGKFGVQSER.[Q]	D3ZGE6 [267-279]		Cortactin, isoform CRA_c OS=Rattus norvegicus OX=10116 GN=Cttn PE=1 SV=3	0.10681	0.58474	0.14739	0.66669	0.34625	0.16242	0.15484	0.06299	0.08819	0.11792	0.33039	0.06605	0.38112	0.14193	0.45932	0.26088	0.1958	0.06127	0.07162	0.1603	0.13742	0.13143
477	[K].TVPIEAVTSKTSNIR.[A]	D3ZGE6 [337-351]		Cortactin, isoform CRA_c OS=Rattus norvegicus OX=10116 GN=Cttn PE=1 SV=3	0.06613		0.1109	0.06127	0.09478	0.05157	0.07007		0.05608		0.07575	0.27157	0.365	0.16794	0.17651	0.17905	0.29007	0.1333	0.18698	0.35313	0.12929	0.19281
478	[N].KEPTETPDQFMTADETRNLQ.[S]	D3ZGF1 [451-470]		CD44 antigen OS=Rattus norvegicus OX=10116 GN=Cd44 PE=1 SV=3	0.38261	0.25862	0.26268	0.23317	0.85432						0.16714	0.65216	1.27999	1.00313	1.54317	1.35829	0.88527		0.45855	0.63587	0.26155	0.71856
479	[E].EGEEGEEEGDDKDDYWREQ.[Q]	D3ZI07 [399-417]		Kinesin-like protein OS=Rattus norvegicus OX=10116 GN=Kif3b PE=1 SV=1	0.13309	0.31171	0.69081	0.15376	0.12392	0.12798			0.32192	0.3777	0.26985			0.10673	0.03633						0.13009
480	[-].MDGKTDVKSLM.[A]	D3ZIE4 [1-11]	1xAcetyl [N-Term]	FYN-binding protein 1 OS=Rattus norvegicus OX=10116 GN=Fyb1 PE=1 SV=2				0.18736	0.2541	0.1953						0.46042			0.27212	0.50437	0.29943
481	[Q].IKPGESLEVIQSTDDTKVL.[C]	D3ZIE4 [776-794]		FYN-binding protein 1 OS=Rattus norvegicus OX=10116 GN=Fyb1 PE=1 SV=2				0.03679	0.13913							0.05059		0.04254	0.176	0.14077
482	[R].DISEASVFDAYVLPK.[L]	D3ZJ54 [48-62]		40S ribosomal protein S26 OS=Rattus norvegicus OX=10116 GN=RGD1565117 PE=3 SV=3
483	[RW].QFGFIVLTTSAGIMDHEEAR.[R]	D3ZLL8 [98-117]		40S ribosomal protein S15a OS=Rattus norvegicus OX=10116 GN=LOC100909878 PE=3 SV=1	0.13496			0.17188		0.27154		0.34335		0.19692	0.27256	1.03805	0.67259	0.53294	0.32752	0.30811	1.24715	1.09593	0.77728	1.10804	0.35173	0.42506
484	[L].PTPPVPRHRKSHS.[L]	D3ZLR4 [330-342]		Ral GEF with PH domain and SH3-binding motif 1 OS=Rattus norvegicus OX=10116 GN=Ralgps1 PE=4 SV=1	1.84545	0.97733	0.91427	0.52232	0.42086	2.43594	0.29787	0.84371	0.76746	0.17416	0.74491	1.42208	0.56504	0.9712	0.4979	0.27234	1.50807	0.9482	0.54231	1.38385	0.43669	0.47866
485	[S].SSPLSLFR.[L]	D3ZMA3 [251-258]		Diencephalon/mesencephalon homeobox 1 OS=Rattus norvegicus OX=10116 GN=Dmbx1 PE=4 SV=2	0.56109	2.11095	0.5878	0.73282	1.47374	0.84148	0.56024	0.36069	0.46965	0.62258	0.74459	1.96659	2.14093	1.90437	1.07512	1.91891	1.33475	0.69336	1.08918	2.23181	1.96649	1.16827
486	[M].SSTQFNKGPSYG.[L]	D3ZRX9 [2-13]	1xAcetyl [N-Term]	Calponin (Fragment) OS=Rattus norvegicus OX=10116 GN=Cnn2 PE=1 SV=3				0.03231	0.0565							0.10199		0.0451	0.06623	0.06627	0.0702			0.06922		0.05426
487	[M].SSTQFNKGPSYGLS.[A]	D3ZRX9 [2-15]	1xAcetyl [N-Term]	Calponin (Fragment) OS=Rattus norvegicus OX=10116 GN=Cnn2 PE=1 SV=3				0.09623	0.09525							0.1644			0.11922	0.20184
488	[-].MAEDIKTKIKN.[Y]	D3ZSB0 [1-11]	1xMet-loss+Acetyl [M1]	Cytochrome c oxidase subunit 6B1 OS=Rattus norvegicus OX=10116 GN=Cox6b1 PE=1 SV=1	2.21994	2.17023	1.78185	0.72283	0.68098	1.13966	0.48823	0.92005	1.77836	0.64582	1.10493	0.43675	0.31661	0.97721	0.38915	0.30411	0.63872	1.0529	0.57298	1.6501	0.72381	0.39751
489	[-].MAEDIKTKIKNY.[K]	D3ZSB0 [1-12]		Cytochrome c oxidase subunit 6B1 OS=Rattus norvegicus OX=10116 GN=Cox6b1 PE=1 SV=1	1.47604	1.01669	1.20474	0.31741	0.51955	0.48585	0.36311	0.29859	0.543	0.33527	0.44077	0.12817	0.14036	1.01673	0.204	0.22629	0.22755	0.13419	0.18683	0.4462	0.25062	0.18115
490	[-].MAEDIKTKIKNYK.[T]	D3ZSB0 [1-13]		Cytochrome c oxidase subunit 6B1 OS=Rattus norvegicus OX=10116 GN=Cox6b1 PE=1 SV=1	1.20936	2.34652	1.92537	0.20041	0.43023	0.08119	0.10615		0.13783	0.05941	0.15713	0.02721		0.3541	0.15185	0.10202
491	[-].MSTGLRYK.[S]	D3ZT07 [1-8]		Septin-5 OS=Rattus norvegicus OX=10116 GN=Sept5 PE=1 SV=2	0.38021		0.73492		0.05481	0.08359	0.15603				0.17442	0.14362		0.26502	0.09011	0.05588	0.04206	0.16611	0.07394		0.12052	0.10318
492	[K].NLQTVNVDEN.[-]	D3ZU04 [115-124]	1xAcetyl [N-Term]	Uncharacterized protein OS=Rattus norvegicus OX=10116 PE=3 SV=1	0.26961	0.45291	0.87384	0.73849	0.33093	0.18427	0.30064	0.18835	0.66532	0.42325	0.37822	0.18383		0.2737	0.27778	0.13511	0.08999	0.13309	0.06976	0.17745	0.25761
493	[M].EAGSFGQPRLMME.[H]	D3ZUV0 [1140-1152]		Zinc finger, BED-type-containing 4 OS=Rattus norvegicus OX=10116 GN=Zbed4 PE=1 SV=2	0.69438	1.05258	0.38593	3.27236	1.04261	1.20487	1.06187	0.97018	0.81542	1.74636	2.82928	0.36747	0.92953	0.49126	2.16888	1.41965	0.88788	1.52715	0.75858	0.71018	1.1161	1.52247
494	[R].SAADSISESVPVGPK.[V]	D3ZVQ0 [779-793]		Ubiquitin carboxyl-terminal hydrolase OS=Rattus norvegicus OX=10116 GN=Usp5 PE=1 SV=1	0.11516	0.19168	0.53585	0.12491	0.04056		0.12596		0.26495	0.53104	0.09339			0.12643						0.06899	0.18031
495	[M].SVQVVSAAAAAKVPEVELKDLSPSEAEPQLG.[L]	D3ZWL6 [2-32]		Adenosylhomocysteinase-like 2 OS=Rattus norvegicus OX=10116 GN=Ahcyl2 PE=1 SV=3
496	[C].VPAMNVNDSVTK.[Q]	D3ZWL6 [355-366]		Adenosylhomocysteinase-like 2 OS=Rattus norvegicus OX=10116 GN=Ahcyl2 PE=1 SV=3	0.1242	0.25087	0.52358	0.23111	0.08703	0.22948	0.15817	0.25309	0.17966	0.11467	0.32182			0.05934	0.07169	0.01955					0.03731	0.06466
497	[K].QDVYLLPK.[K]	D3ZWL6 [561-568]		Adenosylhomocysteinase-like 2 OS=Rattus norvegicus OX=10116 GN=Ahcyl2 PE=1 SV=3	0.11711		0.73138	0.10529					0.2522		0.07762			0.06433
498	[Q].DVYLLPK.[K]	D3ZWL6 [562-568]		Adenosylhomocysteinase-like 2 OS=Rattus norvegicus OX=10116 GN=Ahcyl2 PE=1 SV=3			0.40304
499	[K].NGPFKPNY.[Y]	D3ZWL6 [602-609]		Adenosylhomocysteinase-like 2 OS=Rattus norvegicus OX=10116 GN=Ahcyl2 PE=1 SV=3	0.27189	0.39966	0.73616			0.11236	0.171	0.12201	0.13836	0.13292	0.29981	0.0747		0.25053					0.0502	0.09568	0.10846	0.07691
500	[K].NGPFKPNYY.[R]	D3ZWL6 [602-610]	1xAcetyl [N-Term]	Adenosylhomocysteinase-like 2 OS=Rattus norvegicus OX=10116 GN=Ahcyl2 PE=1 SV=3	0.11555	0.16211	0.41275	0.09702	0.03362	0.10567	0.13709	0.04606	0.16161	0.09136	0.13623	0.0612		0.13554	0.05026	0.01928				0.06773	0.04934	0.0409
501	[K].NGPFKPNYYRY.[-]	D3ZWL6 [602-612]		Adenosylhomocysteinase-like 2 OS=Rattus norvegicus OX=10116 GN=Ahcyl2 PE=1 SV=3	0.05956		0.39746	0.02459					0.05675					0.08278
502	[N].GPFKPNY.[Y]	D3ZWL6 [603-609]	1xMet-loss+Acetyl [M1]	Adenosylhomocysteinase-like 2 OS=Rattus norvegicus OX=10116 GN=Ahcyl2 PE=1 SV=3	0.16015	0.19125	0.45642	0.10071	0.07455	0.11243	0.10283	0.12421	0.07271	0.05543	0.20258		0.10374	0.13932	0.08777	0.04097	0.0569	0.06009	0.05145	0.0823	0.03613	0.08044
503	[M].ADKMDMSLDDIIKLNR.[S]	D3ZXH7 [2-17]	1xMet-loss+Acetyl [M1]	Aly/REF export factor OS=Rattus norvegicus OX=10116 GN=Alyref PE=1 SV=1			0.38548	0.03442								0.20846	0.12555	0.23074	0.07635	0.03078
504	[Y].QPHVIVSTT.[G]	D3ZZ99 [597-605]	1xMet-loss+Acetyl [M1]	Alpha-adducin OS=Rattus norvegicus OX=10116 GN=Add1 PE=1 SV=3												0.20605	0.33816	0.14247	0.10283	0.1068	0.22945	0.23498	0.29134	0.31504	0.08536	0.20722
505	[K].IKIYEFPETDDEEENKLVK.[K]	D4A0F5 [221-239]		Septin-7 OS=Rattus norvegicus OX=10116 GN=Sept7 PE=1 SV=3		0.11227	0.50891											0.05833
506	[-].MDFSKLPK.[I]	D4A133 [1-8]	1xAcetyl [N-Term]; 1xOxidation [M1]	H(+)-transporting two-sector ATPase OS=Rattus norvegicus OX=10116 GN=Atp6v1a PE=1 SV=1	0.07184	0.17637	0.5402	0.12273	0.06507				0.21781	0.23513				0.29695	0.05389					0.07136	0.34828
507	[-].MDFSKLPK.[I]	D4A133 [1-8]	1xAcetyl [N-Term]	H(+)-transporting two-sector ATPase OS=Rattus norvegicus OX=10116 GN=Atp6v1a PE=1 SV=1	1.53868	1.30108	2.78648	0.90819	0.44761	0.46173	0.5214	0.22872	0.73203	0.68611	0.98983	0.43059	0.18542	1.24566	0.60781	0.32443	0.20499	0.13686		0.4365	0.65186	0.32228
508	[R].FASENDLPEWK.[E]	D4A2G9 [58-68]		RAN-binding protein 1 OS=Rattus norvegicus OX=10116 GN=Ranbp1 PE=1 SV=1	0.0808		0.65463						0.14542	0.14902				0.21698							0.0625
509	[-].MSETAPVPQPASVAPEKPAATKK.[T]	D4A3K5 [1-23]	1xMet-loss+Acetyl [M1]	Histone H1.1 OS=Rattus norvegicus OX=10116 GN=H1-1 PE=1 SV=1	0.14329	0.32212	0.1993	0.38995	0.17105	0.14407	0.37714	0.10602	0.17537	0.23167	0.15192			0.03645	0.22303	0.13141		0.0673				0.06675
510	[-].MEPLHKDAETAAAAAAVA.[A]	D4A4F9 [1-18]	1xAcetyl [N-Term]	RCG20461 OS=Rattus norvegicus OX=10116 GN=Stum PE=1 SV=3	0.12296											0.23789	0.94755	0.21608	0.25211	0.20673	0.60072		0.16798	0.24587		0.53856
511	[-].MEPLHKDAETAAAAAAVAA.[A]	D4A4F9 [1-19]	1xAcetyl [N-Term]	RCG20461 OS=Rattus norvegicus OX=10116 GN=Stum PE=1 SV=3	0.04726											0.05881	0.42061	0.08865	0.0961	0.08015	0.20544			0.1097		0.22488
512	[-].METPKETAVES.[S]	D4A678 [1-11]	1xAcetyl [N-Term]	Spectrin, alpha, erythrocytic 1 OS=Rattus norvegicus OX=10116 GN=Spta1 PE=1 SV=3				0.10376	0.04467		0.19644	0.08544		0.07728				0.30682	0.48275
513	[-].METPKETAVESSGPKVLETAEEIQH.[R]	D4A678 [1-25]	1xAcetyl [N-Term]	Spectrin, alpha, erythrocytic 1 OS=Rattus norvegicus OX=10116 GN=Spta1 PE=1 SV=3			0.35703
514	[-].MEGHDPKEPEQ.[L]	D4A6A2 [1-11]	1xAcetyl [N-Term]	Heterogeneous nuclear ribonucleoprotein A3-like OS=Rattus norvegicus OX=10116 GN=LOC100911361 PE=1 SV=3	0.15216	0.3412	0.25905	0.37368	0.24494	0.12925	0.18423	0.14556	0.41271	0.33685	0.34557	0.11442	0.21283	0.14324	0.2737	0.27807	0.11739	0.17379	0.14353	0.15741	0.20857	0.19807
515	[-].MEGHDPKEPEQL.[R]	D4A6A2 [1-12]	1xAcetyl [N-Term]	Heterogeneous nuclear ribonucleoprotein A3-like OS=Rattus norvegicus OX=10116 GN=LOC100911361 PE=1 SV=3	1.1191	1.2547	3.16562	0.9425	0.78909	0.57772	1.44019	0.81398	4.12735	3.08092	1.33137	0.56172	0.67499	1.70002	0.84653	0.4777	0.35334	0.72509	0.44598	1.08857	1.92297	0.61626
516	[-].MEGHDPKEPEQLR.[K]	D4A6A2 [1-13]	1xAcetyl [N-Term]	Heterogeneous nuclear ribonucleoprotein A3-like OS=Rattus norvegicus OX=10116 GN=LOC100911361 PE=1 SV=3	0.59126	1.21445	3.06573	1.11029	0.70936	0.32118	0.59106	0.3623	1.37816	1.46923	1.13336	0.23473	0.40099	1.10954	0.91634	0.43975	0.0738	0.27148	0.23983	0.54033	1.09196	0.38753
517	[-].MEGHDPKEPEQLR.[K]	D4A6A2 [1-13]	1xAcetyl [N-Term]; 1xOxidation [M1]	Heterogeneous nuclear ribonucleoprotein A3-like OS=Rattus norvegicus OX=10116 GN=LOC100911361 PE=1 SV=3	0.03429	0.09612	0.35803	0.10041	0.13621	0.03371	0.05208		0.11203	0.266	0.11765			0.05906	0.02203					0.06718	0.18534	0.0204
518	[-].MEGHDPKEPEQLRK.[L]	D4A6A2 [1-14]	1xAcetyl [N-Term]	Heterogeneous nuclear ribonucleoprotein A3-like OS=Rattus norvegicus OX=10116 GN=LOC100911361 PE=1 SV=3	0.18881	0.1592	0.78191	0.19602	0.08134	0.08631	0.23792	0.03475	0.49197	0.24951	0.13223	0.04321	0.05707	0.17205	0.18646	0.06623	0.02474	0.07301		0.13395	0.16023	0.04884
519	[R].SSGSPYGGGYGSGGGSGGYGSRRF.[-]	D4A6A2 [333-356]		Heterogeneous nuclear ribonucleoprotein A3-like OS=Rattus norvegicus OX=10116 GN=LOC100911361 PE=1 SV=3	0.17336		0.54688	0.04885					0.09837	0.05637	0.09201	0.0594		0.4628	0.06095	0.05611				0.14944	0.17072
520	[-].MPGVTVKDVNQQEFVR.[A]	D4A6G6 [1-16]	1xMet-loss [M1]	40S ribosomal protein S19 OS=Rattus norvegicus OX=10116 GN=LOC100362339 PE=3 SV=1	0.07421	0.19157	0.12683	0.06337	0.06096	0.14861	0.16998	0.07808	0.09361		0.09351	0.80767	0.58457	0.39634	0.19236	0.0859	0.3808	0.37005	0.25667	0.31475	0.16914	0.1389
521	[M].PGVTVKDVNQQE.[F]	D4A6G6 [2-13]		40S ribosomal protein S19 OS=Rattus norvegicus OX=10116 GN=LOC100362339 PE=3 SV=1	0.09511	0.31095	0.19433	0.40422	0.15344	0.0705		0.09602	0.28813	0.13965	0.29899		0.0323	0.03847	0.07011	0.02112				0.04577	0.05969	0.05945
522	[S].SGYVPPPVATPFVPKPSTKPAPVG.[T]	D4A7U1 [171-194]		Zyxin OS=Rattus norvegicus OX=10116 GN=Zyx PE=1 SV=1	0.05136			0.10405	0.24809							0.29337	0.16523	0.04083	0.17591	0.09474			0.09439	0.09565		0.11167
523	[A].TPFVPKPSTKPAPVG.[T]	D4A7U1 [180-194]		Zyxin OS=Rattus norvegicus OX=10116 GN=Zyx PE=1 SV=1	0.25179	0.30111	0.19785	0.80478	1.51582	1.05907	0.08704	0.29043		0.14793	0.30867	1.11992	0.69131	0.45437	2.02119	1.62785	1.37676	0.08667	0.6633	0.5879	0.26348	0.46771
524	[T].APLPPWKAPSSS.[Q]	D4A7U1 [196-207]		Zyxin OS=Rattus norvegicus OX=10116 GN=Zyx PE=1 SV=1	0.04264				0.20378	0.18729						0.35475			0.2648	0.2964	0.18151		0.08786	0.11545		0.1075
525	[S].QPPPQPQAKPQVQLH.[A]	D4A7U1 [208-222]		Zyxin OS=Rattus norvegicus OX=10116 GN=Zyx PE=1 SV=1	0.11525	0.13822	0.09408	0.35583	0.50617	0.52321		0.15653			0.17473	0.58924	0.18548	0.18183	0.7225	0.6192	0.62779		0.26533	0.24113	0.06202	0.26906
526	[Q].PPPQPQAKPQVQLH.[A]	D4A7U1 [209-222]		Zyxin OS=Rattus norvegicus OX=10116 GN=Zyx PE=1 SV=1	0.04607	0.04372	0.05571	0.08135	0.24828	0.13874		0.05816			0.03875	0.12186	0.04927	0.08107	0.21698	0.17197	0.1364	0.03825	0.09064	0.06708		0.07861
527	[M].AAPRPPPAISVS.[V]	D4A7U1 [2-13]	1xAcetyl [N-Term]	Zyxin OS=Rattus norvegicus OX=10116 GN=Zyx PE=1 SV=1				0.12207	0.23205	0.12288						0.41421	0.09057	0.09512	0.23423	0.39601						0.11322
528	[M].AAPRPPPAISVSVS.[A]	D4A7U1 [2-15]	1xAcetyl [N-Term]	Zyxin OS=Rattus norvegicus OX=10116 GN=Zyx PE=1 SV=1	0.0777	0.09208	0.11851	0.26494	0.58924	0.18571		0.08861			0.10254	0.47712	0.30864	0.18345	0.69668	0.70594	0.4641		0.23658	0.15978		0.25549
529	[H].AQPQAKPHVQPQSVSSAN.[T]	D4A7U1 [223-240]		Zyxin OS=Rattus norvegicus OX=10116 GN=Zyx PE=1 SV=1	0.23807	0.1291	0.06133	0.37808	0.45635	0.58038		0.20274	0.02365	0.07149	0.21509	0.85951	0.20055	0.23818	0.60889	0.7504	0.5184	0.13819	0.36088	0.3984	0.21873	0.38678
530	[S].QAPTPAPKFAPVAPKFTPVA.[S]	D4A7U1 [249-268]		Zyxin OS=Rattus norvegicus OX=10116 GN=Zyx PE=1 SV=1					0.4321										0.1528	0.36471
531	[S].QAPTPAPKFAPVAPKFTPVAS.[K]	D4A7U1 [249-269]		Zyxin OS=Rattus norvegicus OX=10116 GN=Zyx PE=1 SV=1					0.31422										0.13834	0.20407
532	[A].SKFSPGAPSGPGPQPSQKSVPLE.[A]	D4A7U1 [269-291]		Zyxin OS=Rattus norvegicus OX=10116 GN=Zyx PE=1 SV=1	0.06431	0.18921	0.08209	0.16133	0.87043	0.2928						0.14598	0.32112	0.21145	0.83182	0.76549	0.54583		0.06197	0.07478		0.13618
533	[S].KFSPGAPSGPGPQPSQKSVPLE.[A]	D4A7U1 [270-291]		Zyxin OS=Rattus norvegicus OX=10116 GN=Zyx PE=1 SV=1	0.04104			0.05115	0.34581	0.11819					0.04361	0.07828	0.11779	0.06236	0.34962	0.31985	0.17565			0.05596		0.07347
534	[V].APKPKVNPFRPGDSESPVAAGAQ.[R]	D4A7U1 [31-53]		Zyxin OS=Rattus norvegicus OX=10116 GN=Zyx PE=1 SV=1				0.04672	0.2581	0.04676						0.04761	0.11342	0.08945	0.34494	0.20183
535	[V].APKPKVNPFRPGDSESPVAAGAQR.[A]	D4A7U1 [31-54]		Zyxin OS=Rattus norvegicus OX=10116 GN=Zyx PE=1 SV=1					0.26333								0.04207		0.19417	0.18363
536	[K].LFTAHNNMTNYATVWASK.[T]	D4A9D6 [741-758]		RNA helicase OS=Rattus norvegicus OX=10116 GN=Dhx9 PE=1 SV=1	0.10066	0.20268		0.07604	0.07576		0.217	0.17486		0.10696	0.11021	1.2621	0.51114	0.59262	0.357	0.18696	0.80571	0.75401	0.69186	0.7596	0.30865	0.26362
537	[-].MELSADYLREK.[L]	D4A9P7 [1-11]	1xAcetyl [N-Term]	BolA family member 2 OS=Rattus norvegicus OX=10116 GN=Bola2 PE=1 SV=1	0.19265		1.06263	0.22515	0.17428				0.37367	0.47308	0.22168			0.45382	0.17769		0.22827				0.3878
538	[K].SQGAIQGRPPYAASAEEVAKELK.[S]	D4AB03 [1008-1030]		Family with sequence similarity 120A OS=Rattus norvegicus OX=10116 GN=Fam120a PE=1 SV=2		0.12404	0.30864											0.06933
539	[K].GLEEPEMDPK.[S]	D4ABT8 [495-504]		Heterogeneous nuclear ribonucleoprotein U-like 2 OS=Rattus norvegicus OX=10116 GN=Hnrnpul2 PE=1 SV=1	0.26237	0.54717	0.92864	0.39397	0.24706	0.25405	0.43377	0.18183	0.6401	0.49785	0.25122	0.04619		0.18181	0.15696			0.09594		0.11831	0.22434	0.05388
540	[-].MADEELEALRKQRLAELQ.[A]	D4ADF5 [1-18]	1xMet-loss+Acetyl [M1]	Programmed cell death 5 OS=Rattus norvegicus OX=10116 GN=Pdcd5 PE=1 SV=1		0.15361			0.11104								0.72579	0.1713	0.1459	0.24222
541	[M].ADEELEALRKQ.[R]	D4ADF5 [2-12]	1xAcetyl [N-Term]	Programmed cell death 5 OS=Rattus norvegicus OX=10116 GN=Pdcd5 PE=1 SV=1	0.14725	0.24417	0.31195	0.08155	0.11274			0.14895			0.09759	0.42756	0.44889	0.28863	0.21892	0.15461	0.26827	0.12026	0.3941	0.54563	0.3253	0.38769
542	[Q].AAPVAPPAGPPESVVVGPVAVPLGLPDHRT.[H]	F1LM19 [271-300]		Alpha-2-HS-glycoprotein OS=Rattus norvegicus OX=10116 PE=1 SV=3							1.7513
543	[R].HAFSPVASVESASGEVLHSPK.[V]	F1LM19 [306-326]		Alpha-2-HS-glycoprotein OS=Rattus norvegicus OX=10116 PE=1 SV=3		0.5779	2.39361	0.03639	0.75612									0.17141	0.13712	0.0568
544	[S].GEVLHSPKVGQPGDAGA.[A]	F1LM19 [319-335]		Alpha-2-HS-glycoprotein OS=Rattus norvegicus OX=10116 PE=1 SV=3							1.75473		0.06186	0.30462								0.40837		0.09311	0.12142	0.03795
545	[R].SWDSEEILEGYK.[R]	F1LML0 [438-449]		Asparagine--tRNA ligase OS=Rattus norvegicus OX=10116 GN=Nars PE=1 SV=1	0.07223		0.35031	0.04164					0.16512	0.1803				0.0704
546	[K].NDQDTWDYTNPNLSGQGDPGSNPNK.[R]	F1LQ48 [275-299]		Heterogeneous nuclear ribonucleoprotein L OS=Rattus norvegicus OX=10116 GN=Hnrnpl PE=1 SV=2	0.15918		0.80246	0.11939			0.52489		1.0408	0.72088				0.12712	0.04455						0.11695
547	[K].NDQDTWDYTNPNLSGQGDPGSNPNKR.[Q]	F1LQ48 [275-300]		Heterogeneous nuclear ribonucleoprotein L OS=Rattus norvegicus OX=10116 GN=Hnrnpl PE=1 SV=2	0.27838	0.28563	0.86404	0.1738			0.7775		0.85183	0.79925	0.14168			0.13777	0.1533						0.12279
548	[R].QRQPPLLGDHPAEYGEGR.[G]	F1LQ48 [301-318]	1xGln->pyro-Glu [Q1]	Heterogeneous nuclear ribonucleoprotein L OS=Rattus norvegicus OX=10116 GN=Hnrnpl PE=1 SV=2	0.08858		0.29874		0.03362		0.28751		0.32136	0.19491
549	[K].SKPGAAMVEMADGYAVDR.[A]	F1LQ48 [451-468]		Heterogeneous nuclear ribonucleoprotein L OS=Rattus norvegicus OX=10116 GN=Hnrnpl PE=1 SV=2	0.13436	0.20018	1.18038	0.09798	0.08342		0.30803		0.49149	0.22449			0.09739	0.15389	0.09512
550	[R].SSSGLLEWDSK.[S]	F1LQ48 [576-586]		Heterogeneous nuclear ribonucleoprotein L OS=Rattus norvegicus OX=10116 GN=Hnrnpl PE=1 SV=2		0.07709	0.37543						0.25674	0.16887
551	[E].SLRQSLM.[K]	F1LQZ3 [662-668]		Kinesin-like protein OS=Rattus norvegicus OX=10116 GN=Kif3a PE=1 SV=2	1.09716		0.70979	0.80621	1.17238	0.69943	0.14954					0.78131	0.14738	0.58451	0.67655	1.11109	0.63816	0.15192		0.18928	0.13445	0.56332
552	[R].DELAPAGTGVSRE.[A]	F1LRS5 [557-569]		Amyloid beta precursor-like protein 1 OS=Rattus norvegicus OX=10116 GN=Aplp1 PE=4 SV=2	0.68235	0.31244	0.36414	0.22474	0.07337	0.78282	1.02003	0.77123	0.95222	0.50245	0.46386	0.57336	0.32373	0.22034	0.19261		0.68569	1.47244	0.81623	0.98383	0.56066	0.37642
553	[R].DELAPAGTGVSREA.[L]	F1LRS5 [557-570]		Amyloid beta precursor-like protein 1 OS=Rattus norvegicus OX=10116 GN=Aplp1 PE=4 SV=2	1.15354	0.52755	0.51717	0.3497	0.14982	1.30774	0.67325	1.2338	1.19821	0.41475	0.7136	0.90326	0.57083	0.45354	0.26385	0.12278	1.06401	1.36599	1.20261	1.35284	0.54555	0.64591
554	[R].DELAPAGTGVSREALSG.[L]	F1LRS5 [557-573]		Amyloid beta precursor-like protein 1 OS=Rattus norvegicus OX=10116 GN=Aplp1 PE=4 SV=2	1.19205	0.63324	0.70643	0.45224	0.19292	1.4812	1.56896	1.07358	1.45866	0.84912	0.8476	1.16305	0.60548	0.45654	0.35675	0.1247	1.12627	1.1833	1.19963	1.69684	0.78947	0.58552
555	[R].DELAPAGTGVSREALSGL.[L]	F1LRS5 [557-574]		Amyloid beta precursor-like protein 1 OS=Rattus norvegicus OX=10116 GN=Aplp1 PE=4 SV=2	0.5045	0.44865	0.27783	0.12212	0.05878	0.31975	0.83538	0.26961	0.89064	0.76916	0.44465						0.43896			0.77148	0.3637
556	[M].ATGANATPLDFPSKK.[R]	F1LSC3 [2-16]	1xAcetyl [N-Term]	Splicing factor 1 OS=Rattus norvegicus OX=10116 GN=Sf1 PE=1 SV=2	0.40178	0.59407	0.87172	0.22475	0.32628			0.15196	0.23499	0.28369	0.39281	0.28502	0.34329	0.43731	0.24893	0.21378				0.26826	0.37496	0.25192
557	[K].AYVRLAPDYDALDVANK.[I]	F1LT35 [136-152]		Similar to 60S ribosomal protein L23a OS=Rattus norvegicus OX=10116 GN=RGD1564606 PE=3 SV=1	0.08884		0.44544	0.04852	0.04284				0.14356
558	[K].SEPQESEAKPAPTEVKTVPNEATQTKENESKA.[-]	F1LUV9 [802-833]		Neural cell adhesion molecule 1 OS=Rattus norvegicus OX=10116 GN=Ncam1 PE=1 SV=3	0.22852	0.62982	0.16262	0.09522	0.19159	0.11324	0.09418	0.0956	0.05207	0.13389	0.21907	0.19053	0.61091	0.21244	0.36637	0.19107	0.32109		0.17324	0.26017	0.18053	0.32485
559	[S].EAKPAPTEVKTVPNEATQTKENESKA.[-]	F1LUV9 [808-833]		Neural cell adhesion molecule 1 OS=Rattus norvegicus OX=10116 GN=Ncam1 PE=1 SV=3	0.44	0.63119	0.27739	0.06863	0.15742	0.28569	0.06963	0.10516	0.06297	0.07408	0.19732	0.20984	0.24086	0.19945	0.15095	0.11365	0.17158	0.06236	0.09434	0.09666	0.07345	0.11121
560	[K].TVPNEATQTKENESKA.[-]	F1LUV9 [818-833]		Neural cell adhesion molecule 1 OS=Rattus norvegicus OX=10116 GN=Ncam1 PE=1 SV=3	0.16172	0.22152	0.08788	0.09348	0.05272	0.09025	0.05155	0.11168	0.07249	0.16194		0.20327	0.49313	0.11794	0.18684	0.11829	0.27145	0.30344	0.24501	0.28444	0.32148	0.42795
561	[S].LDKPQDLII.[S]	F1LXW4 [427-435]		MET transcriptional regulator MACC1 OS=Rattus norvegicus OX=10116 GN=Macc1 PE=1 SV=2	0.53919	1.00611	1.90358	0.33482	0.27332	0.24321			0.51124	0.245	0.52037	0.12192	0.13857	0.18691	0.11908	0.14737					0.06566	0.17888
562	[S].LDKPQDLIISA.[F]	F1LXW4 [427-437]		MET transcriptional regulator MACC1 OS=Rattus norvegicus OX=10116 GN=Macc1 PE=1 SV=2	2.228	2.08396	5.81685	1.10415	0.79149	0.67923	1.24058		1.77692	1.36674	1.65995	0.53453	0.38553	0.44492	0.38012	0.45079		0.12759	0.1352	0.30027	0.45099	0.53364
563	[-].MGEIEQKPTPA.[S]	F1LYQ8 [1-11]	1xMet-loss+Acetyl [M1]	FERM, ARHGEF and pleckstrin domain-containing protein 1 OS=Rattus norvegicus OX=10116 GN=Farp1 PE=1 SV=2
564	[-].MGEIEQKPTPASRLG.[A]	F1LYQ8 [1-15]	1xMet-loss+Acetyl [M1]	FERM, ARHGEF and pleckstrin domain-containing protein 1 OS=Rattus norvegicus OX=10116 GN=Farp1 PE=1 SV=2
565	[M].GEIEQKPTPA.[S]	F1LYQ8 [2-11]	1xAcetyl [N-Term]	FERM, ARHGEF and pleckstrin domain-containing protein 1 OS=Rattus norvegicus OX=10116 GN=Farp1 PE=1 SV=2												0.36532	0.9829	0.36033		0.17058	0.47491	0.48972	0.42273	0.56262	0.36494	0.50149
566	[M].GEIEQKPTPASRLG.[A]	F1LYQ8 [2-15]	1xAcetyl [N-Term]	FERM, ARHGEF and pleckstrin domain-containing protein 1 OS=Rattus norvegicus OX=10116 GN=Farp1 PE=1 SV=2												0.28862	0.47288	0.4192	0.2531	0.21021	0.98374	0.51218	0.59438	1.23631	0.30791	0.31741
567	[K].NFGIGQDIQPK.[R]	F1M1M2 [38-48]		60S ribosomal protein L7a OS=Rattus norvegicus OX=10116 PE=3 SV=3	0.40131	0.71622	0.88376	0.52885	0.41949	0.15705	0.3033	0.17122	0.43154	0.29592	0.45072	0.23159	0.15369	0.24482	0.21643	0.1403		0.11929	0.08039	0.22602	0.19039	0.09117
568	[G].GAKRVIISAPSTDVPMFVMGVNHEKYDNSLK.[I]	F1M269 [35-65]		Gp_dh_N domain-containing protein OS=Rattus norvegicus OX=10116 PE=1 SV=3
569	[P].PTPLPGLDR.[V]	F1M2B7 [886-894]		GLI family zinc finger 2 OS=Rattus norvegicus OX=10116 GN=Gli2 PE=3 SV=3	0.09408		0.3731	0.26186		0.38351		0.15099	0.2576	0.17371	0.36206	0.11623		0.40066	0.4581		0.70725	0.29343	0.32351	0.65352	0.22977	0.16777
570	[M].ATDMSQGELIHPK.[A]	F1M6V1 [2-14]	1xAcetyl [N-Term]	Heterochromatin protein 1-binding protein 3 OS=Rattus norvegicus OX=10116 GN=Hp1bp3 PE=1 SV=3	0.30278	0.69425	0.52156	0.44725	0.28792	0.3587		0.47772		0.24765	0.60348	0.608	1.02812	0.48401	1.46417	1.28671	0.43253		0.70158	0.4012	0.65023	1.03148
571	[R].AVREDDEDEDDDKEDE.[V]	F1M6V6 [308-323]		Sparc/osteonectin, cwcv and kazal-like domains proteoglycan 1 OS=Rattus norvegicus OX=10116 GN=Spock1 PE=4 SV=2	0.23618	0.22657	0.07807	0.06595	0.02438	0.27517	0.44461	0.4901	0.56369	0.4074	0.33866	0.22511	0.25092	0.10358	0.04567	0.01079	0.17376	0.73684	0.23374	0.54308	0.33604	0.30852
572	[R].AVREDDEDEDDDKEDEVG.[Y]	F1M6V6 [308-325]		Sparc/osteonectin, cwcv and kazal-like domains proteoglycan 1 OS=Rattus norvegicus OX=10116 GN=Spock1 PE=4 SV=2	0.63021	0.25295	0.29632	0.21134	0.08191	0.9545	0.89667	0.85613	1.98477	0.68936	0.77097	0.50324	0.27487	0.29939	0.12831	0.0278	0.65642	1.4899	0.40832	1.57412	0.70057	0.4714
573	[R].AVREDDEDEDDDKEDEVGY.[I]	F1M6V6 [308-326]		Sparc/osteonectin, cwcv and kazal-like domains proteoglycan 1 OS=Rattus norvegicus OX=10116 GN=Spock1 PE=4 SV=2	2.00475	1.06839	1.12465	0.6064	0.22166	2.76743	3.20077	2.57275	4.97233	2.88007	2.94025	1.49018	1.32855	1.19336	0.56446	0.09574	2.10876	3.99598	1.51026	5.37356	2.58444	1.712
574	[R].AVREDDEDEDDDKEDEVGYIW.[-]	F1M6V6 [308-328]		Sparc/osteonectin, cwcv and kazal-like domains proteoglycan 1 OS=Rattus norvegicus OX=10116 GN=Spock1 PE=4 SV=2	0.70508	0.35929	0.36906	0.07566	0.07161	0.39098	0.58261	0.35656	0.95914	0.53521	0.5851	0.21189	0.17331	0.32529	0.10308					0.88686	0.42817	0.22762
575	[R].EDDEDEDDDKEDEVG.[Y]	F1M6V6 [311-325]		Sparc/osteonectin, cwcv and kazal-like domains proteoglycan 1 OS=Rattus norvegicus OX=10116 GN=Spock1 PE=4 SV=2	0.57373	0.59984	0.23832	0.0774	0.09808	0.58624	0.6818	0.60583	0.90396	0.5035	0.62318	0.49295	0.38726	0.19174	0.05255	0.01296	0.35476	1.04084	0.2884	0.69397	0.31629	0.27201
576	[R].EDDEDEDDDKEDEVGY.[I]	F1M6V6 [311-326]		Sparc/osteonectin, cwcv and kazal-like domains proteoglycan 1 OS=Rattus norvegicus OX=10116 GN=Spock1 PE=4 SV=2	1.84428						2.55687	1.57508	2.50786	1.28606		1.6925						2.49771
577	[R].EDDEDEDDDKEDEVGYIW.[-]	F1M6V6 [311-328]		Sparc/osteonectin, cwcv and kazal-like domains proteoglycan 1 OS=Rattus norvegicus OX=10116 GN=Spock1 PE=4 SV=2	0.58457	0.35717	0.33513			0.38098	0.64409	0.50271	1.02479	0.53049	0.45886	0.32211	0.22009	0.31346			0.30435			0.94471	0.3913	0.19165
578	[D].EDEDDDKEDEVGY.[I]	F1M6V6 [314-326]		Sparc/osteonectin, cwcv and kazal-like domains proteoglycan 1 OS=Rattus norvegicus OX=10116 GN=Spock1 PE=4 SV=2	0.47831	0.35355	0.15086	0.08935	0.12508	0.33702	0.22426	0.32838	0.20236	0.15806	0.33842	0.31722	0.22906	0.17028	0.06112	0.05551	0.19943	0.35674	0.16223	0.23058	0.16013	0.18532
579	[K].FLDGIYVSEKGTVQQADE.[-]	F1M7A9 [183-200]		60S ribosomal protein L9 OS=Rattus norvegicus OX=10116 PE=3 SV=2		0.12579										0.32673	0.28117	0.14048	0.10973		0.24514	0.24056	0.21306	0.22955	0.12143
580	[R].ELSAERPLNEQIAEAEAD.[K]	F1M7L6 [38-55]		Secretogranin III OS=Rattus norvegicus OX=10116 GN=Scg3 PE=1 SV=2	0.20814			0.04004			0.28137	0.20912	0.50284	0.29913	0.25486	0.12325	0.1426	0.0761				0.08763	0.19077	0.33629	0.15249	0.13345
581	[R].ELSAERPLNEQIAEAEADKI.[K]	F1M7L6 [38-57]		Secretogranin III OS=Rattus norvegicus OX=10116 GN=Scg3 PE=1 SV=2	0.08754	0.34106	0.24421		0.20306		0.35949		0.42599				0.23196	0.14169	0.09973	0.09292
582	[L].NEQIAEAEADKI.[K]	F1M7L6 [46-57]		Secretogranin III OS=Rattus norvegicus OX=10116 GN=Scg3 PE=1 SV=2							0.74529	0.04406	0.29525	0.58	0.07035	0.04993		0.0398			0.07182	0.40985		0.19061	0.54663	0.05381
583	[R].SSEMAGDEDRGQDGDQVGHED.[L]	F1M7S3 [177-197]		Alpha-neoendorphin OS=Rattus norvegicus OX=10116 GN=Pdyn PE=3 SV=1	0.19491	0.19745	0.19229	0.14257	0.03326	0.41385	0.21482	0.50437	1.1007	0.54649	1.01117	0.95384	0.92941	0.73551	0.42628	0.11185	1.53846	1.79709	1.66518	2.38142	2.65974	3.93253
584	[R].SSEMAGDEDRGQDGDQVGHEDLY.[K]	F1M7S3 [177-199]		Alpha-neoendorphin OS=Rattus norvegicus OX=10116 GN=Pdyn PE=3 SV=1	0.13606		0.149	0.07014		0.076		0.16497	0.34419	0.13172	0.18864	0.56342	1.08571	0.76973	0.29754	0.32309	1.51469	0.53833	1.22447	1.54657	2.03786	2.80143
585	[E].MAGDEDRGQDGDQVGHED.[L]	F1M7S3 [180-197]		Alpha-neoendorphin OS=Rattus norvegicus OX=10116 GN=Pdyn PE=3 SV=1	0.0798	0.09825	0.0284	0.03174	0.01388	0.07492	0.03143	0.11076	0.08876	0.09293	0.18644	0.32931	0.33145	0.192	0.08058	0.04115	0.39093	0.51187	0.41258	0.37317	0.49738	0.94576
586	[E].MAGDEDRGQDGDQVGHEDLY.[K]	F1M7S3 [180-199]		Alpha-neoendorphin OS=Rattus norvegicus OX=10116 GN=Pdyn PE=3 SV=1	0.04843											0.22147	0.38563	0.19838	0.06014	0.1452	0.57595	0.1455	0.34867	0.25153	0.42977	0.61389
587	[R].SVGDGETVEFDVVEGEKGAEAANVTGPDGVPVEGSR.[Y]	F1MA18 [126-161]		Y-box-binding protein 3 OS=Rattus norvegicus OX=10116 GN=Ybx3 PE=1 SV=1	0.31462	0.58048	0.20167	0.31139	0.24271	0.81758	0.94784	0.95698	0.4162	0.50603	0.71783	2.07763	1.16478	0.98728	0.9387	0.38921	2.38152	2.10803	1.67838	2.12873	0.67764	0.73096
588	[T].MPPVSQPEGSIVLRS.[K]	F1MA36 [2355-2369]		Spectrin beta chain OS=Rattus norvegicus OX=10116 GN=Sptbn2 PE=1 SV=2	0.05454											0.39035	1.0535	0.2949	0.16441	0.11445	0.37896		0.17155	0.28509	0.12267	0.36643
589	[-].MEAVPEKK.[K]	B0K031 [1-8]		Spectrin beta chain OS=Rattus norvegicus OX=10116 GN=Sptbn2 PE=1 SV=2
590	[M].TRDFKPGDLIFA.[K]	F1SW39 [2-13]	1xAcetyl [N-Term]	PC4 and SFRS1 interacting protein 1 OS=Rattus norvegicus OX=10116 GN=Psip1 PE=1 SV=1		0.20632	0.85201		0.08987
591	[G].YPSKPDNPGEDAPAED.[M]	F2W8A6 [30-45]		Neuropeptide Y OS=Rattus norvegicus OX=10116 GN=Npy PE=3 SV=1	0.49754	0.29045	0.25426	0.16297	0.08707	0.46074	0.20247	0.43197	0.4216	0.28438	0.52731	0.90272	0.75103	0.45744	0.29647	0.163	0.63888	0.54649	0.71524	0.65929	0.48623	0.73588
592	[G].YPSKPDNPGEDAPAEDMA.[R]	F2W8A6 [30-47]		Neuropeptide Y OS=Rattus norvegicus OX=10116 GN=Npy PE=3 SV=1	1.0237	0.76604	0.51058	0.48317	0.24901	0.86159	0.73514	1.05126	0.97574	0.756	0.9949	2.35138	2.8501	2.35065	1.0674	0.82935	1.90445	0.7273	1.62792	1.54345	1.72647	2.15388
593	[G].YPSKPDNPGEDAPAEDMARY.[Y]	F2W8A6 [30-49]		Neuropeptide Y OS=Rattus norvegicus OX=10116 GN=Npy PE=3 SV=1	0.25939	0.23092	0.21393	0.11888	0.09404	0.12288	0.17062	0.17613	0.24174	0.17727	0.19386	0.29126	0.64842	0.5173	0.38129	0.18787	0.39338		0.14913	0.29536	0.22469	0.45986
594	[P].SKPDNPGEDAPAEDMA.[R]	F2W8A6 [32-47]		Neuropeptide Y OS=Rattus norvegicus OX=10116 GN=Npy PE=3 SV=1	0.17663	0.26429	0.10844	0.24122	0.11623	0.161		0.19828	0.14164	0.17285	0.32675	0.42282	0.77269	0.31752	0.50959	0.21751	0.28506	0.24387	0.34009	0.26868	0.34999	0.38941
595	[S].KPDNPGEDAPAEDMA.[R]	F2W8A6 [33-47]		Neuropeptide Y OS=Rattus norvegicus OX=10116 GN=Npy PE=3 SV=1	0.12509	0.08993	0.14286	0.08729	0.03976	0.15491		0.21715	0.22663	0.15016	0.2045	0.30018	0.50064	0.24169	0.18502	0.09204	0.24177	0.21802	0.36711	0.30845	0.27076	0.30146
596	[P].DNPGEDAPAEDMA.[R]	F2W8A6 [35-47]		Neuropeptide Y OS=Rattus norvegicus OX=10116 GN=Npy PE=3 SV=1	0.23442	0.32214	0.14288	0.18017	0.13562	0.21363		0.25521	0.14311	0.13098	0.32882	0.67067	0.75485	0.3156	0.36077	0.16833	0.2481	0.27682	0.45657	0.24307	0.29493	0.41746
597	[R].DIDPEDEELELGPR.[I]	F7FMY6 [220-233]		Protein C, isoform CRA_b OS=Rattus norvegicus OX=10116 GN=Proc PE=1 SV=1	0.30464	0.61916	0.28291	1.32361	2.21017	0.25069	0.20149	0.39231		0.49853	0.75177	0.26487	0.52394	0.37749	1.06531	1.67864	0.25396		0.35376	0.27774	0.38861	0.39123
598	[M].GDMQDHEKVLEIPDRDSEEELE.[H]	F8WFT7 [2-23]	1xAcetyl [N-Term]	Anion exchange protein OS=Rattus norvegicus OX=10116 GN=Slc4a1 PE=1 SV=1														0.10704	0.22394
599	[Y].RDLDIPVTEMQESE.[A]	F8WFT7 [32-45]		Anion exchange protein OS=Rattus norvegicus OX=10116 GN=Slc4a1 PE=1 SV=1	0.09089		0.11832	0.08892								0.18159	0.64717	0.58867	0.28622	0.16983			0.08908	0.10398
600	[L].DIPVTEMQESE.[A]	F8WFT7 [35-45]		Anion exchange protein OS=Rattus norvegicus OX=10116 GN=Slc4a1 PE=1 SV=1	0.14392			0.22629				0.07196		0.06325		0.35001	0.0889	0.42272	0.65888	0.0777		0.11962	0.10725	0.11388		0.08011
601	[E].ALPTEQTATDYIPTS.[T]	F8WFT7 [46-60]		Anion exchange protein OS=Rattus norvegicus OX=10116 GN=Slc4a1 PE=1 SV=1	0.06951			0.1011								0.1602	0.16193	0.27513	0.62574	0.14124
602	[A].LPTEQTATDYIPTS.[T]	F8WFT7 [47-60]		Anion exchange protein OS=Rattus norvegicus OX=10116 GN=Slc4a1 PE=1 SV=1				0.0563								0.08845		0.26951	0.25064	0.13235
603	[M].AQQAADKYLY.[V]	G3V6P7 [2-11]	1xAcetyl [N-Term]	Myosin, heavy polypeptide 9, non-muscle OS=Rattus norvegicus OX=10116 GN=Myh9 PE=1 SV=1				0.10084								0.20483			0.17522	0.23121
604	[M].AQQAADKYLYVDKNF.[I]	G3V6P7 [2-16]	1xAcetyl [N-Term]	Myosin, heavy polypeptide 9, non-muscle OS=Rattus norvegicus OX=10116 GN=Myh9 PE=1 SV=1				0.07294	0.32646										0.4055	0.31953
605	[K].EQADFAIEALAK.[A]	G3V6P7 [408-419]		Myosin, heavy polypeptide 9, non-muscle OS=Rattus norvegicus OX=10116 GN=Myh9 PE=1 SV=1												0.36574		0.21493	0.1164	0.03195		0.18992		0.15167
606	[A].AENRLTEMETMQSQLM.[A]	G3V6P7 [864-879]		Myosin, heavy polypeptide 9, non-muscle OS=Rattus norvegicus OX=10116 GN=Myh9 PE=1 SV=1					0.1521										0.15298	0.17531
607	[Q].ELEEQLEEEESARQK.[L]	G3V6P7 [947-961]		Myosin, heavy polypeptide 9, non-muscle OS=Rattus norvegicus OX=10116 GN=Myh9 PE=1 SV=1			0.0693							0.05445		0.05415	0.17203	0.04376	0.43972	0.05364			0.19633			0.06853
608	[Q].ELEEQLEEEESARQKLQ.[L]	G3V6P7 [947-963]		Myosin, heavy polypeptide 9, non-muscle OS=Rattus norvegicus OX=10116 GN=Myh9 PE=1 SV=1				0.04792	0.09234	0.13388							0.09798		0.22992	0.09279	0.1379
609	[A].WGSPRASDPPLAPDDDPDAPAAQ.[L]	G3V6X7 [113-135]		ProSAAS OS=Rattus norvegicus OX=10116 GN=LOC108348172 PE=1 SV=1							1.53309			0.27979											0.06186
610	[W].GSPRASDPPLAPDDDPDAPAAQ.[L]	G3V6X7 [114-135]		ProSAAS OS=Rattus norvegicus OX=10116 GN=LOC108348172 PE=1 SV=1							1.32894		0.07845	0.52579								0.24148		0.10342	0.20735
611	[R].YLLGRILTGSSEPEAAPAPR.[R]	G3V6X7 [197-216]		ProSAAS OS=Rattus norvegicus OX=10116 GN=LOC108348172 PE=1 SV=1		0.12893	0.48295						0.10423
612	[R].AVDQDLGPEVPPENVLG.[A]	G3V6X7 [221-237]		ProSAAS OS=Rattus norvegicus OX=10116 GN=LOC108348172 PE=1 SV=1	1.16875	0.84341	0.90145	0.32087	0.27254	1.51432	3.01689	1.25257	2.37609	1.39281	1.72288	0.85261	0.74015	0.84273	0.5872	0.33426	0.89638	0.65311	1.39525	2.5377	0.59791	0.90681
613	[R].AVDQDLGPEVPPENVLGA.[L]	G3V6X7 [221-238]		ProSAAS OS=Rattus norvegicus OX=10116 GN=LOC108348172 PE=1 SV=1	2.47761	1.90584	3.55292	1.10624	0.54268	2.94152	6.82931	4.55659	7.6995	2.88979	3.77284	1.72285	1.60071	1.74229	1.04745	0.64915	3.29206	1.07637	2.5379	4.97311	1.61297	3.23637
614	[A].VDQDLGPEVPPENVLGA.[L]	G3V6X7 [222-238]		ProSAAS OS=Rattus norvegicus OX=10116 GN=LOC108348172 PE=1 SV=1	0.68449	0.50808	0.90145	0.32087	0.15189	0.89333	1.88	1.25257	2.37609	0.89814	1.04485	0.51612	0.43403	0.52388	0.35581	0.21677	0.89638	0.40345	0.8251	1.57559	0.59791	0.90681
615	[V].DQDLGPEVPPENVLG.[A]	G3V6X7 [223-237]		ProSAAS OS=Rattus norvegicus OX=10116 GN=LOC108348172 PE=1 SV=1	0.28168	0.31882	0.57435	0.25399	0.0516	0.6327	1.23389	0.75516	1.17529	0.49679	0.67772	0.35116	0.29758	0.33464	0.21441	0.07059	0.46118	0.40756	0.53338	0.84993	0.36209	0.44996
616	[V].DQDLGPEVPPENVLGA.[L]	G3V6X7 [223-238]		ProSAAS OS=Rattus norvegicus OX=10116 GN=LOC108348172 PE=1 SV=1	1.15417	1.3394	2.37726	0.87462	0.25548	1.95406	5.29744	2.39745	3.63894	1.82241	2.62255	1.12134	1.37452	1.33544	0.69941	0.39542	1.8593	1.14925	1.80701	3.11266	1.25989	1.88671
617	[D].QDLGPEVPPENVLGA.[L]	G3V6X7 [224-238]		ProSAAS OS=Rattus norvegicus OX=10116 GN=LOC108348172 PE=1 SV=1	0.55904	0.48684	0.48532	0.1437	0.13971	0.35631	0.7025	0.40907	0.42341	0.28422	0.4577	0.47737	0.23719	0.28649	0.16465	0.1315	0.43938	0.18614	0.36749	0.49588	0.24063	0.3678
618	[Q].DLGPEVPPENVLG.[A]	G3V6X7 [225-237]		ProSAAS OS=Rattus norvegicus OX=10116 GN=LOC108348172 PE=1 SV=1	0.31949		0.31389	0.12381	0.04495	0.42909	0.89859	0.40655	0.48053	0.23635	0.48017		0.15815	0.16793	0.11757			0.24451	0.22637	0.46724		0.2491
619	[Q].DLGPEVPPENVLGA.[L]	G3V6X7 [225-238]		ProSAAS OS=Rattus norvegicus OX=10116 GN=LOC108348172 PE=1 SV=1	1.29581	1.6123	1.60254	0.67654	0.37335	1.62539	3.16052	1.65576	2.3654	1.13291	2.07939	1.18393	1.09734	0.94426	0.54461	0.36485	1.58649	0.81141	1.38773	2.20234	0.78594	1.3387
620	[D].LGPEVPPENVLGA.[L]	G3V6X7 [226-238]		ProSAAS OS=Rattus norvegicus OX=10116 GN=LOC108348172 PE=1 SV=1	0.31216	0.25612	0.30289	0.07788	0.05381	0.32672	0.44983	0.33065	0.39291	0.23043	0.4299	0.28593	0.22597	0.13977	0.0816	0.04886	0.34798	0.26215	0.35695	0.49872	0.21608	0.28272
621	[L].GPEVPPENVLGA.[L]	G3V6X7 [227-238]		ProSAAS OS=Rattus norvegicus OX=10116 GN=LOC108348172 PE=1 SV=1	0.95072	1.3596	0.71441	0.45534	0.30454	1.30012	0.72831	1.35364	0.76657	0.8889	1.56131	0.74833	1.228	1.10458	0.57532	0.37012	1.3552	0.79132	1.61934	2.15647	0.87323	0.67741
622	[R].SLSAASAPLAETSTPL.[R]	G3V6X7 [42-57]		ProSAAS OS=Rattus norvegicus OX=10116 GN=LOC108348172 PE=1 SV=1	0.49399	0.27641	0.15264	0.0629		0.23076	0.22818	0.29789	0.54676	0.12063	0.43243	0.2482	0.13279	0.14089	0.07671		0.2476		0.26486	0.34316	0.18535	0.11799
623	[R].SLSAASAPLAETSTPLRL.[R]	G3V6X7 [42-59]		ProSAAS OS=Rattus norvegicus OX=10116 GN=LOC108348172 PE=1 SV=1	0.57365	0.40991	0.38962	0.0428	0.06552	0.11101	0.28327	0.12671	0.49723	0.10171	0.27298	0.11139	0.28421	0.19223	0.07364	0.07455	0.2994		0.0979	0.23277	0.05683	0.20465
624	[S].APLAETSTPLRL.[R]	G3V6X7 [48-59]		ProSAAS OS=Rattus norvegicus OX=10116 GN=LOC108348172 PE=1 SV=1	0.47416	0.26645	0.31502	0.13619	0.06719	0.36188	0.24013	0.25541	0.32485	0.13017	0.33301	0.28552	0.1548	0.18235	0.11614		0.40835	0.11063	0.37895	0.45628	0.14454	0.17067
625	[R].AVPRGEAAGAVQELA.[R]	G3V6X7 [62-76]		ProSAAS OS=Rattus norvegicus OX=10116 GN=LOC108348172 PE=1 SV=1	0.4485	1.04331	0.47709	0.2705	0.29343	0.25205	0.84115	0.32932	0.44121	0.31605	0.48723	0.46194	0.57098	0.67776	0.27554	0.12392	0.33153	0.72016	0.44382	0.44897	0.64396	0.45217
626	[R].AVPRGEAAGAVQELARA.[L]	G3V6X7 [62-78]		ProSAAS OS=Rattus norvegicus OX=10116 GN=LOC108348172 PE=1 SV=1							1.26894		0.22406	0.27814										0.04793	0.12562
627	[A].VPRGEAAGAVQELA.[R]	G3V6X7 [63-76]		ProSAAS OS=Rattus norvegicus OX=10116 GN=LOC108348172 PE=1 SV=1	0.15707	0.38122	0.30031	0.15602	0.12009	0.24094	0.3606	0.27893	0.52643	0.80295	0.3099	0.2242	0.27285	0.40831	0.16806	0.05784	0.23145	0.39478	0.27568	0.39609	0.815	0.23936
628	[K].IVNGWQVEEADDWLR.[Y]	G3V6Y6 [171-185]		Alpha-1,4 glucan phosphorylase OS=Rattus norvegicus OX=10116 GN=Pygb PE=1 SV=2		0.20625	0.52047		0.05814
629	[R].GIAGLGDVAEVR.[K]	G3V6Y6 [18-29]		Alpha-1,4 glucan phosphorylase OS=Rattus norvegicus OX=10116 GN=Pygb PE=1 SV=2	0.0989		0.50151	0.11949					0.12772	0.18576	0.06297			0.10254							0.08677
630	[M].AKPLTDSER.[Q]	G3V6Y6 [2-10]	1xAcetyl [N-Term]	Alpha-1,4 glucan phosphorylase OS=Rattus norvegicus OX=10116 GN=Pygb PE=1 SV=2	0.06413	0.04045	0.39817	0.08324	0.02263	0.03864	0.09017	0.04301	0.19064	0.15366	0.07251	0.03111	0.02083	0.09076	0.02515	0.01307		0.06828		0.05685	0.10844	0.02758
631	[M].AKPLTDSERQKQISV.[R]	G3V6Y6 [2-16]	1xAcetyl [N-Term]	Alpha-1,4 glucan phosphorylase OS=Rattus norvegicus OX=10116 GN=Pygb PE=1 SV=2	0.09999	0.08937	0.3183	0.03322	0.03525	0.08264	0.15967	0.05842	0.23173	0.21426	0.06479	0.10557	0.16623	0.3026	0.12107	0.06451	0.1748	0.11979	0.15221	0.33512	0.29424	0.18132
632	[M].AKPLTDSERQKQISVR.[G]	G3V6Y6 [2-17]	1xAcetyl [N-Term]	Alpha-1,4 glucan phosphorylase OS=Rattus norvegicus OX=10116 GN=Pygb PE=1 SV=2	0.10376	0.16427	0.58568	0.09216	0.0468	0.10105	0.08056	0.03174	0.17413	0.11662	0.11664	0.10443	0.21686	0.37493	0.23423	0.11344	0.10053	0.08413	0.11019	0.22988	0.11275	0.10473
633	[K].NNTVNTMRLWSAKAPNDFK.[L]	G3V6Y6 [236-254]		Alpha-1,4 glucan phosphorylase OS=Rattus norvegicus OX=10116 GN=Pygb PE=1 SV=2		0.09721	1.00429		0.04679	0.1567			0.10892					0.05146
634	[E].HGIDPTGTYHGDSDLQLE.[R]	G3V7C6 [28-45]		Tubulin beta chain OS=Rattus norvegicus OX=10116 GN=Tubb4b PE=1 SV=2	0.24065	0.49421	0.43038	0.10872	0.19007	0.18447		0.15666	0.17046	0.17684	0.19606	0.27341	0.47262	0.36432	0.28956	0.13746	0.36493	0.15112	0.19122	0.28803	0.26769	0.3192
635	[H].GIDPTGTYHGDSDLQLE.[R]	G3V7C6 [29-45]		Tubulin beta chain OS=Rattus norvegicus OX=10116 GN=Tubb4b PE=1 SV=2	0.31055	0.38518	0.30037	0.10668	0.10063	0.14381					0.1417	0.30023	0.23587	0.16543	0.11011	0.04784	0.20803		0.14649	0.35367	0.15263	0.24322
636	[R].ALTVPELTQQMFDAK.[N]	G3V7C6 [386-400]	1xOxidation [M11]	Tubulin beta chain OS=Rattus norvegicus OX=10116 GN=Tubb4b PE=1 SV=2	0.08022		0.40605							0.31932											0.12045
637	[R].ALTVPELTQQMFDAK.[N]	G3V7C6 [386-400]		Tubulin beta chain OS=Rattus norvegicus OX=10116 GN=Tubb4b PE=1 SV=2	0.29017	0.80664	4.57769	0.08799	0.13085		0.47299		0.88457	0.76558			0.14041	0.20833
638	[L].TVPELTQQMFDAK.[N]	G3V7C6 [388-400]		Tubulin beta chain OS=Rattus norvegicus OX=10116 GN=Tubb4b PE=1 SV=2	0.51265	1.05393	1.56115	0.39207	0.22782		0.39455		0.38277	0.53735	0.29599	0.078		0.29256	0.15064	0.05988					0.16881
639	[T].VPELTQQMFDAK.[N]	G3V7C6 [389-400]		Tubulin beta chain OS=Rattus norvegicus OX=10116 GN=Tubb4b PE=1 SV=2	0.31383	0.45422	1.10352	0.29486	0.11054	0.10294	0.22422	0.09462	0.18576	0.27549	0.27487	0.0545	0.08483	0.22581	0.16178						0.12102	0.10463
640	[R].INVYYNEATGGKYVPR.[A]	G3V7C6 [47-62]		Tubulin beta chain OS=Rattus norvegicus OX=10116 GN=Tubb4b PE=1 SV=2	0.19889	0.25654	0.74923	0.15527			0.15208		0.2864	0.29569	0.13159
641	[I].NVYYNEATGGKYVPR.[A]	G3V7C6 [48-62]		Tubulin beta chain OS=Rattus norvegicus OX=10116 GN=Tubb4b PE=1 SV=2	0.13832	0.19607	0.5794	0.079	0.06743				0.13246	0.17669	0.11267			0.14182	0.06586						0.08419
642	[R].AVLVDLEPGTMDSV.[R]	G3V7C6 [63-76]		Tubulin beta chain OS=Rattus norvegicus OX=10116 GN=Tubb4b PE=1 SV=2	0.14933		1.29513	0.10197					0.41517	0.75678				0.09465							0.18044
643	[R].AVLVDLEPGTMDSVR.[S]	G3V7C6 [63-77]		Tubulin beta chain OS=Rattus norvegicus OX=10116 GN=Tubb4b PE=1 SV=2	1.31128	1.00081	3.82005	0.36909	0.22741	0.16332	0.97303	0.12847	1.74306	2.52966	0.50393	0.19234	0.17897	0.75961	0.17495	0.0709				0.34753	0.83661	0.10507
644	[R].AVLVDLEPGTMDSVR.[S]	G3V7C6 [63-77]	1xOxidation [M11]	Tubulin beta chain OS=Rattus norvegicus OX=10116 GN=Tubb4b PE=1 SV=2	0.10581		0.45334	0.10181	0.04				0.17387	0.70899											0.29689
645	[A].VLVDLEPGTMDSVR.[S]	G3V7C6 [64-77]		Tubulin beta chain OS=Rattus norvegicus OX=10116 GN=Tubb4b PE=1 SV=2	0.08774		0.26862						0.1162	0.13947				0.07512
646	[M].ALSDADVQKQIK.[H]	G3V7L8 [2-13]	1xAcetyl [N-Term]	ATPase, H+ transporting, V1 subunit E isoform 1, isoform CRA_a OS=Rattus norvegicus OX=10116 GN=Atp6v1e1 PE=1 SV=1	0.12138		0.87362	0.14774	0.04872				0.32331	0.25909		0.10202		0.4358	0.09968	0.02979			0.09579	0.22203	0.29809	0.07904
647	[-].MSYTLDSLGNPSAYRRVTETR.[S]	G3V7S2 [1-21]	1xMet-loss+Acetyl [M1]	Neurofilament medium polypeptide OS=Rattus norvegicus OX=10116 GN=Nefm PE=1 SV=3
648	[M].SYTLDSLGNPSAYRRVTET.[R]	G3V7S2 [2-20]	1xAcetyl [N-Term]	Neurofilament medium polypeptide OS=Rattus norvegicus OX=10116 GN=Nefm PE=1 SV=3	0.39273	0.14964	0.68745		0.07647		0.79584	0.08296	0.75539	0.25692	0.13789	0.1172	0.46072	0.27948	0.12952	0.03163	0.58923		0.1367	0.5542	0.21194	0.67002
649	[M].SYTLDSLGNPSAYRRVTETR.[S]	G3V7S2 [2-21]	1xAcetyl [N-Term]	Neurofilament medium polypeptide OS=Rattus norvegicus OX=10116 GN=Nefm PE=1 SV=3	0.59532	0.63421	2.21091		0.22176		0.93729		0.6497	0.26698		0.07302	0.73977	0.4971	0.28027	0.07942	0.17437			0.25994	0.06779	0.1969
650	[K].FVEEIIEETKVEDEK.[S]	G3V7S2 [450-464]		Neurofilament medium polypeptide OS=Rattus norvegicus OX=10116 GN=Nefm PE=1 SV=3	0.25874	0.31611	0.30663	0.11583	0.07342	0.20767	0.35118	0.22533	0.48256	0.41169	0.20931	0.28256	0.46306	0.47047	0.3664	0.10453	0.70347	0.26855	0.63636	1.22101	0.66499	0.62255
651	[F].VEEIIEETKVEDEK.[S]	G3V7S2 [451-464]		Neurofilament medium polypeptide OS=Rattus norvegicus OX=10116 GN=Nefm PE=1 SV=3	0.31351	0.19114	0.18319	0.05559	0.02287	0.47808	0.66227	0.38771	0.63903	0.47383	0.26908	0.76467	0.67712	0.61574	0.2843	0.0592	1.5507	1.71956	1.38755	2.6499	1.80283	0.99712
652	[V].EEIIEETKVEDEK.[S]	G3V7S2 [452-464]		Neurofilament medium polypeptide OS=Rattus norvegicus OX=10116 GN=Nefm PE=1 SV=3	0.658	0.35283	0.28855	0.09832	0.05072	0.60481	0.65848	0.55608	0.69751	0.49239	0.31168	1.39126	1.06565	0.66912	0.34031	0.09131	1.77029	2.87567	2.25031	3.39905	1.96291	1.18218
653	[E].EIIEETKVEDEK.[S]	G3V7S2 [453-464]		Neurofilament medium polypeptide OS=Rattus norvegicus OX=10116 GN=Nefm PE=1 SV=3	0.68408	0.30575	0.30301	0.08574	0.04608	0.71746	0.294	0.55087	0.77195	0.54031	0.36595	1.61442	0.83719	0.64305	0.37696	0.07916	1.86758	2.35326	2.06692	3.07763	1.69678	1.20554
654	[G].AGTLPGEVRTSTEEATEPQKDEVLRFTDQS.[L]	G3V7U2 [1103-1132]		Microtubule-associated protein 1 A, isoform CRA_c OS=Rattus norvegicus OX=10116 GN=Map1a PE=1 SV=1		0.19046											0.32989
655	[G].QILPEKVAVVE.[Q]	G3V7U2 [1340-1350]		Microtubule-associated protein 1 A, isoform CRA_c OS=Rattus norvegicus OX=10116 GN=Map1a PE=1 SV=1	0.03724											0.57178		0.0313	0.0666	0.02384	0.33407	0.2437	0.33304	0.99093	0.21498	0.20671
656	[I].LPEKVAVVE.[Q]	G3V7U2 [1342-1350]		Microtubule-associated protein 1 A, isoform CRA_c OS=Rattus norvegicus OX=10116 GN=Map1a PE=1 SV=1	0.0546					0.09092	0.11823	0.05774	0.10543			0.56372	0.47886	0.18338	0.11449	0.05204	0.5394	0.62629	0.36165	1.00599	0.32576	0.37861
657	[K].SSFVEDKTTTSKETVLDQKSAEKADSVEQQDGAALEKTRALGLE.[E]	G3V7U2 [1549-1592]		Microtubule-associated protein 1 A, isoform CRA_c OS=Rattus norvegicus OX=10116 GN=Map1a PE=1 SV=1													0.83243
658	[R].GEPVGGQKEPVPA.[W]	G3V7U2 [1626-1638]		Microtubule-associated protein 1 A, isoform CRA_c OS=Rattus norvegicus OX=10116 GN=Map1a PE=1 SV=1	0.26759	0.24666	0.08411	0.03663	0.08157	0.27908	0.05173	0.14442	0.08714	0.09977	0.10774	0.75366	0.70726	0.20764	0.18267	0.1189	0.85898	0.60075	0.49321	0.61419	0.40855	0.55199
659	[E].ERESTFLDEGPDEQEITPLQH.[T]	G3V7U2 [1691-1711]		Microtubule-associated protein 1 A, isoform CRA_c OS=Rattus norvegicus OX=10116 GN=Map1a PE=1 SV=1													0.33159	0.03847	0.09155
660	[F].LDEGPDEQEITPLQH.[T]	G3V7U2 [1697-1711]		Microtubule-associated protein 1 A, isoform CRA_c OS=Rattus norvegicus OX=10116 GN=Map1a PE=1 SV=1	0.08741											0.46473	0.4845	0.13019	0.10864	0.06942	0.25969	0.24201	0.30961	0.553	0.30292	0.29762
661	[L].DEGPDEQEITPLQ.[H]	G3V7U2 [1698-1710]		Microtubule-associated protein 1 A, isoform CRA_c OS=Rattus norvegicus OX=10116 GN=Map1a PE=1 SV=1								0.07532				0.45741	0.34769	0.13038	0.12352	0.08311	0.44684	0.29782	0.31494	0.46896	0.29469	0.30982
662	[L].DEGPDEQEITPLQH.[T]	G3V7U2 [1698-1711]		Microtubule-associated protein 1 A, isoform CRA_c OS=Rattus norvegicus OX=10116 GN=Map1a PE=1 SV=1	0.34577	0.44078	0.08896	0.06839	0.16443	0.5548		0.23138		0.18309	0.17102	1.33054	1.31871	0.35141	0.38232	0.32042	1.43493	0.7935	0.99068	1.22334	0.90943	0.91837
663	[D].EGPDEQEITPLQH.[T]	G3V7U2 [1699-1711]		Microtubule-associated protein 1 A, isoform CRA_c OS=Rattus norvegicus OX=10116 GN=Map1a PE=1 SV=1	0.15314	0.15018			0.0344	0.16395		0.07459			0.08196	0.58345	0.6089	0.14202	0.17551	0.10352	0.53321	0.41341	0.36862	0.46288	0.32467	0.43828
664	[G].QRVPSAPGQESPVPDTESTAPM.[R]	G3V7U2 [1774-1795]		Microtubule-associated protein 1 A, isoform CRA_c OS=Rattus norvegicus OX=10116 GN=Map1a PE=1 SV=1												0.27613	0.34723	0.12797	0.10553	0.09162	0.39049	0.11204	0.19639	0.41355	0.15479	0.27865
665	[S].FSPKVPEAGESLATRDTEQTEPEQ.[R]	G3V7U2 [1896-1919]		Microtubule-associated protein 1 A, isoform CRA_c OS=Rattus norvegicus OX=10116 GN=Map1a PE=1 SV=1	0.20277	0.48845		0.04882	0.13109			0.20355	0.13993	0.23432	0.20928		0.26573		0.09184	0.03885						0.11871
666	[R].STPSQVTSAEEKDGHSPMS.[K]	G3V7U2 [2622-2640]		Microtubule-associated protein 1 A, isoform CRA_c OS=Rattus norvegicus OX=10116 GN=Map1a PE=1 SV=1	0.21597	0.16123	0.33444	0.08684	0.04198	0.06023	0.197	0.06605	0.3572	0.2071	0.11139	0.09113	0.09466	0.17012	0.05561	0.03673	0.04834	0.17911		0.18174	0.17192	0.08116
667	[R].TNEIVEEQYTPQ.[S]	G3V7X2 [184-195]		Manserin OS=Rattus norvegicus OX=10116 GN=Scg2 PE=1 SV=2	0.23772	0.32457	0.172	0.08653	0.10731		0.83968	0.31714	0.46722	0.64764	0.17727	0.94947	0.70519	0.67426	0.22285	0.23168	0.56582	1.91992	0.9989	0.86448	1.38674	0.69089
668	[R].TNEIVEEQYTPQSL.[A]	G3V7X2 [184-197]		Manserin OS=Rattus norvegicus OX=10116 GN=Scg2 PE=1 SV=2	0.05794	0.34092							0.17389	0.42825			0.29368		0.15572	0.12959					0.92158
669	[R].TNEIVEEQYTPQSLATL.[E]	G3V7X2 [184-200]		Manserin OS=Rattus norvegicus OX=10116 GN=Scg2 PE=1 SV=2
670	[F].QELGKLTGPSNQ.[K]	G3V7X2 [205-216]		Manserin OS=Rattus norvegicus OX=10116 GN=Scg2 PE=1 SV=2	0.09227	8.52306	1.04412	0.04328	0.30999	0.05124	0.3931	1.66374	0.78902	0.23652	0.20685	0.24766	5.15931	0.90849	0.08322	0.13755	0.19767	0.90457	0.52418	0.3136	0.44684	0.30212
671	[Q].ELGKLTGPSNQ.[K]	G3V7X2 [206-216]		Manserin OS=Rattus norvegicus OX=10116 GN=Scg2 PE=1 SV=2	0.17111	0.27719	0.13242	0.07188	0.10468	0.1923	0.06233	0.25192	0.11776	0.06178	0.24185	0.69319	0.87308	0.47681	0.20067	0.15862	0.65283	0.78098	0.81253	0.5173	0.37851	0.75388
672	[R].VPSPGSSEDDLQEEEQLEQ.[A]	G3V7X2 [489-507]		Manserin OS=Rattus norvegicus OX=10116 GN=Scg2 PE=1 SV=2	0.19903	0.23522					0.33785	0.2684		0.13736	0.23171	0.30008	0.29318	0.27551	0.0636		0.20835	0.18281	0.33467	0.39043	0.23286	0.38395
673	[R].VPSPGSSEDDLQEEEQLEQAIKEHLG.[Q]	G3V7X2 [489-514]		Manserin OS=Rattus norvegicus OX=10116 GN=Scg2 PE=1 SV=2
674	[R].VPSPGSSEDDLQEEEQLEQAIKEHLGQGSSQEMEKLAKVS.[K]	G3V7X2 [489-528]		Manserin OS=Rattus norvegicus OX=10116 GN=Scg2 PE=1 SV=2													4.10221					0.11127
675	[P].SPGSSEDDLQEEEQLEQAIKEHLGQGSSQEMEKLAKVS.[K]	G3V7X2 [491-528]		Manserin OS=Rattus norvegicus OX=10116 GN=Scg2 PE=1 SV=2		0.10781											1.01247
676	[P].GSSEDDLQEEEQLEQAIKEHLGQGSSQEMEKLAKVS.[K]	G3V7X2 [493-528]		Manserin OS=Rattus norvegicus OX=10116 GN=Scg2 PE=1 SV=2		0.43611											2.18341
677	[R].IPAGSLKNEDTPN.[R]	G3V7X2 [531-543]		Manserin OS=Rattus norvegicus OX=10116 GN=Scg2 PE=1 SV=2	1.38452	1.25321	1.08582	0.39183	0.20514	1.54357	1.33149	3.79658	3.0126	1.34329	1.57951	5.93515	4.7689	3.80228	1.17028	0.90147	7.66682	10.2818	11.6327	8.69057	6.60858	7.76796
678	[R].IPAGSLKNEDTPNRQ.[Y]	G3V7X2 [531-545]		Manserin OS=Rattus norvegicus OX=10116 GN=Scg2 PE=1 SV=2	0.31438	0.20213	0.19124	0.07274	0.04306	0.34893	0.07186	0.61993	0.44493	0.09211	0.32354	0.86602	0.4753	0.4607	0.22622	0.15052	1.23659	1.20679	1.2812	1.40079	0.90133	1.08873
679	[R].IPAGSLKNEDTPNRQY.[L]	G3V7X2 [531-546]		Manserin OS=Rattus norvegicus OX=10116 GN=Scg2 PE=1 SV=2	0.2454	0.2293	0.16535	0.06836	0.02208	0.22594	0.06654	0.44384	0.39811	0.06999	0.28383	0.58464	0.58142	0.46418	0.23066	0.13565	0.95341	0.54473	1.20026	1.09213	0.64511	1.04704
680	[Y].LDEDMLLK.[V]	G3V7X2 [547-554]		Manserin OS=Rattus norvegicus OX=10116 GN=Scg2 PE=1 SV=2	0.16142	0.22797						0.1482	0.12612		0.14012	0.75321	0.68727	0.48518	0.262	0.18638	0.553	0.67358	0.94682	0.72099	0.46053	0.71866
681	[L].DEDMLLK.[V]	G3V7X2 [548-554]		Manserin OS=Rattus norvegicus OX=10116 GN=Scg2 PE=1 SV=2	0.24537	0.27926	0.21462	0.22739				0.38025	0.25819		0.3095	0.90273	0.58113	0.47106	0.31381	0.13657	0.88846	1.01468	1.27128	0.77417	0.74486	0.62764
682	[L].DEDMLLKV.[L]	G3V7X2 [548-555]		Manserin OS=Rattus norvegicus OX=10116 GN=Scg2 PE=1 SV=2	0.18185	0.0614	0.06993	0.04114		0.19195		0.30287	0.19789	0.10555	0.20912	0.34984	0.14381	0.26906	0.10896	0.02871	0.47339	0.2871	0.51188	0.6937	0.36704	0.28951
683	[K].VLEYLNQEQAEQGREHLA.[K]	G3V7X2 [555-572]		Manserin OS=Rattus norvegicus OX=10116 GN=Scg2 PE=1 SV=2	0.23682	0.41498	0.42581	0.09327	0.1439			0.16292	0.37637	0.15488	0.2421	0.43861	1.32656	1.02603	0.83052	0.31126	0.95715		0.62531	0.77926	0.53089	0.85632
684	[E].YLNQEQAEQGREHLA.[K]	G3V7X2 [558-572]		Manserin OS=Rattus norvegicus OX=10116 GN=Scg2 PE=1 SV=2	0.13229	0.14295	0.07369	0.05253		0.09149	0.05661	0.19418	0.16808	0.03641	0.11666	0.30542	0.35938	0.25734	0.21797	0.07108	0.44808	0.23443	0.60507	0.58004	0.32622	0.57209
685	[Y].LNQEQAEQGREHLA.[K]	G3V7X2 [559-572]		Manserin OS=Rattus norvegicus OX=10116 GN=Scg2 PE=1 SV=2	0.1013	0.10352	0.07626	0.06944	0.02085	0.13015		0.1997	0.19728	0.05687	0.16023	0.40437	0.33308	0.28407	0.1797	0.10562	0.48339	0.40948	0.56847	0.64667	0.42998	0.54805
686	[E].PEPEPEPEPEPEPEPEPEPEPEPEAE.[P]	G3V7Z3 [181-206]		Nucleolar protein 3 OS=Rattus norvegicus OX=10116 GN=Nol3 PE=1 SV=1
687	[E].PEPEPEPEPEPEPEPEPEPEPEAEP.[D]	G3V7Z3 [183-207]		Nucleolar protein 3 OS=Rattus norvegicus OX=10116 GN=Nol3 PE=1 SV=1
688	[-].MSDTPATTFGGRRAIPPNNSNAAEVDLPTEDLQGLVPR.[G]	G3V811 [1-38]	1xMet-loss+Acetyl [M1]	Coagulation factor XIII A chain OS=Rattus norvegicus OX=10116 GN=F13a1 PE=1 SV=1			0.48818		0.25348								0.89999		0.10581	0.18267
689	[S].NAAEVDLPTEDLQGLVPR.[G]	G3V811 [21-38]		Coagulation factor XIII A chain OS=Rattus norvegicus OX=10116 GN=F13a1 PE=1 SV=1					0.13652								0.40293	0.30586	0.18502	0.29726						0.1951
690	[M].SDTPATTFGGRRAIPPNNSNAAEVDLPTEDLQGLVPR.[G]	G3V811 [2-38]	1xAcetyl [N-Term]	Coagulation factor XIII A chain OS=Rattus norvegicus OX=10116 GN=F13a1 PE=1 SV=1			0.49284		0.21446								0.99592		0.0561	0.244
691	[R].QQSQVLDAMQDSFTR.[A]	G3V836 [167-181]		Clusterin OS=Rattus norvegicus OX=10116 GN=Clu PE=1 SV=1	0.18328		0.27475	0.08946	0.04312				0.18741	0.1632
692	[R].VSTVTTHSSDSEVPSRVTEVVVK.[L]	G3V836 [384-406]		Clusterin OS=Rattus norvegicus OX=10116 GN=Clu PE=1 SV=1	0.4659	0.37773	0.57488	0.2183	0.13647	0.26612	0.38399	0.10904	0.63337	0.71746	0.43998			0.04372	0.10831	0.02221					0.05157	0.04034
693	[K].EGALDDTRDSEMK.[L]	G3V836 [81-93]		Clusterin OS=Rattus norvegicus OX=10116 GN=Clu PE=1 SV=1	0.66425	0.37878	0.7705	0.80654	0.35191	0.52613	0.25185	0.32674	0.97873	0.92493	0.75881	0.23532	0.10137	0.12709	0.20317	0.15572	0.1106	0.12906	0.08998	0.13862	0.27787	0.16184
694	[K].EGALDDTRDSEMKLK.[A]	G3V836 [81-95]		Clusterin OS=Rattus norvegicus OX=10116 GN=Clu PE=1 SV=1	0.29754	0.22405	0.34429	0.22757	0.16316	0.18259	0.09605	0.05712	0.16359	0.25562	0.27853	0.04781	0.03371	0.0379	0.07131	0.04757					0.07874	0.03907
695	[R].TTDAEFHTFFDE.[R]	G3V843 [311-322]		Prothrombin OS=Rattus norvegicus OX=10116 GN=F2 PE=1 SV=1	0.35106	1.93409	0.56554	1.27593	2.14672	0.7251	0.23314	0.88947	0.14565	0.13271	0.93556	1.63343	6.12733	1.98259	4.34873	4.96008	3.24574	0.64524	1.28225	0.58806	0.70848	3.04837
696	[T].TDAEFHTFFDE.[R]	G3V843 [312-322]		Prothrombin OS=Rattus norvegicus OX=10116 GN=F2 PE=1 SV=1		0.2547	0.05623	0.12752	0.19583			0.12041				0.20973	0.76997	0.314	0.61327	0.62305	0.36071		0.20847		0.11673	0.32361
697	[T].DAEFHTFFDE.[R]	G3V843 [313-322]		Prothrombin OS=Rattus norvegicus OX=10116 GN=F2 PE=1 SV=1	0.07224	0.21447		0.22634	0.2419			0.25656			0.2009	0.37379	0.83717	0.44748	0.74053	0.82705	0.4157	0.30004	0.36104		0.2274	0.46841
698	[L].FEKKSLTDKTEKELLDSYIDGR.[I]	G3V843 [338-359]		Prothrombin OS=Rattus norvegicus OX=10116 GN=F2 PE=1 SV=1					0.05257								0.66821			0.0633
699	[K].SLTDKTEKELLDSYIDG.[R]	G3V843 [342-358]		Prothrombin OS=Rattus norvegicus OX=10116 GN=F2 PE=1 SV=1		0.12078	1.47142	0.04655	0.53848				0.15284	0.26825				0.41689	0.13215	0.17341
700	[K].SLTDKTEKELLDSYIDGR.[I]	G3V843 [342-359]		Prothrombin OS=Rattus norvegicus OX=10116 GN=F2 PE=1 SV=1		0.89977	3.21073		1.23439								0.26642	0.74288	0.34825	0.37383
701	[L].TDKTEKELLDSYIDGR.[I]	G3V843 [344-359]		Prothrombin OS=Rattus norvegicus OX=10116 GN=F2 PE=1 SV=1			0.38714	0.03972	0.19426									0.10713	0.20688	0.12074
702	[T].DKTEKELLDSYIDGR.[I]	G3V843 [345-359]		Prothrombin OS=Rattus norvegicus OX=10116 GN=F2 PE=1 SV=1	0.07739	0.47711	0.62558	0.16139	0.76459				0.08211	0.1131	0.07413		0.84394	0.33143	0.83382	0.80087
703	[E].KELLDSYIDG.[R]	G3V843 [349-358]		Prothrombin OS=Rattus norvegicus OX=10116 GN=F2 PE=1 SV=1				0.06854	0.10736							0.13588	0.18404	0.10605	0.13719	0.14767	0.11733		0.12554		0.12025	0.11476
704	[E].KELLDSYIDGR.[I]	G3V843 [349-359]		Prothrombin OS=Rattus norvegicus OX=10116 GN=F2 PE=1 SV=1		0.11595		0.09531	0.17136						0.04034	0.17474	0.37243	0.05476	0.3125	0.28548	0.08445		0.10795		0.04867	0.15185
705	[K].ELLDSYIDGR.[I]	G3V843 [350-359]		Prothrombin OS=Rattus norvegicus OX=10116 GN=F2 PE=1 SV=1	0.08829	0.2507	0.24754	0.3561	0.37459			0.17986		0.22385	0.26843	0.33512	0.44682	0.20776	0.4859	0.43819	0.16669		0.25944		0.26796	0.34956
706	[E].LLDSYIDGR.[I]	G3V843 [351-359]		Prothrombin OS=Rattus norvegicus OX=10116 GN=F2 PE=1 SV=1		0.06499		0.11368	0.13856						0.10761	0.1462	0.1319	0.07585	0.13863	0.25041			0.11207		0.11939	0.11626
707	[G].VSDPNSQAGQQGLVEPTQFARAN.[Q]	G3V852 [1449-1471]		RCG55135, isoform CRA_b OS=Rattus norvegicus OX=10116 GN=Tln1 PE=1 SV=1				0.07636	0.15627							0.09934			0.20831	0.15651
708	[K].FLPSELRDEH.[-]	G3V852 [2532-2541]		RCG55135, isoform CRA_b OS=Rattus norvegicus OX=10116 GN=Tln1 PE=1 SV=1	0.21854	0.14758	0.475	0.26371	0.4775	0.3672	0.18815	0.10141	0.12596	0.10622	0.24183	0.29381	0.07339	0.17347	0.30046	0.29483	0.26537		0.0423	0.07128	0.10475	0.08797
709	[K].SKDHFGLEGDEESTMLEDSVSPK.[K]	G3V852 [405-427]		RCG55135, isoform CRA_b OS=Rattus norvegicus OX=10116 GN=Tln1 PE=1 SV=1		0.08558	0.77394	0.11368	0.48286									0.15264	0.16156	0.14222
710	[K].SKDHFGLEGDEESTMLEDSVSPKKSTVLQ.[Q]	G3V852 [405-433]		RCG55135, isoform CRA_b OS=Rattus norvegicus OX=10116 GN=Tln1 PE=1 SV=1		0.15704	0.3772		0.33901											0.09032
711	[D].HFGLEGDEESTMLEDSVSPK.[K]	G3V852 [408-427]		RCG55135, isoform CRA_b OS=Rattus norvegicus OX=10116 GN=Tln1 PE=1 SV=1		0.15106	0.1635	0.05979	0.34137						0.08457			0.05308	0.15551	0.06417
712	[H].FGLEGDEESTMLEDSVSPKKSTVLQ.[Q]	G3V852 [409-433]		RCG55135, isoform CRA_b OS=Rattus norvegicus OX=10116 GN=Tln1 PE=1 SV=1					0.21953											0.08917
713	[G].LEGDEESTMLEDSVSPK.[K]	G3V852 [411-427]		RCG55135, isoform CRA_b OS=Rattus norvegicus OX=10116 GN=Tln1 PE=1 SV=1	0.07019			0.16056	0.26999										0.11057
714	[A].LPAIMRSGASGPENFQVG.[S]	G3V852 [449-466]		RCG55135, isoform CRA_b OS=Rattus norvegicus OX=10116 GN=Tln1 PE=1 SV=1				0.07292	0.49225							0.12446		0.0793	0.34419	0.48011						0.12357
715	[M].RSGASGPENFQVG.[S]	G3V852 [454-466]		RCG55135, isoform CRA_b OS=Rattus norvegicus OX=10116 GN=Tln1 PE=1 SV=1															0.18507	0.18602
716	[R].SGASGPENFQVG.[S]	G3V852 [455-466]		RCG55135, isoform CRA_b OS=Rattus norvegicus OX=10116 GN=Tln1 PE=1 SV=1	0.07137			0.16483	0.32239	0.15656		0.09394		0.07411	0.10711	0.52986	0.13666	0.23665	0.28396	0.35163	0.13772	0.08774	0.22588	0.21295	0.09983	0.13519
717	[M].PPAQQQVTSGQMH.[R]	G3V852 [469-481]		RCG55135, isoform CRA_b OS=Rattus norvegicus OX=10116 GN=Tln1 PE=1 SV=1			0.03492		0.13289	0.10845		0.03573		0.03225		0.16669				0.19286	0.12146		0.03542			0.05991
718	[K].VAKNPQNINPSSSQNSQNFATYK.[E]	G3V914 [848-870]		Glutamate receptor 2 OS=Rattus norvegicus OX=10116 GN=Gria2 PE=4 SV=2	0.47001	0.51963	0.44328	0.13102	0.08468				0.12908	0.14529	0.18442	0.07995	0.08083	0.10119	0.06788	0.05886					0.0458	0.06751
719	[K].NLINQMLTINPAK.[R]	G3V9G3 [247-259]		Calcium/calmodulin-dependent protein kinase OS=Rattus norvegicus OX=10116 GN=Camk2b PE=1 SV=1	0.2762	0.40197	1.11293	0.04933	0.07601		0.33367		0.34087					0.1015	0.03058
720	[K].NLINQMLTINPAKR.[I]	G3V9G3 [247-260]		Calcium/calmodulin-dependent protein kinase OS=Rattus norvegicus OX=10116 GN=Camk2b PE=1 SV=1	0.10869	0.43278	1.11245		0.08221		0.23191		0.09694					0.11128
721	[R].STGEAFVQFASQEIAEK.[A]	G3V9Q3 [74-90]		Heterogeneous nuclear ribonucleoprotein H OS=Rattus norvegicus OX=10116 GN=Hnrnph1 PE=1 SV=2	0.08966	0.13899	1.22645	0.08291	0.11092		0.26672		0.65868			0.08212		0.06621
722	[-].MAATDLERISNAEPEPR.[S]	G3V9Z6 [1-17]	1xMet-loss+Acetyl [M1]	Septin 8 (Predicted) OS=Rattus norvegicus OX=10116 GN=Sept8 PE=1 SV=1	0.29607	0.41305	1.17814	0.23428	0.17925		0.24852	0.13237	0.40442	0.39237	0.26796		0.11112	0.71691	0.25575			0.11418		0.39517	0.25199	0.12769
723	[M].AATDLERISNAEPEPR.[S]	G3V9Z6 [2-17]	1xAcetyl [N-Term]	Septin 8 (Predicted) OS=Rattus norvegicus OX=10116 GN=Sept8 PE=1 SV=1	0.30242	0.62133	1.25372	0.18765	0.20482				0.28716	0.20211	0.21246		0.15476	0.47578	0.11431					0.34513	0.14087
724	[-].MASTEGANNMP.[K]	I1T7F1 [1-11]		Amino acid transporter OS=Rattus norvegicus OX=10116 PE=2 SV=1	0.08912	0.3447	0.26781	0.25014	0.22764	0.6183	0.59666	0.63804	0.64405	0.29005	0.55078	0.2071		0.12582	0.1758	0.09997	0.86342	0.80393	0.52112	0.74031	0.35553	0.29533
725	[-].MASTEGANNMPK.[Q]	I1T7F1 [1-12]	1xMet-loss+Acetyl [M1]	Amino acid transporter OS=Rattus norvegicus OX=10116 PE=2 SV=1
726	[-].MASTEGANNMPKQ.[V]	I1T7F1 [1-13]	1xMet-loss+Acetyl [M1]	Amino acid transporter OS=Rattus norvegicus OX=10116 PE=2 SV=1
727	[-].MASTEGANNMPKQVEVR.[M]	I1T7F1 [1-17]	1xMet-loss+Acetyl [M1]	Amino acid transporter OS=Rattus norvegicus OX=10116 PE=2 SV=1
728	[-].MASTEGANNMPKQVEVR.[M]	I1T7F1 [1-17]	1xOxidation [M10]; 1xMet-loss+Acetyl [M1]	Amino acid transporter OS=Rattus norvegicus OX=10116 PE=2 SV=1
729	[-].MASTEGANNMPKQVEVRM.[H]	I1T7F1 [1-18]	1xMet-loss+Acetyl [M1]	Amino acid transporter OS=Rattus norvegicus OX=10116 PE=2 SV=1	1.40878	3.06952	5.46783	1.98841	1.31498	1.62597	0.86005	1.1913	2.28584	2.19968	3.02144	1.73086	3.26747	4.42125	1.64805	1.61509	1.56249	0.88864	1.37426	1.46452	2.40632	2.55363
730	[-].MASTEGANNMPKQVEVRMH.[D]	I1T7F1 [1-19]	1xMet-loss+Acetyl [M1]	Amino acid transporter OS=Rattus norvegicus OX=10116 PE=2 SV=1
731	[-].MASTEGANNMPKQVEVRMHD.[S]	I1T7F1 [1-20]	1xMet-loss+Acetyl [M1]	Amino acid transporter OS=Rattus norvegicus OX=10116 PE=2 SV=1
732	[-].MASTEGANNMPKQVEVRMHDS.[H]	I1T7F1 [1-21]	1xMet-loss+Acetyl [M1]	Amino acid transporter OS=Rattus norvegicus OX=10116 PE=2 SV=1
733	[-].MASTEGANNMPKQVEVRMHDSH.[L]	I1T7F1 [1-22]	1xMet-loss+Acetyl [M1]	Amino acid transporter OS=Rattus norvegicus OX=10116 PE=2 SV=1	0.33821	0.32883	0.04648	0.07564	0.04461	0.0868		0.0745			0.08204	0.86868	2.98855	1.85834	1.06223	0.70204	1.85948	0.39164	0.93856	1.15383	0.877	2.12709
734	[-].MASTEGANNMPKQVEVRMHDSHLS.[S]	I1T7F1 [1-24]	1xMet-loss+Acetyl [M1]	Amino acid transporter OS=Rattus norvegicus OX=10116 PE=2 SV=1
735	[-].MASTEGANNMPKQVEVRMHDSHLS.[S]	I1T7F1 [1-24]	1xMet-loss+Acetyl [M1]	Amino acid transporter OS=Rattus norvegicus OX=10116 PE=2 SV=1
736	[-].MASTEGANNMPKQVEVRMHDSHLSS.[E]	I1T7F1 [1-25]	1xOxidation [M18]; 1xMet-loss+Acetyl [M1]	Amino acid transporter OS=Rattus norvegicus OX=10116 PE=2 SV=1														0.37103						0.72183
737	[-].MASTEGANNMPKQVEVRMHDSHLSSEEPKH.[R]	I1T7F1 [1-30]	1xMet-loss+Acetyl [M1]	Amino acid transporter OS=Rattus norvegicus OX=10116 PE=2 SV=1
738	[M].ASTEGANNMP.[K]	I1T7F1 [2-11]	1xMet-loss+Acetyl [M1]	Amino acid transporter OS=Rattus norvegicus OX=10116 PE=2 SV=1
739	[M].ASTEGANNMPK.[Q]	I1T7F1 [2-12]	1xAcetyl [N-Term]	Amino acid transporter OS=Rattus norvegicus OX=10116 PE=2 SV=1												1.74873	2.40469	1.5761	0.63137	0.71259	1.16104	1.25204	1.77545	1.37301	1.54359	1.54876
740	[M].ASTEGANNMPKQ.[V]	I1T7F1 [2-13]	1xAcetyl [N-Term]	Amino acid transporter OS=Rattus norvegicus OX=10116 PE=2 SV=1	0.6942	1.44626	1.6171	0.73487	0.55787	0.52266	0.22937	0.54298	0.3945	0.90403	0.68108	2.4884	6.45339	2.62535	1.40746	1.49269	1.91358	2.25003	3.08145	2.10476	3.95785	3.46577
741	[M].ASTEGANNMPKQV.[E]	I1T7F1 [2-14]	1xAcetyl [N-Term]	Amino acid transporter OS=Rattus norvegicus OX=10116 PE=2 SV=1	1.77176	1.95077	1.23557	1.58342	0.70127	0.93004	0.26069	1.94057	0.50035	0.97534	1.45385	5.14625	8.27739	4.37141	3.03301	2.40155	4.63604	4.49399	9.39974	3.80135	5.93474	8.48426
742	[M].ASTEGANNMPKQVE.[V]	I1T7F1 [2-15]	1xAcetyl [N-Term]	Amino acid transporter OS=Rattus norvegicus OX=10116 PE=2 SV=1	0.17748	0.11518		0.04614		0.08787		0.07259	0.11262		0.06873	1.61398	2.10285	1.4938	0.77202	0.48518	2.07956	1.43209	1.64145	1.76504	1.45792	1.85405
743	[M].ASTEGANNMPKQVEV.[R]	I1T7F1 [2-16]	1xAcetyl [N-Term]	Amino acid transporter OS=Rattus norvegicus OX=10116 PE=2 SV=1	0.39054	0.47082	0.2598	0.27879	0.08826	0.32493	0.17488	0.35808	0.19553	0.25613	0.37463	1.48956	2.60746	1.66668	0.79964	0.64015	1.88686	1.43649	1.73946	1.82423	1.73091	2.03614
744	[M].ASTEGANNMPKQVEVR.[M]	I1T7F1 [2-17]	1xAcetyl [N-Term]	Amino acid transporter OS=Rattus norvegicus OX=10116 PE=2 SV=1	1.48571	1.15121	4.99087	0.72979	0.62029	1.93095	0.81079	1.62308	2.69825	2.69014	1.2651	8.02333	9.62039	9.28757	3.54044	3.59584	9.31135	6.24867	12.1733	13.6799	9.45314	10.749
745	[M].ASTEGANNMPKQVEVR.[M]	I1T7F1 [2-17]	1xAcetyl [N-Term]; 1xOxidation [M9]	Amino acid transporter OS=Rattus norvegicus OX=10116 PE=2 SV=1	0.15296	0.69294	0.94677	0.18901	0.50259	0.12991		0.04342	0.17273	0.29158	0.37324	0.12684	0.06225	0.34749	0.06371	0.05162	0.08881	0.11773	0.12833	0.23809	0.22766	0.15242
746	[M].ASTEGANNMPKQVEVRM.[H]	I1T7F1 [2-18]	1xAcetyl [N-Term]	Amino acid transporter OS=Rattus norvegicus OX=10116 PE=2 SV=1	3.19441	4.32817	7.17484	2.80203	2.00165	1.99391	1.13383	1.37186	2.45359	2.23047	3.33195	1.69655	3.45808	4.75891	1.77035	1.65171	1.40744	0.84568	1.28477	1.47422	2.33659	2.7842
747	[M].ASTEGANNMPKQVEVRMH.[D]	I1T7F1 [2-19]	1xAcetyl [N-Term]	Amino acid transporter OS=Rattus norvegicus OX=10116 PE=2 SV=1	0.6033	0.54087	0.07117	0.3771	0.18437	0.19545		0.66632		0.57333	0.2761	2.04207	5.10594	2.5748	1.52018	1.67436	2.77496	0.86818	2.79807	2.58885	3.17855	4.01516
748	[M].ASTEGANNMPKQVEVRMHD.[S]	I1T7F1 [2-20]	1xAcetyl [N-Term]	Amino acid transporter OS=Rattus norvegicus OX=10116 PE=2 SV=1	0.03493											0.31984	1.38907	0.72562	0.34327	0.21551	0.95829	0.28962	0.50894	0.82083	0.51043	0.939
749	[M].ASTEGANNMPKQVEVRMHDSH.[L]	I1T7F1 [2-22]	1xAcetyl [N-Term]	Amino acid transporter OS=Rattus norvegicus OX=10116 PE=2 SV=1	0.17962	0.14056		0.07851	0.05483							0.55656	1.53268	0.9298	0.6135	0.50315	1.32107	0.27891	0.55863	0.89429	0.62022	1.40468
750	[M].ASTEGANNMPKQVEVRMHDSH.[L]	I1T7F1 [2-22]	1xAcetyl [N-Term]; 1xOxidation [M]	Amino acid transporter OS=Rattus norvegicus OX=10116 PE=2 SV=1	0.1152	0.29913		0.10225	0.10892	0.16069		0.13679		0.05488	0.09647	0.43731	0.44377	0.65721	0.23711	0.24555	2.08559	0.61765	1.65743	2.50993	0.84641	1.9787
751	[M].ASTEGANNMPKQVEVRMHDSHLS.[S]	I1T7F1 [2-24]	1xAcetyl [N-Term]	Amino acid transporter OS=Rattus norvegicus OX=10116 PE=2 SV=1	1.9596	2.05443	0.43927	0.85536	0.55759	0.57877	0.40016	0.52024	0.423	0.64675	0.51983	2.82286	26.3375	17.2682	11.3313	10.3167	12.189	1.54702	6.37545	6.51118	3.74446	7.85839
752	[M].ASTEGANNMPKQVEVRMHDSHLS.[S]	I1T7F1 [2-24]	1xAcetyl [N-Term]; 1xOxidation [M]	Amino acid transporter OS=Rattus norvegicus OX=10116 PE=2 SV=1	0.21036	0.72864	0.07322	0.06549	0.19953	0.16675		0.11017		0.10375	0.17151	0.38593	1.34846	1.49245	0.55031	0.62527	3.16386	0.44208	1.89896	3.78525	0.64297	2.02643
753	[M].ASTEGANNMPKQVEVRMHDSHLS.[S]	I1T7F1 [2-24]	1xAcetyl [N-Term]	Amino acid transporter OS=Rattus norvegicus OX=10116 PE=2 SV=1	1.99039	6.00288	0.97738	0.28391	1.18456	0.41208	0.74816	0.11282	0.65809	0.59563	0.21319	2.01537	88.385	39.99	19.7645	23.9309	12.9042	1.23706	3.23279	5.16566	1.33283	4.83318
754	[M].ASTEGANNMPKQVEVRMHDSHLSS.[E]	I1T7F1 [2-25]	1xAcetyl [N-Term]; 2xOxidation [M9; M17]	Amino acid transporter OS=Rattus norvegicus OX=10116 PE=2 SV=1		0.09753		0.01978	0.03047	0.13447					0.04567	0.15013	0.14176	0.3397	0.08238	0.15241	1.42676	0.37826	0.79688	1.21387	0.21763	0.64803
755	[M].ASTEGANNMPKQVEVRMHDSHLSSEEPK.[H]	I1T7F1 [2-29]	1xAcetyl [N-Term]	Amino acid transporter OS=Rattus norvegicus OX=10116 PE=2 SV=1	0.29325	0.78853	0.11411		0.10752				0.06912	0.10705		0.24902	11.1907	4.61659	2.90439	2.36408	2.14579	0.26889	0.36455	0.47589	0.16515	0.94349
756	[M].ASTEGANNMPKQVEVRMHDSHLSSEEPKH.[R]	I1T7F1 [2-30]	1xAcetyl [N-Term]	Amino acid transporter OS=Rattus norvegicus OX=10116 PE=2 SV=1		0.90818	1.45495		0.38424		0.09475		0.10139					0.3291	0.07436	0.11765
757	[M].ASTEGANNMPKQVEVRMHDSHLSSEEPKHR.[N]	I1T7F1 [2-31]	1xAcetyl [N-Term]	Amino acid transporter OS=Rattus norvegicus OX=10116 PE=2 SV=1		1.02269	2.14067		0.4974		0.13623						0.27566	0.54696				0.07567
758	[K].SELDTIDSQHR.[M]	I1T7F1 [425-435]	1xAcetyl [N-Term]	Amino acid transporter OS=Rattus norvegicus OX=10116 PE=2 SV=1		0.62412	0.76481		0.13407								0.19547	0.19532		0.08809
759	[R].MHEDIEMTK.[T]	I1T7F1 [436-444]		Amino acid transporter OS=Rattus norvegicus OX=10116 PE=2 SV=1	0.07375	0.10195	1.36382	0.09402			0.03775		0.19174	0.14485				0.31995	0.0252	0.01115				0.05256
760	[M].HEDIEMT.[K]	I1T7F1 [437-443]		Amino acid transporter OS=Rattus norvegicus OX=10116 PE=2 SV=1	0.45875	0.26903	0.99329	0.50954	0.11839	0.15784	0.10828	0.10311	0.40338	0.16205	0.31964	0.03964		0.09777	0.02898						0.04253
761	[H].EDIEMTK.[T]	I1T7F1 [438-444]		Amino acid transporter OS=Rattus norvegicus OX=10116 PE=2 SV=1	0.13922	0.17541	0.40598	0.27818	0.18127	0.11363	0.08444	0.06035	0.17558	0.18002	0.26227	0.0261			0.02116	0.02362					0.02361	0.02309
762	[C].SVEEEPWKREK.[-]	I1T7F1 [490-500]		Amino acid transporter OS=Rattus norvegicus OX=10116 PE=2 SV=1	0.21352	0.54299	0.83729	0.26606	0.24901	0.30895	0.07409	0.13388	0.21225	0.15808	0.37105	0.05919	0.04795	0.0982	0.03246	0.03297						0.03854
763	[S].VEEEPWKRE.[K]	I1T7F1 [491-499]		Amino acid transporter OS=Rattus norvegicus OX=10116 PE=2 SV=1	0.06965	0.08357	0.04246	0.034	0.01648	0.04244		0.03649	0.039	0.0211	0.04883	0.34551	0.60233	0.44544	0.32578	0.37565	0.62221	0.55262	0.3909	0.80201	0.30483	0.35574
764	[V].EEEPWKREK.[-]	I1T7F1 [492-500]		Amino acid transporter OS=Rattus norvegicus OX=10116 PE=2 SV=1												0.2706	0.17726	0.2642	0.07792	0.08127	0.4225	0.32765	0.41265	0.40033	0.31975	0.33721
765	[N].NMPKQVEV.[R]	I1T7F1 [9-16]		Amino acid transporter OS=Rattus norvegicus OX=10116 PE=2 SV=1		0.0657	0.01395	0.02005		0.0481		0.04039	0.01543		0.02457	0.30662	0.51612	0.31697	0.20129	0.20033	0.42947			0.59525
766	[R].HIADLAGNPEVILPVPAFNVINGGSHAGNK.[L]	M0R5J4 [133-162]		2-phospho-D-glycerate hydro-lyase OS=Rattus norvegicus OX=10116 PE=3 SV=1			0.03515	0.02198								0.43353	0.61081	0.37028	0.18528	0.16549	0.80308	0.86475	0.89136	0.66592	0.35747	0.59819
767	[K].SPDDASRYITPDQLADLYK.[S]	M0R5J4 [263-281]		2-phospho-D-glycerate hydro-lyase OS=Rattus norvegicus OX=10116 PE=3 SV=1											0.78229				0.05461		0.0521	0.06261	0.14082		0.07665	0.04804
768	[R].AAVPSGASTGIYEALELRDNDKTR.[F]	M0R5J4 [33-56]		2-phospho-D-glycerate hydro-lyase OS=Rattus norvegicus OX=10116 PE=3 SV=1		0.18434							0.15788	0.19376	0.60459	0.07955		0.35004	0.10621		0.15051		0.1943	0.11785	0.08346	0.54562
769	[K].YNQILRIEEELGSK.[A]	M0R5J4 [407-420]		2-phospho-D-glycerate hydro-lyase OS=Rattus norvegicus OX=10116 PE=3 SV=1	0.12257	0.09599		0.09921	0.1167	0.28593		0.20686	0.15117		0.26645	0.44236	0.19845	0.20109	0.23459	0.10141	0.37195	0.61031	0.46718	0.45944	0.22302	0.10986
770	[K].TIAPALVSK.[K]	M0R5J4 [72-80]		2-phospho-D-glycerate hydro-lyase OS=Rattus norvegicus OX=10116 PE=3 SV=1											1.40925					0.01402
771	[K].MDSTEPPYSQK.[R]	M0R757 [155-165]	1xOxidation [M8]	Elongation factor 1-alpha OS=Rattus norvegicus OX=10116 GN=LOC100360413 PE=3 SV=1	0.06423											0.17812	0.36341	0.19393	0.20254	0.11481	0.20704		0.3902	0.37529	0.21175	0.43287
772	[K].RYEEIVKEVSTYIKK.[I]	M0R757 [166-180]	1xOxidation [M7]	Elongation factor 1-alpha OS=Rattus norvegicus OX=10116 GN=LOC100360413 PE=3 SV=1	0.06324			0.03864								0.27451	0.20915	0.14334	0.18101	0.07177	0.2152	0.13347	0.50645	0.36941	0.38085	0.36977
773	[R].YEEIVKEVSTYIKK.[I]	M0R757 [167-180]	1xOxidation [M4]	Elongation factor 1-alpha OS=Rattus norvegicus OX=10116 GN=LOC100360413 PE=3 SV=1	0.26252	0.13095	0.09175	0.11999	0.1016	0.14671	0.2576	0.32092	0.35779	0.33839	0.29521	0.79677	0.74335	0.34023	0.42078	0.17787	0.92578	1.55753	1.86213	1.31741	1.20311	1.08326
774	[E].EIVKEVSTYIKK.[I]	M0R757 [169-180]		Elongation factor 1-alpha OS=Rattus norvegicus OX=10116 GN=LOC100360413 PE=3 SV=1	0.29024	0.6328	0.23421	0.32497	0.21354	0.37597	0.43556	0.61165	0.45618	0.42274	0.41299	2.19893	1.44496	1.31457	0.69082	0.64104	2.69405	2.49908	1.87574	2.522	0.87776	0.89197
775	[K].IGYNPDTVAFVPISG.[W]	M0R757 [181-195]		Elongation factor 1-alpha OS=Rattus norvegicus OX=10116 GN=LOC100360413 PE=3 SV=1	0.07727	0.09967		0.07124	0.09864	0.20357	0.35179	0.15501			0.0972	0.68809	0.40359	0.32372	0.30314	0.10393	0.59835	0.50892	0.50808	0.3364	0.20629	0.09688
776	[K].IGGIGTVPVGR.[V]	M0R757 [256-266]		Elongation factor 1-alpha OS=Rattus norvegicus OX=10116 GN=LOC100360413 PE=3 SV=1				0.05145		0.07194	0.14383				0.69119						0.10788		0.08352	0.0772	0.13801
777	[K].IGGIGTVPVGRVETGVLKPGMVVT.[F]	M0R757 [256-279]		Elongation factor 1-alpha OS=Rattus norvegicus OX=10116 GN=LOC100360413 PE=3 SV=1				0.02433							0.95856					0.01052	0.03403				0.04621	0.02936
778	[I].GGIGTVPVGR.[V]	M0R757 [257-266]		Elongation factor 1-alpha OS=Rattus norvegicus OX=10116 GN=LOC100360413 PE=3 SV=1	1.0122	1.42604	0.74683	0.82216	0.70758	2.42318	2.07604	1.84996	1.06122	1.09565	1.26226	10.8259	5.00372	4.86286	2.73218	1.30958	6.85603	7.1082	5.58831	6.53523	2.95318	2.40986
779	[R].VETGVLKPG.[M]	M0R757 [267-275]		Elongation factor 1-alpha OS=Rattus norvegicus OX=10116 GN=LOC100360413 PE=3 SV=1	0.24915	0.18674		0.12091	0.44651	0.55035	0.32408	0.33532	0.25581	0.17119		0.17459	0.08865	0.10427	0.12313		0.3432	0.24436	0.32429	0.22604	0.1401	0.24687
780	[F].APVNVTTEVKSVE.[M]	M0R757 [281-293]		Elongation factor 1-alpha OS=Rattus norvegicus OX=10116 GN=LOC100360413 PE=3 SV=1	0.13396		0.09301	0.1209		0.22297	0.23014	0.21881		0.15329	0.12122	0.8869	0.45449	0.3844	0.30904	0.14028	0.59826	0.61355	0.46695		0.22344	0.21188
781	[R].SGKKLEDGPKFL.[K]	M0R757 [383-394]		Elongation factor 1-alpha OS=Rattus norvegicus OX=10116 GN=LOC100360413 PE=3 SV=1				0.0324						0.78021	0.07943	0.02508		0.07563	0.25994				0.05115		0.18281
782	[R].TIEKFEKEAAEMGK.[G]	M0R757 [38-51]		Elongation factor 1-alpha OS=Rattus norvegicus OX=10116 GN=LOC100360413 PE=3 SV=1										0.83293				0.04369	0.03708
783	[K].KLEDGPKFL.[K]	M0R757 [386-394]		Elongation factor 1-alpha OS=Rattus norvegicus OX=10116 GN=LOC100360413 PE=3 SV=1								0.15427				0.83996	0.25757	0.21105	0.08292	0.07454	0.609	0.18334			0.12664
784	[K].KLEDGPKFLK.[S]	M0R757 [386-395]		Elongation factor 1-alpha OS=Rattus norvegicus OX=10116 GN=LOC100360413 PE=3 SV=1	0.09512	0.12335	0.04059	0.05156	0.04969	0.20865	0.1757	0.19644	0.10142	0.23077	0.12698	0.49976	0.37678	0.40785	0.24694	0.09636	0.49382	0.69472	0.34695	0.44223	0.18977	0.16848
785	[K].LEDGPKF.[L]	M0R757 [387-393]		Elongation factor 1-alpha OS=Rattus norvegicus OX=10116 GN=LOC100360413 PE=3 SV=1	0.40058	0.34121	0.13551	0.23608	0.20253	0.78895	0.49411	0.59111	0.24362	0.2661	0.52803	3.78001	1.99196	1.89971	1.47861	0.36996	2.57268	2.57687	1.62269	1.98209	0.91998	0.62417
786	[K].LEDGPKFL.[K]	M0R757 [387-394]		Elongation factor 1-alpha OS=Rattus norvegicus OX=10116 GN=LOC100360413 PE=3 SV=1	0.07222								0.23599	0.1433	0.13884	0.39644	0.62989	0.3986	0.35334	0.24805	0.6628	0.1859	0.80834	0.97154	0.62587	0.95561
787	[L].EDGPKFL.[K]	M0R757 [388-394]		Elongation factor 1-alpha OS=Rattus norvegicus OX=10116 GN=LOC100360413 PE=3 SV=1												0.46761		0.14485
788	[L].EDGPKFLK.[S]	M0R757 [388-395]		Elongation factor 1-alpha OS=Rattus norvegicus OX=10116 GN=LOC100360413 PE=3 SV=1	0.16966	0.10403	0.10231	0.10635	0.07159	0.13658	0.3325	0.2565	0.25802	0.23187	0.25028	0.61846	0.42709	0.21632	0.22847	0.10022	0.59373	1.21528	1.31984	0.79181	0.68995	0.76095
789	[K].SGDAAIVDMVPGKPM.[C]	M0R757 [396-410]		Elongation factor 1-alpha OS=Rattus norvegicus OX=10116 GN=LOC100360413 PE=3 SV=1												0.36088	0.17	0.15145	0.11695	0.05686	0.22152		0.13165		0.07657
790	[R].QTVAVGVIK.[A]	M0R757 [431-439]		Elongation factor 1-alpha OS=Rattus norvegicus OX=10116 GN=LOC100360413 PE=3 SV=1												0.59039	0.28605	0.35181	0.20354	0.09894	0.26597	0.26268	0.21189	0.32496	0.14346
791	[-].MSETAPAAPAAPAPVEKTPVK.[K]	M0R7B4 [1-21]		H1.3 linker histone, cluster member OS=Rattus norvegicus OX=10116 GN=Hist1h1d PE=1 SV=2	0.29907	0.38183	0.11831	0.23224	0.25795	0.90782	0.66491	0.57963	0.09739	0.13919	0.5644	2.22155	1.05102	1.32243	0.9121	0.33484	1.96518	2.02743	1.34214	1.68353	0.77138	0.63156
792	[-].MSETAPAAPAAPAPVEKTPVKKK.[A]	M0R7B4 [1-23]	1xAcetyl [N-Term]	H1.3 linker histone, cluster member OS=Rattus norvegicus OX=10116 GN=Hist1h1d PE=1 SV=2	0.14465		0.14171	0.12783	0.73867	0.09895	0.13653	0.16477	0.13543	0.11616	0.17986	0.10949				0.06626	0.12865	0.10168	0.22304	0.14578	0.08909	0.14397
793	[M].SETAPAAPAAPAPVEKTPVK.[K]	M0R7B4 [2-21]		H1.3 linker histone, cluster member OS=Rattus norvegicus OX=10116 GN=Hist1h1d PE=1 SV=2	0.35428				0.06044
794	[M].SETAPAAPAAPAPVEKTPVKK.[K]	M0R7B4 [2-22]		H1.3 linker histone, cluster member OS=Rattus norvegicus OX=10116 GN=Hist1h1d PE=1 SV=2	0.43081				0.02848
795	[M].SETAPAAPAAPAPVEKTPVKKK.[A]	M0R7B4 [2-23]		H1.3 linker histone, cluster member OS=Rattus norvegicus OX=10116 GN=Hist1h1d PE=1 SV=2					0.05077	0.19555						0.61909	0.33074	0.34847	0.15702	0.05842	0.39695	0.36043	0.27844	0.30546	0.14891
796	[M].SETAPAAPAAPAPVEKTPVKKKA.[K]	M0R7B4 [2-24]		H1.3 linker histone, cluster member OS=Rattus norvegicus OX=10116 GN=Hist1h1d PE=1 SV=2									0.17714				0.43699	0.17321	0.15086	0.13083			0.28889		0.18378	0.58356
797	[K].GAKLTPEEEEILN.[K]	M0R7Q5 [126-138]		40S ribosomal protein S8 OS=Rattus norvegicus OX=10116 GN=LOC100363452 PE=3 SV=1	0.10553			0.16562		0.18096		0.21791	0.18469	1.91874	0.87524	0.21231		0.2283	0.58796	0.03471			0.12061		0.14394	0.08242
798	[K].GAKLTPEEEEILNK.[K]	M0R7Q5 [126-139]		40S ribosomal protein S8 OS=Rattus norvegicus OX=10116 GN=LOC100363452 PE=3 SV=1	0.30306	0.47626	0.29353	0.17867	0.17057	0.69378	0.83661	0.49084	0.27517	0.37889	0.20123	6.0841	2.48773	2.69529	1.49334	0.66836	3.93806	2.83846	1.56095	2.01933	0.96154	0.65236
799	[L].TPEEEEILNK.[K]	M0R7Q5 [130-139]	1xOxidation [M6]	40S ribosomal protein S8 OS=Rattus norvegicus OX=10116 GN=LOC100363452 PE=3 SV=1	0.13039				0.07348				0.16556	0.12974	0.10466	0.40126	0.41167	0.22819	0.23147	0.13019	0.49334	0.26197	0.77975	0.55964	0.60377	0.55868
800	[R].IIDVVYNASNNELVR.[T]	M0R7Q5 [78-92]		40S ribosomal protein S8 OS=Rattus norvegicus OX=10116 GN=LOC100363452 PE=3 SV=1	0.07081				0.34065							0.08832			0.04311			0.08929	0.07855		0.06348
801	[K].IREEYPDRILNSFSVMPSPK.[V]	M0R8B6 [155-174]		Tubulin beta chain OS=Rattus norvegicus OX=10116 GN=Tubb1 PE=1 SV=1				0.02249		0.16315						0.59177	0.28021	0.215	0.16925	0.05089	0.35968	0.34287	0.22133	0.25999	0.06072
802	[R].AGLEDIEEGGEEEAEMGAEDKNH.[-]	M0R8B6 [430-452]		Tubulin beta chain OS=Rattus norvegicus OX=10116 GN=Tubb1 PE=1 SV=1												0.49423	0.19389	0.26024	0.11577	0.04362	0.26979	0.26194	0.19549	0.21759	0.06002
803	[R].AGLEDIEEGGEEEAEMGAEDKNH.[-]	M0R8B6 [430-452]		Tubulin beta chain OS=Rattus norvegicus OX=10116 GN=Tubb1 PE=1 SV=1	0.58658	0.31233	0.25159	0.28173	0.65774	0.40694	0.81943	0.73492	0.68767	0.92814	0.57631	1.82696	1.62244	0.86323	0.91202	0.36101	1.96182	3.67598	3.83496	2.47643	2.44365	2.10856
804	[L].EDIEEGGEEEAEMGAEDKNH.[-]	M0R8B6 [433-452]		Tubulin beta chain OS=Rattus norvegicus OX=10116 GN=Tubb1 PE=1 SV=1	0.14183	0.08367	0.07088	0.07801	0.06792	0.08727	0.24341	0.22114	0.21177	0.19981	0.16636	0.47474	0.3619	0.1929	0.21737	0.08066	0.49572	1.03644	1.02522	0.7249	0.6672	0.53846
805	[K].GETKSFYPEEVSSMVLT.[K]	M0R8M9 [124-140]		Uncharacterized protein OS=Rattus norvegicus OX=10116 PE=3 SV=2	0.13289	0.13343		0.03806	0.27892				0.09658		0.09714				0.05976							0.08475
806	[K].GETKSFYPEEVSSMVLTK.[M]	M0R8M9 [124-141]		Uncharacterized protein OS=Rattus norvegicus OX=10116 PE=3 SV=2	0.17539	0.13362	0.09012	0.12744	0.07106	0.14654	0.29716	0.30732	0.32803	0.27736	0.23056	0.76304	0.5213	0.2504	0.28252	0.12243	0.75058	1.59703	1.55423	0.91122	0.86236	0.8718
807	[K].SFYPEEVSSMVLTK.[M]	M0R8M9 [128-141]		Uncharacterized protein OS=Rattus norvegicus OX=10116 PE=3 SV=2	0.29231	0.35368	0.09301	0.10578	0.25318	0.1486	0.60434	0.23402	0.23455	0.24541	0.25017	0.54252	0.31628	0.21675	0.24336	0.10363	0.55234	0.72696	0.75143	0.48251	0.52099	0.48017
808	[F].YPEEVSSMVLTK.[M]	M0R8M9 [130-141]		Uncharacterized protein OS=Rattus norvegicus OX=10116 PE=3 SV=2
809	[K].TVTNAVVTVPAYFNDSQRQATK.[D]	M0R8M9 [153-174]		Uncharacterized protein OS=Rattus norvegicus OX=10116 PE=3 SV=2		0.10644	0.75799						0.13706					0.08419
810	[K].DAGTIAGLNVLR.[I]	M0R8M9 [175-186]		Uncharacterized protein OS=Rattus norvegicus OX=10116 PE=3 SV=2	0.05691		0.08142									0.95368	0.28061	0.38025		0.0844		0.34797	0.2568	0.26117	0.14438
811	[K].STAGDTHLGGEDFDNR.[M]	M0R8M9 [236-251]		Uncharacterized protein OS=Rattus norvegicus OX=10116 PE=3 SV=2			0.37042	0.05974										0.05597
812	[K].STAGDTHLGGEDFDNRMVNH.[F]	M0R8M9 [236-255]		Uncharacterized protein OS=Rattus norvegicus OX=10116 PE=3 SV=2			0.7963	0.088			0.07425		0.14702	0.10425				0.33648							0.10217
813	[K].NQVAMNPTNTVFDAK.[CR]	M0R8M9 [72-86]		Uncharacterized protein OS=Rattus norvegicus OX=10116 PE=3 SV=2	0.12851	0.14937	0.37281	0.17919		0.05982	0.05595	0.05006	0.13353	0.19018	0.12384	0.04128		0.07036	0.03344						0.09251
814	[K].AGLVIGKGGETIKQLQERAGVK.[M]	M0R961 [246-267]		Far upstream element-binding protein 2 OS=Rattus norvegicus OX=10116 GN=Khsrp PE=1 SV=1		0.13762	0.46052											0.04567
815	[P].PAQGEPPQPPPTGQS.[D]	M0R961 [603-617]		Far upstream element-binding protein 2 OS=Rattus norvegicus OX=10116 GN=Khsrp PE=1 SV=1	0.03542	0.25625	0.68528		0.13136									0.0566	0.07278
816	[K].ASGVEGADVVKLLNK.[A]	M0RAQ6 [157-171]		Hexokinase OS=Rattus norvegicus OX=10116 GN=Hk1 PE=1 SV=2	0.09267	0.19104	0.34129	0.13982					0.053		0.18703				0.21713
817	[K].NGLSRDYNPTASVK.[M]	M0RAQ6 [29-42]		Hexokinase OS=Rattus norvegicus OX=10116 GN=Hk1 PE=1 SV=2	0.09343		0.4653	0.0938	0.09158									0.14577	0.05748
818	[K].DLNMDVSLHLPS.[R]	M0RBF1 [1291-1302]		C3-beta-c OS=Rattus norvegicus OX=10116 GN=C3 PE=1 SV=1	0.42968	0.36772	0.66456	0.48901	0.14007	0.18365	0.50511	0.13569	0.90239	1.93684	0.44713	0.1639	0.06851	0.17725	0.16682	0.04922			0.09631	0.30772	1.6269	0.22024
819	[R].SSPTVFR.[L]	M0RBF1 [1304-1310]		C3-beta-c OS=Rattus norvegicus OX=10116 GN=C3 PE=1 SV=1		1.04108	1.21851		0.33591		1.08228						0.34967	0.12057		0.05946
820	[R].SSPTVFRL.[L]	M0RBF1 [1304-1311]		C3-beta-c OS=Rattus norvegicus OX=10116 GN=C3 PE=1 SV=1	0.21793	0.4611	0.46167	0.51618	0.16972	0.14938		0.16957	0.06274	0.08819	0.32		0.09614	0.07094	0.13855	0.04824	0.03649		0.05253	0.06041	0.07433	0.09911
821	[R].SSPTVFRLL.[W]	M0RBF1 [1304-1312]		C3-beta-c OS=Rattus norvegicus OX=10116 GN=C3 PE=1 SV=1							0.09821		0.32384	1.45014										0.08293	1.14057
822	[R].SSPTVFRLLWESGS.[L]	M0RBF1 [1304-1317]		C3-beta-c OS=Rattus norvegicus OX=10116 GN=C3 PE=1 SV=1	0.04634				0.0442							0.21617	0.4613	0.19103	0.19656	0.10966	0.34126		0.25012	0.17146		0.33225
823	[R].SSPTVFRLLWESGSLLR.[S]	M0RBF1 [1304-1320]		C3-beta-c OS=Rattus norvegicus OX=10116 GN=C3 PE=1 SV=1	0.07537	0.16651	0.53875	0.07836	0.07052					0.07144	0.0507			0.14401	0.09906			0.06761
824	[S].SPTVFRL.[L]	M0RBF1 [1305-1311]		C3-beta-c OS=Rattus norvegicus OX=10116 GN=C3 PE=1 SV=1	0.199	0.4358	1.18473	0.1596	0.16298		0.12669			0.2232	0.11605			0.24851	0.2709
825	[S].SPTVFRLL.[W]	M0RBF1 [1305-1312]		C3-beta-c OS=Rattus norvegicus OX=10116 GN=C3 PE=1 SV=1	0.12983	0.10001	0.43374	0.1373	0.07052	0.0698	0.12716		0.055	0.05976	0.0877			0.08225	0.07701	0.03584					0.03873
826	[S].SPTVFRLLWES.[G]	M0RBF1 [1305-1315]		C3-beta-c OS=Rattus norvegicus OX=10116 GN=C3 PE=1 SV=1	0.22169	0.35486	0.70593	0.16735	0.13275	0.21345	0.42891	0.11738	0.21069	0.167	0.22121	0.05174		0.11866	0.15807	0.04657	0.10429	0.11825	0.12226	0.17852	0.11584	0.0536
827	[S].SPTVFRLLWESGS.[L]	M0RBF1 [1305-1317]		C3-beta-c OS=Rattus norvegicus OX=10116 GN=C3 PE=1 SV=1	0.14443	0.37236	0.4657	0.16485					0.14495	0.10209	0.19358	0.09637	0.12976	0.20689	0.10195	0.05615	0.07665	0.11599		0.09147	0.119	0.09234
828	[S].SPTVFRLLWESGSL.[L]	M0RBF1 [1305-1318]		C3-beta-c OS=Rattus norvegicus OX=10116 GN=C3 PE=1 SV=1	0.22616	0.61465	1.12232	0.43186	0.27198			0.14297	0.11097		0.26608	0.20073	0.18297	0.60174	0.25046	0.15413					0.24516	0.12448
829	[S].SPTVFRLLWESGSLL.[R]	M0RBF1 [1305-1319]		C3-beta-c OS=Rattus norvegicus OX=10116 GN=C3 PE=1 SV=1	0.28144	0.99308	1.24934	0.64596	0.51415	0.26872		0.31089		0.23723	0.50494	0.52157	0.6356	0.73024	0.62864	0.33664	0.23243	0.23402	0.3433	0.22273	0.47493	0.27945
830	[R].LLWESGSLLR.[S]	M0RBF1 [1311-1320]		C3-beta-c OS=Rattus norvegicus OX=10116 GN=C3 PE=1 SV=1	0.09487	0.12073	0.30176	0.17085	0.02977	0.09508	0.05184	0.06459		0.0477	0.11744		0.03304	0.03138	0.07073						0.04282
831	[L].LWESGSLLR.[S]	M0RBF1 [1312-1320]		C3-beta-c OS=Rattus norvegicus OX=10116 GN=C3 PE=1 SV=1		0.23796	0.20797	0.11638	0.14112		0.31519		0.13619	0.65725		0.0641	0.28812	0.41078	0.49546	0.12178			0.10531	0.1909	0.61604	0.15204
832	[L].WESGSLLR.[S]	M0RBF1 [1313-1320]		C3-beta-c OS=Rattus norvegicus OX=10116 GN=C3 PE=1 SV=1	0.05082	0.05887	0.37888	0.11828	0.02767		0.16342	0.03618	0.08911	0.09605	0.0854	0.04828	0.0663	0.08614	0.04083	0.01729		0.08856		0.08952	0.07282	0.07078
833	[R].SEETKQNEGFSL.[T]	M0RBF1 [1321-1332]	1xMet-loss+Acetyl [M1]	C3-beta-c OS=Rattus norvegicus OX=10116 GN=C3 PE=1 SV=1
834	[K].TVAVRTLDPEHLGQGGVQ.[R]	M0RBF1 [941-958]	1xMet-loss+Acetyl [M1]	C3-beta-c OS=Rattus norvegicus OX=10116 GN=C3 PE=1 SV=1
835	[R].TLDPEHLGQGGVQ.[R]	M0RBF1 [946-958]	1xAcetyl [N-Term]	C3-beta-c OS=Rattus norvegicus OX=10116 GN=C3 PE=1 SV=1	0.34969	1.54643	0.47313	1.18454	0.86221	0.27963	0.42847	0.45053	0.33955	0.74865	1.00507	0.18991		0.43079	0.78108	0.52357	0.18787	0.08618	0.18999	0.05195	0.42136	0.39833
836	[L].DPEHLGQGGVQ.[R]	M0RBF1 [948-958]	1xAcetyl [N-Term]	C3-beta-c OS=Rattus norvegicus OX=10116 GN=C3 PE=1 SV=1	1.28625	3.39232	1.60016	2.66953	1.8393	1.30947	1.30521	0.8112	0.98223	2.10237	2.50565	0.47937	0.87158	0.58653	2.0992	1.24844	0.69061	0.54188	0.47639	0.58831	1.17305	0.9196
837	[R].EDVPAADLSDQVPDTDSET.[R]	M0RBF1 [960-978]	1xAcetyl [N-Term]	C3-beta-c OS=Rattus norvegicus OX=10116 GN=C3 PE=1 SV=1	0.40386	0.9893	0.57128	1.02511	0.42339	0.40877	0.33519	0.19349	0.24682	0.45141	0.72426	0.07234	0.15269	0.09125	0.61789	0.32796	0.09989	0.07772		0.06096	0.14087	0.18182
838	[R].EDVPAADLSDQVPDTDSETR.[I]	M0RBF1 [960-979]	1xAcetyl [N-Term]	C3-beta-c OS=Rattus norvegicus OX=10116 GN=C3 PE=1 SV=1	0.26399	0.94476	0.36851	0.62566	0.58905	0.26921	0.15751	0.16529	0.2139	0.37718	0.70715	0.05592	0.15839	0.10386	0.45948	0.2979		0.04276			0.08541	0.12851
839	[R].EDVPAADLSDQVPDTDSETRILLQG.[T]	M0RBF1 [960-984]		C3-beta-c OS=Rattus norvegicus OX=10116 GN=C3 PE=1 SV=1	0.54405	0.43809	0.70292	0.3966	0.36076	0.39931		0.21039	0.42201	0.386	0.34737	0.28507		0.2635	0.2913	0.34538				0.17591	0.21214	0.22028
840	[R].EDVPAADLSDQVPDTDSETRILLQGTPVA.[Q]	M0RBF1 [960-988]		C3-beta-c OS=Rattus norvegicus OX=10116 GN=C3 PE=1 SV=1	0.30534	0.26803	0.43443	0.24933	0.13419		0.20126	0.07673	0.37343	0.22004	0.31848	0.1141		0.17344	0.19522	0.08498	0.11381	0.0668	0.05739	0.13027	0.12044	0.08165
841	[R].EDVPAADLSDQVPDTDSETRILLQGTPVAQ.[M]	M0RBF1 [960-989]		C3-beta-c OS=Rattus norvegicus OX=10116 GN=C3 PE=1 SV=1	0.13426	0.34187	0.28116	0.56586	0.18322	0.19175	0.11457	0.15511	0.18955	0.15222	0.33269	0.08931		0.13477	0.29908						0.08488
842	[K].TGNIRPVDMEI.[-]	M0RD55 [410-420]		Growth arrest-specific protein 7 OS=Rattus norvegicus OX=10116 GN=Gas7 PE=4 SV=1	0.05677			0.06232				0.10551				1.14237	0.47004	0.51343	0.29928		0.63094	0.61004	0.41703	0.48065	0.19625
843	[K].TKGHLDAELDAYMAQTDPETND.[-]	M0RDD7 [182-203]		Chromatin target of PRMT1-like 1 OS=Rattus norvegicus OX=10116 GN=Chtopl1 PE=4 SV=1			0.31485
844	[L].DVKEMIFNAE.[R]	M0RDX2 [609-618]	1xOxidation [M16]	Amyloid-like protein 2 OS=Rattus norvegicus OX=10116 GN=Aplp2 PE=1 SV=2					0.26919
845	[E].RVGGLEEEPDSVGPL.[R]	M0RDX2 [619-633]		Amyloid-like protein 2 OS=Rattus norvegicus OX=10116 GN=Aplp2 PE=1 SV=2	0.43626	0.43328	1.24836	0.59262	1.24928	0.64041		0.35194	0.28797	0.26819	0.23286	0.11607	0.3062	0.3345	0.5434	0.45684	0.58907	0.15326	0.09533	0.10257	0.08879	0.25913
846	[K].TLNTEGMVK.[S]	O08619 [506-514]		Coagulation factor XIII A chain OS=Rattus norvegicus OX=10116 GN=F13a1 PE=2 SV=3	0.04389	0.11022	0.08531	0.13418	0.23646	0.31307	0.15492	0.18151	0.09185	0.06345	0.05703
847	[-].MAEITNIRP.[S]	O08835 [1-9]		Synaptotagmin-11 OS=Rattus norvegicus OX=10116 GN=Syt11 PE=1 SV=2		0.17357	0.50623	0.03882	0.06696				0.12468				0.08484	0.09982	0.035	0.02507
848	[M].AEMGSKGVTAGKIASNVQKKLT.[R]	O08839 [2-23]		Myc box-dependent-interacting protein 1 OS=Rattus norvegicus OX=10116 GN=Bin1 PE=1 SV=1	0.0874	0.42369	0.91739	0.08006	0.11528		0.19618		0.26896	0.20601				0.19247	0.08318	0.01887
849	[K].NDSEQFAALLLVTKAVK.[A]	O35095 [48-64]		Neurochondrin OS=Rattus norvegicus OX=10116 GN=Ncdn PE=1 SV=2	0.11232	0.16882	0.84764	0.05313	0.04526				0.23674	0.08942				0.11482	0.05028	0.02723
850	[-].MSVAGLKKQF.[HY]	O35179 [1-10]		Endophilin-A1 OS=Rattus norvegicus OX=10116 GN=Sh3gl2 PE=1 SV=2	0.12763	0.47047	1.03375	0.30431	0.13223	0.16067	0.23428	0.15657	0.24766	0.17372	0.22654			0.2053	0.11276	0.03258					0.12281
851	[R].QGKIPDEELR.[Q]	O35179 [175-184]		Endophilin-A1 OS=Rattus norvegicus OX=10116 GN=Sh3gl2 PE=1 SV=2			0.43279							0.14421
852	[R].QGKIPDEELR.[Q]	O35179 [175-184]		Endophilin-A1 OS=Rattus norvegicus OX=10116 GN=Sh3gl2 PE=1 SV=2	0.09598	0.13655	0.77718	0.2156	0.06676	1.18877	2.07213			0.75395	0.23838	0.17147		0.1276	0.07417	0.01726	2.30807	0.81844	0.67542	1.07451	0.70572
853	[K].IPDEELR.[Q]	O35179 [178-184]		Endophilin-A1 OS=Rattus norvegicus OX=10116 GN=Sh3gl2 PE=1 SV=2	0.10077	0.22759	0.62106	0.15101	0.06996	0.06056	0.12532	0.03615	0.27325	0.42187	0.20397	0.03619	0.03028	0.09704	0.0367	0.01253		0.0942			0.14572
854	[M].SQGDSNPAAIPHAAEDIQGDDR.[W]	O35264 [2-23]		Platelet-activating factor acetylhydrolase IB subunit beta OS=Rattus norvegicus OX=10116 GN=Pafah1b2 PE=1 SV=1	0.11441	0.39824	0.41365	0.10786	0.09696		0.13153		0.14797	0.12975	0.07338		0.06354	0.12979	0.11667						0.07366
855	[K].TSKAEELLAEEK.[S]	O35303 [614-625]		Dynamin-1-like protein OS=Rattus norvegicus OX=10116 GN=Dnm1l PE=1 SV=1	0.06232	0.13769	0.49421	0.10908																	0.07826
856	[S].REETGAPVEDSPGQAKVDNEEWTGGGGHS.[R]	O35314 [101-129]		Secretogranin-1 OS=Rattus norvegicus OX=10116 GN=Chgb PE=1 SV=2			0.27835
857	[E].TGAPVEDSPGQAKVDNEEWTGGGGHS.[R]	O35314 [104-129]		Secretogranin-1 OS=Rattus norvegicus OX=10116 GN=Chgb PE=1 SV=2	0.08177		0.04522	0.04677	0.03739	0.07059	0.15236	0.16821	0.14188	0.13828	0.10485	0.40617	0.34358	0.15197	0.2019	0.07791	0.40371	0.67477	0.91506	0.58592	0.59598	0.58169
858	[R].QEKPQELPDQDQSEEESEEGEEGEEGATSEVT.[K]	O35314 [243-274]		Secretogranin-1 OS=Rattus norvegicus OX=10116 GN=Chgb PE=1 SV=2			0.4649											0.09435
859	[K].HAAGESKDANVATANLGE.[K]	O35314 [304-321]		Secretogranin-1 OS=Rattus norvegicus OX=10116 GN=Chgb PE=1 SV=2			0.90273	0.05654					0.27517	0.17499				0.23501				0.04164			0.15049
860	[H].AAGESKDANVATANLGE.[K]	O35314 [305-321]		Secretogranin-1 OS=Rattus norvegicus OX=10116 GN=Chgb PE=1 SV=2	0.18095		0.79261	0.37691	0.492	0.38354	0.29279	0.1242		0.24905	0.25394			0.14167	0.1435	0.45423	0.41887
861	[A].AGESKDANVATANLGE.[K]	O35314 [306-321]		Secretogranin-1 OS=Rattus norvegicus OX=10116 GN=Chgb PE=1 SV=2	0.04495	0.10163	0.0538	0.13241		0.10644	0.06305	0.06616	0.05014	0.04896	0.13911				0.10626	0.19426		0.09913	0.20564			0.22474
862	[A].GESKDANVATANLGE.[K]	O35314 [307-321]		Secretogranin-1 OS=Rattus norvegicus OX=10116 GN=Chgb PE=1 SV=2	0.56109	2.11095	0.5878	0.73282	1.47374	0.84148	0.56024	0.36069	0.46965	0.62258	0.74459	1.96659	2.14093	1.90437	1.07512	1.91891	1.33475	0.69336	1.08918	2.23181	1.96649	1.16827
863	[R].APSPRSEESQEKEY.[K]	O35314 [367-380]		Secretogranin-1 OS=Rattus norvegicus OX=10116 GN=Chgb PE=1 SV=2	0.07323	7.34128	0.82184	0.06268	2.16178	0.11598	0.36244	0.43894	0.56036	0.20877			6.50218	2.20918	0.48179	1.48142			0.39124	0.5358	0.51356	0.1498
864	[R].NHPDSELESTAN.[R]	O35314 [383-394]		Secretogranin-1 OS=Rattus norvegicus OX=10116 GN=Chgb PE=1 SV=2			0.16368		0.11095								0.45015	0.28323	0.16206	0.57491		0.18927
865	[R].NHPDSELESTANR.[H]	O35314 [383-395]		Secretogranin-1 OS=Rattus norvegicus OX=10116 GN=Chgb PE=1 SV=2													0.27498		0.17051
866	[R].LLDEGHDPVHESPVDT.[A]	O35314 [435-450]		Secretogranin-1 OS=Rattus norvegicus OX=10116 GN=Chgb PE=1 SV=2	1.1227	3.52678	2.56239	4.18816	5.28819	2.22761	0.86781	1.33775	0.61692	0.78597	2.70169	4.28735	4.92121	7.30824	5.03156	8.77195	3.93353	1.62615	3.80105	5.56557	3.97667	3.40988
867	[R].LLDEGHDPVHESPVDTA.[K]	O35314 [435-451]		Secretogranin-1 OS=Rattus norvegicus OX=10116 GN=Chgb PE=1 SV=2	0.08452	9.41413	1.69764	0.14785	2.77811	0.11323	0.24499	0.53083	0.33402			0.16145	10.0193	3.69329	0.74862	1.90929			0.4302	0.55994	0.37041	0.15615
868	[L].LDEGHDPVHESPVDTA.[K]	O35314 [436-451]		Secretogranin-1 OS=Rattus norvegicus OX=10116 GN=Chgb PE=1 SV=2				0.07406	0.22387								0.83043	0.33906	0.24295	0.33872
869	[L].DEGHDPVHESPVDT.[A]	O35314 [437-450]		Secretogranin-1 OS=Rattus norvegicus OX=10116 GN=Chgb PE=1 SV=2			0.61785	0.10267	0.58829		0.52545						1.90313	1.36092	0.87269	1.96167	1.05819			0.3971
870	[L].DEGHDPVHESPVDTA.[K]	O35314 [437-451]		Secretogranin-1 OS=Rattus norvegicus OX=10116 GN=Chgb PE=1 SV=2													0.55054	0.20843	0.25244	0.40008
871	[H].DPVHESPVDTA.[K]	O35314 [441-451]		Secretogranin-1 OS=Rattus norvegicus OX=10116 GN=Chgb PE=1 SV=2					0.05639										0.09492	0.13881
872	[R].YPQSKWQEQ.[E]	O35314 [454-462]		Secretogranin-1 OS=Rattus norvegicus OX=10116 GN=Chgb PE=1 SV=2				0.04326	0.24575									0.0702	0.06399	0.22998
873	[W].QQEEQLEPEESREEVSFPD.[R]	O35314 [480-498]		Secretogranin-1 OS=Rattus norvegicus OX=10116 GN=Chgb PE=1 SV=2	0.42516	2.51112	0.51651	1.41953	1.14515	0.4118	0.47846	0.27289	0.23056	0.39803	0.83892	1.00782	1.38785	1.13123	1.35806	1.28103	0.49356	0.27955	0.74232	1.1698	1.10127	0.85607
874	[W].QQEEQLEPEESREEVSFPD.[R]	O35314 [480-498]		Secretogranin-1 OS=Rattus norvegicus OX=10116 GN=Chgb PE=1 SV=2	0.19755	5.19497	0.71098	2.06081	1.87707		0.26143	0.5861	0.22661	0.16609	0.78153	0.89738	3.90794	2.23559	2.17498	1.99297		0.52589	0.93794	1.03917	0.99574	0.74243
875	[W].QQEEQLEPEESREEVSFPDRQ.[Y]	O35314 [480-500]		Secretogranin-1 OS=Rattus norvegicus OX=10116 GN=Chgb PE=1 SV=2		0.11777		0.14206	0.22127						0.12429	0.14788	0.18111	0.19697	0.14001	0.20528						0.07769
876	[W].QQEEQLEPEESREEVSFPDRQYAPYPTTE.[K]	O35314 [480-508]		Secretogranin-1 OS=Rattus norvegicus OX=10116 GN=Chgb PE=1 SV=2	0.04146	0.13818	0.13454	0.15156	0.25552						0.08673			0.10939	0.20973	0.13861
877	[W].QQEEQLEPEESREEVSFPDRQYAPYPTTE.[K]	O35314 [480-508]		Secretogranin-1 OS=Rattus norvegicus OX=10116 GN=Chgb PE=1 SV=2	0.0673	0.24856	0.23334	0.39468	0.31358				0.06876	0.18784	0.0842	0.36382	0.20129	0.55556	0.5012	0.20074		0.11436	0.12794	0.10205	0.20216	0.11718
878	[E].EQLEPEESREEVSFPD.[R]	O35314 [483-498]		Secretogranin-1 OS=Rattus norvegicus OX=10116 GN=Chgb PE=1 SV=2	0.05447	0.24022	0.18297	0.48374	0.25597			0.13478	0.05373	0.15067	0.1127	0.22318	0.13889	0.31513	0.42498	0.13748			0.35049	0.10446	0.22238	0.13869
879	[E].EQLEPEESREEVSFPDRQYAPYPTTE.[K]	O35314 [483-508]		Secretogranin-1 OS=Rattus norvegicus OX=10116 GN=Chgb PE=1 SV=2	0.49636	1.04317	0.60768	1.57585	1.05961	0.25288	0.35169	0.55043	0.39479	1.08233	0.90453	0.55709	0.38716	0.4089	0.72464	0.59945			0.43912	0.26969	0.44086	0.43757
880	[S].REEVSFPDRQYAPYPTTE.[K]	O35314 [491-508]		Secretogranin-1 OS=Rattus norvegicus OX=10116 GN=Chgb PE=1 SV=2	0.72846	1.81043	1.71261	2.53737	3.18552	0.2754	0.23194	0.58245	0.23281	1.0134	1.11636	1.01528	0.83854	1.10536	1.42511	2.43701	0.27236		0.5625	0.36516	0.72027	0.7812
881	[K].GNPDDSFLDDDGEDGNGVTMTE.[K]	O35314 [535-556]		Secretogranin-1 OS=Rattus norvegicus OX=10116 GN=Chgb PE=1 SV=2	0.09166				0.4474								0.50131		0.21999	0.399	0.33482					0.64053
882	[K].GNPDDSFLDDDGEDGNGVTMTEK.[N]	O35314 [535-557]		Secretogranin-1 OS=Rattus norvegicus OX=10116 GN=Chgb PE=1 SV=2			0.97366		0.55189					0.29561			0.81966	0.31519	0.11608	0.27926						0.37616
883	[K].GNPDDSFLDDDGEDGNGVTMTEKN.[F]	O35314 [535-558]		Secretogranin-1 OS=Rattus norvegicus OX=10116 GN=Chgb PE=1 SV=2					0.17929		1.72776			0.61538
884	[L].DDDGEDGNGVTMTEKN.[F]	O35314 [543-558]		Secretogranin-1 OS=Rattus norvegicus OX=10116 GN=Chgb PE=1 SV=2
885	[R].DPSDASVGRWASSREETGAPVEDSPG.[Q]	O35314 [88-113]		Secretogranin-1 OS=Rattus norvegicus OX=10116 GN=Chgb PE=1 SV=2	0.05961		0.12011	0.12063	0.05787			0.15545	0.11299			0.75172	0.36552	0.34447	0.25	0.11743	0.51878	0.49207	0.57004	0.41421	0.20716	0.16798
886	[R].DPSDASVGRWASSREETGAPVEDSPGQAKVDNEEWTGGGGHS.[R]	O35314 [88-129]		Secretogranin-1 OS=Rattus norvegicus OX=10116 GN=Chgb PE=1 SV=2	0.1956	0.18887	0.12721	0.14004		0.30872	0.2855	0.3256	0.33889	0.1644	0.30714	0.40905	0.29746	0.53386	0.49104	0.07094	0.56991	0.33055	0.72005	1.03076	0.43998	0.53542
887	[K].IISREVSDGIVAPGYEEEALK.[I]	O35567 [332-352]		Bifunctional purine biosynthesis protein ATIC OS=Rattus norvegicus OX=10116 GN=Atic PE=1 SV=2	0.54117	1.5439	1.63983	2.25433	5.33719	4.29822	2.24302	2.84825	1.55805	2.24404	2.63169	2.46643	4.04785	6.23663	7.65546	10.0691	13.3474	7.56821	6.95205	7.00311	4.90066	4.00191
888	[-].MEQVNELKEKGNK.[A]	O35814 [1-13]		Stress-induced-phosphoprotein 1 OS=Rattus norvegicus OX=10116 GN=Stip1 PE=1 SV=1	0.36016		0.63272	0.18195	0.31041	0.15911	0.09096	0.0962	0.15623	0.15472	0.10707	0.23463	0.04218	0.25288	0.14138	0.27022	0.11398	0.06491	0.10207	0.11074	0.14751	0.1565
889	[A].TPPPPPPP.[K]	O35814 [198-205]	1xMet-loss+Acetyl [M1]	Stress-induced-phosphoprotein 1 OS=Rattus norvegicus OX=10116 GN=Stip1 PE=1 SV=1	1.67896	0.87444	0.74528	0.65078	0.35046	2.12354	1.89713	1.42086	1.58452	0.90744	1.70117	2.08699	0.69647	1.08856	0.55097	0.15735	2.12001	2.70755	1.88879	3.32457	0.93267	1.26368
890	[KR].AFVAIGDYNGHVGLGVK.[C]	O55211 [90-106]	1xAcetyl [N-Term]	40S ribosomal protein S2 OS=Rattus norvegicus OX=10116 PE=2 SV=1	0.07818	0.44916	0.28666		0.10763		0.08112		0.07106				0.82657	0.44453	0.22622	0.20607
891	[K].DPIEDINSPEHIQ.[R]	O88871 [876-888]		Gamma-aminobutyric acid type B receptor subunit 2 OS=Rattus norvegicus OX=10116 GN=Gabbr2 PE=1 SV=2			0.34413
892	[-].MAEQSDKDVKYYTLEEIQK.[H]	P00173 [1-19]	1xMet-loss+Acetyl [M1]	Cytochrome b5 OS=Rattus norvegicus OX=10116 GN=Cyb5a PE=1 SV=2	0.14993	0.16095	0.74086	0.09433		0.09173		0.04565	0.13424			0.16612	0.13634	0.36121	0.11459	0.04421		0.1469		0.38405	0.1827	0.12573
893	[M].AEQSDKDVKY.[Y]	P00173 [2-11]		Cytochrome b5 OS=Rattus norvegicus OX=10116 GN=Cyb5a PE=1 SV=2	0.06634	0.07491	0.66601	0.09368			0.05817		0.18528	0.11792										0.02063
894	[M].AEQSDKDVKYYTLEEIQK.[H]	P00173 [2-19]	1xGln->pyro-Glu [Q1]	Cytochrome b5 OS=Rattus norvegicus OX=10116 GN=Cyb5a PE=1 SV=2	0.0462	0.09707	0.63131				0.08372		0.31632	0.27986	0.04704
895	[K].IQTTAPPVKESSFVEK.[M]	P00388 [57-72]		NADPH--cytochrome P450 reductase OS=Rattus norvegicus OX=10116 GN=Por PE=1 SV=3	0.03834	0.12446	0.81953	0.10842	0.02512				0.11412	0.07216	0.08038		0.02557	0.15908	0.03548						0.05611
896	[R].DAGMQLQGYR.[Y]	P00507 [171-180]	1xAcetyl [N-Term]	Aspartate aminotransferase, mitochondrial OS=Rattus norvegicus OX=10116 GN=Got2 PE=1 SV=2			0.45028						0.1999	0.43256
897	[R].DDNGKPYVLPSVR.[K]	P00507 [69-81]		Aspartate aminotransferase, mitochondrial OS=Rattus norvegicus OX=10116 GN=Got2 PE=1 SV=2	0.0992	0.11707	0.4238	0.05076	0.03133		0.10581		0.20925	0.13188	0.08488	0.01873		0.17361	0.0501	0.0204		0.07494		0.09061	0.14683
898	[A].QPVVPVEAVDPMEQRAEEAPRRQL.[R]	P01355 [21-44]		Cholecystokinin OS=Rattus norvegicus OX=10116 GN=Cck PE=1 SV=1	0.30025	0.33207	0.16869		0.09263	0.12857	0.42176	0.28266	0.14651	0.10498	0.23331	0.18012	0.50838	0.38831	0.24703	0.10302	0.26954	0.20869	0.21111	0.38284	0.2456	0.40648
899	[A].QPVVPVEAVDPMEQRAEEAPRRQL.[R]	P01355 [21-44]		Cholecystokinin OS=Rattus norvegicus OX=10116 GN=Cck PE=1 SV=1	0.40029	0.53224	0.09969	0.06428	0.12307	0.2269		0.32055	0.08621	0.10172	0.30882	0.26397	0.42368	0.31231	0.10121	0.14376	0.30206	0.08919	0.22718	0.22965	0.15643	0.3451
900	[P].VVPVEAVDPMEQRAEEAPRRQL.[R]	P01355 [23-44]	1xGln->pyro-Glu [Q1]	Cholecystokinin OS=Rattus norvegicus OX=10116 GN=Cck PE=1 SV=1	0.72815	0.21391	0.81369	0.23597	0.26691	0.6107	0.48302	0.75388	0.73826	0.68453	1.03095	0.61793		0.61542	0.13473	0.1415	0.69379	0.24296	0.51001	0.7571	0.62684	0.58384
901	[P].VEAVDPMEQRAEEAPRRQL.[R]	P01355 [26-44]		Cholecystokinin OS=Rattus norvegicus OX=10116 GN=Cck PE=1 SV=1	1.07688		0.8875	0.36673	0.13701	1.0358		1.32785	2.20911	1.26854	1.5309	1.64208	1.3832	1.56671	0.55174	0.31549	2.02167	4.33633	3.00954	3.09464	2.10379	2.42754
902	[V].DPMEQRAEEAPR.[R]	P01355 [30-41]		Cholecystokinin OS=Rattus norvegicus OX=10116 GN=Cck PE=1 SV=1	0.15648	0.14998		0.03899	0.03969	0.12653	2.72989	0.2568	0.42823	0.94048	0.216	0.30671	0.39779	0.29854	0.08924	0.05959	0.33176	2.90221	0.58189	0.61035	0.85008	0.41579
903	[K].SSTPNGYDNGIIWATWK.[T]	P02680 [383-399]		Fibrinogen gamma chain OS=Rattus norvegicus OX=10116 GN=Fgg PE=1 SV=3	0.12897	0.13735	0.0734	0.04959	0.03641	0.08504	4.62526	0.15853	0.52169	1.57418	0.18958	0.27952	0.35155	0.24126		0.06422	0.31579	4.87423	0.49031	0.7198	1.23419	0.37901
904	[R].TTEAKELIKAIQVYYNPDQPPKPGMIEGATQ.[K]	P02680 [80-110]		Fibrinogen gamma chain OS=Rattus norvegicus OX=10116 GN=Fgg PE=1 SV=3	0.56044	0.51927	0.34318	0.14318	0.10857	0.39229	0.51772	0.41051	0.41243	0.43432	0.51727	0.97725	1.21452	0.89165	0.25428	0.20799	1.05887	2.14065	1.23977	1.23398	0.97012	0.95904
905	[R].TTEAKELIKAIQVYYNPDQPPKPGMIEGATQK.[S]	P02680 [80-111]		Fibrinogen gamma chain OS=Rattus norvegicus OX=10116 GN=Fgg PE=1 SV=3	0.33255	0.18087	0.10991	0.05709	0.02673	0.23899	0.04234	0.3397	0.20581	0.09198	0.3118	0.25667	0.17178	0.15151	0.0609	0.04284	0.33404	0.39482	0.34263	0.38393	0.20356	0.31893
906	[R].TTEAKELI.[K]	P02680 [80-87]		Fibrinogen gamma chain OS=Rattus norvegicus OX=10116 GN=Fgg PE=1 SV=3	0.29398	0.25449	0.11996	0.04963	0.07016	0.1944	0.36057	0.39698	0.22202	0.12522	0.20786	0.78054	0.34862	0.33456	0.09359	0.06351	0.3418	1.1773	0.7434	0.56318	0.31913	0.39056
907	[T].TEAKELI.[K]	P02680 [81-87]		Fibrinogen gamma chain OS=Rattus norvegicus OX=10116 GN=Fgg PE=1 SV=3			0.06049		0.06458		0.0474		0.11129			0.58115	0.45792	0.35437	0.20089	0.1233	0.28479	0.88749	0.56896	0.44015	0.24332	0.57801
908	[K].ELIKAIQVYYNPDQPPKPGMIEGATQK.[S]	P02680 [85-111]		Fibrinogen gamma chain OS=Rattus norvegicus OX=10116 GN=Fgg PE=1 SV=3	0.38916	0.19253	0.16644	0.05077	0.03838	0.2051	0.14456	0.17177	0.27226	0.11815	0.25232	0.29332		0.16503	0.06715	0.06315	0.33291	0.18437	0.2491	0.27529	0.21317	0.22307
909	[K].AIQVYYNPDQPPKP.[G]	P02680 [89-102]		Fibrinogen gamma chain OS=Rattus norvegicus OX=10116 GN=Fgg PE=1 SV=3	2.52884	1.68477	0.98973	0.52006	0.31145	1.56248	1.15611	1.42839	2.50778	1.28827	1.74211	1.76867	1.33023	0.98061	0.59791	0.4924	3.50204	1.1138	1.85152	2.34668	1.32355	1.38277
910	[K].AIQVYYNPDQPPKPG.[M]	P02680 [89-103]		Fibrinogen gamma chain OS=Rattus norvegicus OX=10116 GN=Fgg PE=1 SV=3	0.43528	0.32226	0.28086	0.14169	0.09709	0.34847	1.4037	0.42215	0.73944	0.79662	0.41292	0.5592	0.70316	0.45177	0.19445	0.27026	1.19579	1.98074	1.08209	1.15389	0.97472	0.63772
911	[K].AIQVYYNPDQPPKPGM.[I]	P02680 [89-104]		Fibrinogen gamma chain OS=Rattus norvegicus OX=10116 GN=Fgg PE=1 SV=3	0.36798	0.27225	0.20803	0.1463	0.07373	0.49284	0.23707	0.43368	0.53005	0.36486	0.59676	0.68427	0.50106	0.25912	0.13949	0.09173	0.8165	1.10284	0.86359	0.66596	0.50113	0.64178
912	[K].AIQVYYNPDQPPKPGM.[I]	P02680 [89-104]		Fibrinogen gamma chain OS=Rattus norvegicus OX=10116 GN=Fgg PE=1 SV=3	2.4494	2.22095	1.61607	1.23233	0.5392	3.28988	1.94303	3.39425	3.94979	2.73246	4.12561	5.12265	4.61051	2.93472	1.51609	0.83093	8.03278	10.8307	9.82646	7.06111	5.31002	6.86047
913	[K].AIQVYYNPDQPPKPGMIEG.[A]	P02680 [89-107]		Fibrinogen gamma chain OS=Rattus norvegicus OX=10116 GN=Fgg PE=1 SV=3	0.13158	0.23139	0.19472	0.08816	0.06673	0.24359	0.07844	0.22631	0.22271	0.13785	0.28978	0.27893	0.40388	0.28772	0.11718	0.07646	0.38636	0.5309	0.55378	0.38181	0.38139	0.38723
914	[K].AIQVYYNPDQPPKPGMIEGAT.[Q]	P02680 [89-109]		Fibrinogen gamma chain OS=Rattus norvegicus OX=10116 GN=Fgg PE=1 SV=3								0.07376				0.35955	0.35178	0.21129	0.0692	0.06016	0.35167	0.57863	0.60262	0.18889	0.10441	0.46402
915	[K].AIQVYYNPDQPPKPGMIEGAT.[Q]	P02680 [89-109]		Fibrinogen gamma chain OS=Rattus norvegicus OX=10116 GN=Fgg PE=1 SV=3	0.27246	0.21903									0.25027	0.56605	0.82854	0.78568	0.18207		0.30272		0.64565	0.51452	0.46886	1.19333
916	[K].AIQVYYNPDQPPKPGMIEGATQ.[K]	P02680 [89-110]	1xGln->pyro-Glu [Q1]	Fibrinogen gamma chain OS=Rattus norvegicus OX=10116 GN=Fgg PE=1 SV=3	0.33679	0.31489	0.0707		0.0705			0.16567			0.27519	0.07733		0.05841	0.03534						0.06672	0.16609
917	[K].AIQVYYNPDQPPKPGMIEGATQ.[K]	P02680 [89-110]		Fibrinogen gamma chain OS=Rattus norvegicus OX=10116 GN=Fgg PE=1 SV=3	0.16605							0.06183			0.13631	0.12206	0.16177	0.26567	0.08671	0.02943			0.15286	0.14515	0.10257	0.24131
918	[K].AIQVYYNPDQPPKPGMIEGATQK.[S]	P02680 [89-111]		Fibrinogen gamma chain OS=Rattus norvegicus OX=10116 GN=Fgg PE=1 SV=3	0.20703	0.55106	0.29931		0.28128								1.22801	0.50187	0.13948	0.11124						0.75134
919	[K].AIQVYYNPDQPPKPGMIEGATQK.[S]	P02680 [89-111]	1xGln->pyro-Glu [Q1]	Fibrinogen gamma chain OS=Rattus norvegicus OX=10116 GN=Fgg PE=1 SV=3	0.33514	0.83448	0.54814		0.51918		0.42592	0.19628	0.38287		0.13828		0.41865	0.05917	0.07505							0.52277
920	[A].IQVYYNPDQPPKPGM.[I]	P02680 [90-104]		Fibrinogen gamma chain OS=Rattus norvegicus OX=10116 GN=Fgg PE=1 SV=3	0.2018	0.22539			0.0657						0.12934	0.34313	0.36624	0.36505	0.06803	0.06022		0.1034	0.26155	0.21471	0.18497	0.4083
921	[A].IQVYYNPDQPPKPGMIEGATQ.[K]	P02680 [90-110]		Fibrinogen gamma chain OS=Rattus norvegicus OX=10116 GN=Fgg PE=1 SV=3	0.17796	0.60397			0.24564								0.70091	0.32579	0.04282							0.25769
922	[A].IQVYYNPDQPPKPGMIEGATQK.[S]	P02680 [90-111]		Fibrinogen gamma chain OS=Rattus norvegicus OX=10116 GN=Fgg PE=1 SV=3							2.4332		0.24344	0.37929											0.11838
923	[I].QVYYNPDQPPKPG.[M]	P02680 [91-103]		Fibrinogen gamma chain OS=Rattus norvegicus OX=10116 GN=Fgg PE=1 SV=3	0.20988		0.14392	0.04286			0.19722	0.27771	0.28787	0.20389	0.33763	0.38733	0.41504	0.35035	0.09212	0.09496	0.53268	0.1708	0.35353	0.55692	0.38648	0.49164
924	[I].QVYYNPDQPPKPGM.[I]	P02680 [91-104]		Fibrinogen gamma chain OS=Rattus norvegicus OX=10116 GN=Fgg PE=1 SV=3	0.73434	0.78507	0.37361	0.20456	0.22621	0.32428		0.71334	0.34173		0.7049	1.9128	1.95936	1.62584	0.50588	0.38615	1.54573	0.69669	1.75865	1.62359	1.56156	2.61624
925	[I].QVYYNPDQPPKPGM.[I]	P02680 [91-104]		Fibrinogen gamma chain OS=Rattus norvegicus OX=10116 GN=Fgg PE=1 SV=3	0.75746	0.65078	0.36614	0.09436	0.16256	0.34089	0.32923	0.69056	0.63749	0.38874	0.76151	1.43516	1.17565	1.34989	0.37501	0.29675	1.02747	0.79883	1.45218	1.57703	1.21291	1.96557
926	[I].QVYYNPDQPPKPGMIEGATQ.[K]	P02680 [91-110]		Fibrinogen gamma chain OS=Rattus norvegicus OX=10116 GN=Fgg PE=1 SV=3	0.29627	0.27439	0.15271	0.16198	0.04277	0.4365	0.30847	0.52885	0.56233	0.4332	0.62301	0.50759	0.43127	0.27413	0.18549	0.06019	0.54079	1.00132	0.844	0.71074	0.52054	0.61438
927	[Q].VYYNPDQPPKPG.[M]	P02680 [92-103]		Fibrinogen gamma chain OS=Rattus norvegicus OX=10116 GN=Fgg PE=1 SV=3							4.92155		0.5134	1.06049								0.29681			0.32294
928	[Q].VYYNPDQPPKPGM.[I]	P02680 [92-104]		Fibrinogen gamma chain OS=Rattus norvegicus OX=10116 GN=Fgg PE=1 SV=3			0.40514										0.42262	0.14803
929	[Q].VYYNPDQPPKPGMIEGAT.[Q]	P02680 [92-109]		Fibrinogen gamma chain OS=Rattus norvegicus OX=10116 GN=Fgg PE=1 SV=3			0.61333											0.08001
930	[Q].VYYNPDQPPKPGMIEGATQ.[K]	P02680 [92-110]	1xAcetyl [N-Term]	Fibrinogen gamma chain OS=Rattus norvegicus OX=10116 GN=Fgg PE=1 SV=3	0.15289	0.25167	2.00605	0.31681		0.1219	0.75448		1.35342	0.87477	0.43741			1.09	0.21433			0.1724		0.61628	0.78321
931	[Q].VYYNPDQPPKPGMIEGATQ.[K]	P02680 [92-110]		Fibrinogen gamma chain OS=Rattus norvegicus OX=10116 GN=Fgg PE=1 SV=3	0.48644	0.81353	0.2441	0.23855	0.14504	0.4936	0.67855	0.87838	0.57387	0.66409	0.91928	0.46175	0.52057	0.25797	0.22645	0.08775	0.37266	0.58863	0.76557	0.61088	0.40396	0.52059
932	[Q].VYYNPDQPPKPGMIEGATQK.[S]	P02680 [92-111]		Fibrinogen gamma chain OS=Rattus norvegicus OX=10116 GN=Fgg PE=1 SV=3	0.12074	0.17753			0.09208		0.28496	0.20073	0.11042	0.09247	0.17023	1.39742	0.61451	0.57978	0.42719	0.19617	0.90007	1.41791	0.65379	0.69453	0.31304	0.22387
933	[Q].VYYNPDQPPKPGMIEGATQK.[S]	P02680 [92-111]		Fibrinogen gamma chain OS=Rattus norvegicus OX=10116 GN=Fgg PE=1 SV=3	0.16711	0.19756	0.19372	0.04589				0.30493			0.17305	0.32891	0.41121	0.2081	0.15249	0.07297	0.24188		0.4844	0.48138	0.3284	0.38619
934	[V].YYNPDQPPKPGM.[I]	P02680 [93-104]	1xMet-loss+Acetyl [M1]	Fibrinogen gamma chain OS=Rattus norvegicus OX=10116 GN=Fgg PE=1 SV=3
935	[V].YYNPDQPPKPGMIEGATQ.[K]	P02680 [93-110]	1xAcetyl [N-Term]	Fibrinogen gamma chain OS=Rattus norvegicus OX=10116 GN=Fgg PE=1 SV=3	0.13853	0.35745	0.12251	0.25257	0.18956	0.24171		0.22252	0.16872	0.17526	0.92518	0.12198	0.22753	0.04879	0.22326	0.24621	0.11757	0.0575	0.15234	0.07779	0.10028	0.51473
936	[V].YYNPDQPPKPGMIEGATQK.[S]	P02680 [93-111]	1xAcetyl [N-Term]	Fibrinogen gamma chain OS=Rattus norvegicus OX=10116 GN=Fgg PE=1 SV=3	0.10124	0.22315	0.21421												0.25605	0.22517
937	[Y].YNPDQPPKPG.[M]	P02680 [94-103]		Fibrinogen gamma chain OS=Rattus norvegicus OX=10116 GN=Fgg PE=1 SV=3	0.22992	0.18027	0.31433	0.20951	0.09921	0.26429	0.09646	0.09755	0.22372	0.26277	0.35357
938	[Y].YNPDQPPKPGM.[I]	P02680 [94-104]		Fibrinogen gamma chain OS=Rattus norvegicus OX=10116 GN=Fgg PE=1 SV=3			0.47883
939	[Y].YNPDQPPKPGMIEG.[A]	P02680 [94-107]		Fibrinogen gamma chain OS=Rattus norvegicus OX=10116 GN=Fgg PE=1 SV=3	0.0971	0.21132	0.78667	0.16198	0.08484				0.32134	0.24575	0.07171		0.1118	0.41222	0.14441	0.02893				0.21429	0.29121	0.04245
940	[Y].YNPDQPPKPGMIEGATQ.[K]	P02680 [94-110]	1xOxidation [M12]; 1xGln->pyro-Glu [Q1]	Fibrinogen gamma chain OS=Rattus norvegicus OX=10116 GN=Fgg PE=1 SV=3	0.06823	1.66336	0.96997		0.87246	0.59786	1.77115		0.71901	0.43893			0.38355	0.39266		0.05151	0.8062			0.11274		0.45552
941	[Y].YNPDQPPKPGMIEGATQK.[S]	P02680 [94-111]	1xGln->pyro-Glu [Q1]	Fibrinogen gamma chain OS=Rattus norvegicus OX=10116 GN=Fgg PE=1 SV=3	0.64074	16.7452	12.3145	0.19879	4.19745	1.30662	19.5081	0.50811	6.73831	3.19663	0.33771	0.27192	15.6278	2.55026	0.88213	1.13263	1.75642			0.5086	0.06923	0.69358
942	[Y].NPDQPPKPGM.[I]	P02680 [95-104]		Fibrinogen gamma chain OS=Rattus norvegicus OX=10116 GN=Fgg PE=1 SV=3	0.10647	1.1637	0.81545		0.27833		0.64991		0.3445				0.52993	0.23638	0.18622	0.10258
943	[Y].NPDQPPKPGMIEG.[A]	P02680 [95-107]		Fibrinogen gamma chain OS=Rattus norvegicus OX=10116 GN=Fgg PE=1 SV=3	0.47253	0.55261	0.54923		0.255	0.18464	0.72338		0.68899			0.10347	0.34247	0.44574	0.26638					0.22748
944	[Y].NPDQPPKPGMIEGAT.[Q]	P02680 [95-109]		Fibrinogen gamma chain OS=Rattus norvegicus OX=10116 GN=Fgg PE=1 SV=3	0.36258	0.16241	0.37379	0.14194	0.05488	0.68823	0.30722	0.71263	1.24694	0.31016	0.58011	0.41609	0.15602	0.25675	0.09326	0.04674	0.4278	0.69197	0.55359	0.95632	0.41494	0.30464
945	[Y].NPDQPPKPGMIEGATQ.[K]	P02680 [95-110]		Fibrinogen gamma chain OS=Rattus norvegicus OX=10116 GN=Fgg PE=1 SV=3			0.3616											0.05801
946	[Y].NPDQPPKPGMIEGATQK.[S]	P02680 [95-111]		Fibrinogen gamma chain OS=Rattus norvegicus OX=10116 GN=Fgg PE=1 SV=3					0.05145								0.58695		0.04148	0.10863
947	[N].PDQPPKPGMIEGATQ.[K]	P02680 [96-110]		Fibrinogen gamma chain OS=Rattus norvegicus OX=10116 GN=Fgg PE=1 SV=3		0.86298	0.35676										3.2081	0.10346		0.35263
948	[N].PDQPPKPGMIEGATQK.[S]	P02680 [96-111]		Fibrinogen gamma chain OS=Rattus norvegicus OX=10116 GN=Fgg PE=1 SV=3	0.80625	0.30305	1.09423	0.96171	1.86471	0.39075	0.34423	0.23471	0.18347	0.50661	0.28017	0.53236	0.40193	0.56751	0.65583	2.18757	0.42543	0.20752	0.30131	0.19817	0.54031	0.5663
949	[P].DQPPKPGMIEGATQ.[K]	P02680 [97-110]		Fibrinogen gamma chain OS=Rattus norvegicus OX=10116 GN=Fgg PE=1 SV=3	0.09071		0.15731	0.29111	0.3827			0.05378				0.07566	0.04834	0.06883	0.18991	0.4618	0.05669					0.11577
950	[P].DQPPKPGMIEGATQK.[S]	P02680 [97-111]		Fibrinogen gamma chain OS=Rattus norvegicus OX=10116 GN=Fgg PE=1 SV=3		0.22447	0.61273		0.51711								0.52995	0.17975	0.10422	0.30208
951	[D].QPPKPGMIEGATQ.[K]	P02680 [98-110]		Fibrinogen gamma chain OS=Rattus norvegicus OX=10116 GN=Fgg PE=1 SV=3				0.11786	0.73998			0.23111				0.21159	0.72437	0.32375	0.55541	0.60094			0.27248		0.0971	0.36176
952	[D].QPPKPGMIEGATQK.[S]	P02680 [98-111]		Fibrinogen gamma chain OS=Rattus norvegicus OX=10116 GN=Fgg PE=1 SV=3	0.21952		0.2081	0.16208	0.54777							0.16162	0.21921	0.25643	0.36143	0.47191			0.15954	0.08418	0.18233	0.19632
953	[K].SQRTQDENPVVHFF.[K]	P02688 [101-114]		Myelin basic protein OS=Rattus norvegicus OX=10116 GN=Mbp PE=1 SV=3	1.48284	0.57289	2.23043	0.66029	3.09117	0.25503	1.17474	0.28587	0.93147	1.63605	0.33423	0.65398	1.11219	1.56159	1.248	2.31401	0.81348		0.37662	0.44369	0.78081	1.53304
954	[K].SQRTQDENPVVHFFK.[N]	P02688 [101-115]	1xOxidation [M16]	Myelin basic protein OS=Rattus norvegicus OX=10116 GN=Mbp PE=1 SV=3	0.0593				0.45184											0.06885
955	[R].TQDENPVVHF.[F]	P02688 [104-113]		Myelin basic protein OS=Rattus norvegicus OX=10116 GN=Mbp PE=1 SV=3					0.20449										0.09113	0.12171
956	[R].TQDENPVVHFF.[K]	P02688 [104-114]		Myelin basic protein OS=Rattus norvegicus OX=10116 GN=Mbp PE=1 SV=3	0.42422	1.16487	1.2868	0.75692	3.53505					0.47606			0.8907	0.42473	1.28586	2.42756						0.50466
957	[R].TQDENPVVHFFK.[N]	P02688 [104-115]	1xOxidation [M16]	Myelin basic protein OS=Rattus norvegicus OX=10116 GN=Mbp PE=1 SV=3				0.08619	0.38115
958	[T].QDENPVVHF.[F]	P02688 [105-113]		Myelin basic protein OS=Rattus norvegicus OX=10116 GN=Mbp PE=1 SV=3	6.28082	9.37008	21.9396	8.84487	40.8467	3.4566	8.63579	6.1106	5.38682	13.0509	3.0676	2.08296	14.5276	12.4527	23.3542	30.0208	7.78795	0.69482	1.93324	1.44228	1.94257	13.1371
959	[T].QDENPVVHFF.[K]	P02688 [105-114]	1xOxidation [M16]	Myelin basic protein OS=Rattus norvegicus OX=10116 GN=Mbp PE=1 SV=3	0.53713	0.87649	1.67714	1.13187	6.56095	0.47692	0.44049	0.39482	0.23353	1.09535	0.83043			0.67209	0.50809	1.30624	0.40235		0.2896	0.14972	0.19794	1.2947
960	[Q].DENPVVHF.[F]	P02688 [106-113]		Myelin basic protein OS=Rattus norvegicus OX=10116 GN=Mbp PE=1 SV=3	26.8761	31.6445	146.275	10.1971	187.348	13.6827	39.9935	6.62157	25.8162	35.9233	4.13398	6.9459	72.2203	88.6327	95.7663	129.485	23.356	1.67484	5.5	6.62111	5.75562	30.6593
961	[Q].DENPVVHFF.[K]	P02688 [106-114]	1xOxidation [M16]	Myelin basic protein OS=Rattus norvegicus OX=10116 GN=Mbp PE=1 SV=3	2.67894	2.61597	5.94086	1.73342	21.5205	2.90717	3.73135	0.88792	1.46807	3.99247	1.7096	0.71624	1.0108	2.87074	2.17762	3.15618	3.09905	0.3223	1.4164	1.11501	0.91052	4.39413
962	[K].NIVTPRTPPP.[S]	P02688 [116-125]		Myelin basic protein OS=Rattus norvegicus OX=10116 GN=Mbp PE=1 SV=3	0.2678		0.5707	0.14346	0.5725					0.14575		0.23737		0.53793	0.31561	0.52136						0.32278
963	[K].NIVTPRTPPPSQ.[G]	P02688 [116-127]		Myelin basic protein OS=Rattus norvegicus OX=10116 GN=Mbp PE=1 SV=3	0.07396	0.10917	0.18076	0.1775	0.51015			0.12769		0.12533			0.16185	0.19199	0.50407	0.39118						0.30268
964	[K].NIVTPRTPPPSQG.[K]	P02688 [116-128]		Myelin basic protein OS=Rattus norvegicus OX=10116 GN=Mbp PE=1 SV=3		0.1682	0.42378		0.80612		0.26098						0.61662	0.23063	0.63669	0.55112
965	[K].NIVTPRTPPPSQGK.[G]	P02688 [116-129]		Myelin basic protein OS=Rattus norvegicus OX=10116 GN=Mbp PE=1 SV=3	0.08737	0.1131	0.14592	0.15221	0.38399			0.12234		0.08169		0.12167	0.2399	0.23237	0.41539	0.28979			0.15433		0.18463	0.22041
966	[K].NIVTPRTPPPSQGKG.[R]	P02688 [116-130]	1xOxidation [M14]	Myelin basic protein OS=Rattus norvegicus OX=10116 GN=Mbp PE=1 SV=3
967	[K].NIVTPRTPPPSQGKGRGLSLS.[R]	P02688 [116-136]		Myelin basic protein OS=Rattus norvegicus OX=10116 GN=Mbp PE=1 SV=3	0.44231	0.3691	0.54235	0.58522	1.24695	0.25567	0.336	0.25871	0.26388	0.49246	0.21049	0.60232	1.17508	0.99936	1.07248	1.05499	0.41054	0.1812	0.42845	0.1952	0.43796	0.8056
968	[R].TPPPSQGKGRGLSLS.[R]	P02688 [122-136]		Myelin basic protein OS=Rattus norvegicus OX=10116 GN=Mbp PE=1 SV=3				0.09755	0.07561					0.22659					0.23664	0.13083					0.08142
969	[K].GAYDAQGTLSKIFK.[L]	P02688 [167-180]		Myelin basic protein OS=Rattus norvegicus OX=10116 GN=Mbp PE=1 SV=3	0.2926			0.17094	0.3729							0.16854	0.18695	0.14296	0.20202	0.25499	0.18646		0.17758		0.12214	0.21762
970	[R].DTGILDSIGRF.[F]	P02688 [35-45]		Myelin basic protein OS=Rattus norvegicus OX=10116 GN=Mbp PE=1 SV=3	1.32072	0.30958	0.44459	0.42233	1.04525	0.33589	0.2701	0.21384	0.287	0.36706	0.26506	0.84014	0.41377	0.44586	0.53371	0.68454	0.39629		0.26457	0.21249	0.32582	0.54227
971	[R].TTHYGSLP.[Q]	P02688 [91-98]		Myelin basic protein OS=Rattus norvegicus OX=10116 GN=Mbp PE=1 SV=3	0.12203			0.1794	0.43135										0.10519	0.13961
972	[H].YGSLPQKSQRTQDENPVVH.[F]	P02688 [94-112]		Myelin basic protein OS=Rattus norvegicus OX=10116 GN=Mbp PE=1 SV=3	3.41776	2.31269	3.00752	3.4839	6.51068	0.84177	0.73249	2.86988	0.82904	1.1433	0.9654	1.72464	2.53379	1.92856	6.02123	4.16283	1.48273	0.08265	1.29812	0.76756	0.74696	1.9082
973	[G].SLPQKSQRTQDENPVVH.[F]	P02688 [96-112]	1xOxidation [M13]	Myelin basic protein OS=Rattus norvegicus OX=10116 GN=Mbp PE=1 SV=3	0.07408			0.11264	0.4598											0.03019
974	[R].EAHKSEIAHRFKDLGEQHFKGLVL.[I]	P02770 [25-48]		Albumin OS=Rattus norvegicus OX=10116 GN=Alb PE=1 SV=2	9.46563	5.77119	6.32621	6.10298	15.7968	3.09286	1.68661	2.97008	1.82265	2.8852	1.77105	3.71526	10.6415	7.18596	16.5212	8.92389	5.1261	0.41194	2.27927	1.34863	1.49749	5.55974
975	[K].MDELYPVEPEEEANGGEILA.[K]	P04094 [114-133]	1xOxidation [M13]	Proenkephalin-A OS=Rattus norvegicus OX=10116 GN=Penk PE=1 SV=1	0.33442	0.40902	0.3363	0.34847	1.56042	0.4879		0.26014		0.22331	0.26085	0.09877		0.18545	0.21976	0.21975	0.37211		0.32567		0.16239	0.441
976	[M].DELYPVEPEEEANGGEILA.[K]	P04094 [115-133]		Proenkephalin-A OS=Rattus norvegicus OX=10116 GN=Penk PE=1 SV=1	0.26012	0.1103	0.14163	0.16152	0.30155	0.08544	0.14292	0.07317	0.08147	0.16364	0.06121	0.18203	0.178	0.15692	0.18836	0.20968	0.09961		0.05854	0.07804	0.17742	0.18578
977	[L].YPVEPEEEANGGEILA.[K]	P04094 [118-133]		Proenkephalin-A OS=Rattus norvegicus OX=10116 GN=Penk PE=1 SV=1	0.2477	0.23745	0.20557	0.37646	0.51951			0.22578		0.18629	0.07513	0.13465	0.234	0.13714	0.54069	0.26396			0.14748		0.08763	0.15733
978	[P].VEPEEEANGGEILA.[K]	P04094 [120-133]		Proenkephalin-A OS=Rattus norvegicus OX=10116 GN=Penk PE=1 SV=1	0.37135	0.34832	0.35277	0.54567	0.7488	0.21461	0.17177	0.38215	0.20568	0.36886	0.22131	0.18875	0.68733	0.47387	1.13573	0.54361	0.28716		0.24076	0.15572	0.21736	0.4354
979	[V].EPEEEANGGEILA.[K]	P04094 [121-133]		Proenkephalin-A OS=Rattus norvegicus OX=10116 GN=Penk PE=1 SV=1	0.18319	0.14635	0.15802	0.22151	0.46471	0.11814	0.03318	0.11096	0.0501	0.10014	0.09033	0.22914	0.16907	0.13754	0.20972	0.36134	0.15848	0.05332	0.1317	0.05046	0.10794	0.16944
980	[K].DADEGDTLANSSDLLKELLGTGDNRAKDSHQQESTNNDEDSTS.[K]	P04094 [143-185]		Proenkephalin-A OS=Rattus norvegicus OX=10116 GN=Penk PE=1 SV=1	0.79808	0.30832	0.507	0.44093	1.08618	0.29925	0.23221	0.20877	0.19105	0.45272	0.25241	0.68105	0.58901	0.45221	0.61865	0.72613	0.33624	0.23963	0.37795	0.21314	0.46522	0.55503
981	[R].SPQLEDEAKELQ.[K]	P04094 [198-209]		Proenkephalin-A OS=Rattus norvegicus OX=10116 GN=Penk PE=1 SV=1				0.08942	0.17914							0.05787		0.03052		0.19069
982	[R].FAESLPSDEEGESYSKEVPEM.[E]	P04094 [239-259]		Proenkephalin-A OS=Rattus norvegicus OX=10116 GN=Penk PE=1 SV=1	0.68447	0.36432	0.30876	1.10654	1.00153	0.27034	0.15836	0.65285	0.17135	0.39182	0.31006	0.4534	0.61141	0.43426	1.35145	0.61781	0.38539	0.08077	0.63598	0.15129	0.29648	0.53186
983	[R].FAESLPSDEEGESYSKEVPEME.[K]	P04094 [239-260]		Proenkephalin-A OS=Rattus norvegicus OX=10116 GN=Penk PE=1 SV=1	0.71768	0.61604	0.63053	0.93503	1.59121	0.59911	0.2728	0.87603	0.35319	0.58456	0.40918	0.45398	1.25217	0.91817	2.15174	1.39757	0.74225	0.14182	0.88015	0.37265	0.58907	1.12407
984	[E].SLPSDEEGESYSKEVPEM.[E]	P04094 [242-259]		Proenkephalin-A OS=Rattus norvegicus OX=10116 GN=Penk PE=1 SV=1	5.08915	2.37179	5.23006	8.24649	10.279	3.81662	1.82562	5.40982	2.97116	5.15524	3.73923	7.54692	5.12663	5.32016	8.62922	9.35392	4.30019	2.88111	6.37045	2.78134	5.98656	7.21895
985	[E].SLPSDEEGESYSKEVPEME.[K]	P04094 [242-260]		Proenkephalin-A OS=Rattus norvegicus OX=10116 GN=Penk PE=1 SV=1	0.43349		0.45295	0.84919	0.89673	0.48824	0.43446	0.83449	0.47086	0.67376	0.41628	0.37429	0.56838	0.55259	0.99636	1.01105	0.50239	0.28869	0.85292	0.38415	0.67038	0.75667
986	[S].DEEGESYSKEVPEM.[E]	P04094 [246-259]		Proenkephalin-A OS=Rattus norvegicus OX=10116 GN=Penk PE=1 SV=1	0.13822	0.1617	0.09657	0.62555	0.37447	0.09023		0.37787		0.12476	0.28157	0.06507	0.12641	0.09653	0.42756	0.24565			0.18841		0.08284	0.19979
987	[S].DEEGESYSKEVPEME.[K]	P04094 [246-260]		Proenkephalin-A OS=Rattus norvegicus OX=10116 GN=Penk PE=1 SV=1	1.78051	1.12904	1.54965	4.22138	2.31223	1.79418	0.85616	5.65261	2.02265	2.29861	2.15446	1.25983	2.14011	1.88047	4.82904	1.88461	1.93487	0.56175	3.63882	1.44339	1.98974	3.48982
988	[R].GFAFVTFDDHDSVDKIVIQK.[Y]	P04256 [147-166]		Heterogeneous nuclear ribonucleoprotein A1 OS=Rattus norvegicus OX=10116 GN=Hnrnpa1 PE=1 SV=3	0.70046	0.72083	0.73117	1.87227	1.84664	1.09621	0.19409	2.31011	0.55236	0.88949	1.14301	0.69518	1.48017	0.9424	3.44494	1.68221	1.35917	0.19617	2.60819	0.78647	0.92125	2.03858
989	[K].LFIGGLSFETTDESLR.[S]	P04256 [16-31]		Heterogeneous nuclear ribonucleoprotein A1 OS=Rattus norvegicus OX=10116 GN=Hnrnpa1 PE=1 SV=3	0.11541	0.14713	0.16014	0.25622	0.18125	0.07975		0.34332	0.13324	0.19851	0.17214	0.06862	0.14128	0.18812	0.2944	0.11051			0.33807	0.11209	0.21112	0.2348
990	[M].SKSESPKEPEQL.[R]	P04256 [2-13]		Heterogeneous nuclear ribonucleoprotein A1 OS=Rattus norvegicus OX=10116 GN=Hnrnpa1 PE=1 SV=3	0.16377	0.12143	0.12006	0.26806	0.31062	0.16631		0.20285	0.08901	0.12728	0.16427	0.17115	0.21301	0.2312	0.47986	0.38512	0.21615		0.34535	0.21513	0.22857	0.33761
991	[R].NQGGYGGSSSSSSYGSGRRF.[-]	P04256 [301-320]		Heterogeneous nuclear ribonucleoprotein A1 OS=Rattus norvegicus OX=10116 GN=Hnrnpa1 PE=1 SV=3	0.10626	0.15923	0.07874	0.42497	0.25085	0.17557		0.46855	0.09188	0.13749	0.193	0.14032	0.22906	0.17501	0.5787	0.25152	0.22745		0.34351	0.05543	0.1898	0.30121
992	[R].GFGFVTYATVEEVDAAMNARPHK.[V]	P04256 [56-78]		Heterogeneous nuclear ribonucleoprotein A1 OS=Rattus norvegicus OX=10116 GN=Hnrnpa1 PE=1 SV=3	0.04939	0.13826		0.24215	0.24214	0.11377		0.18134		0.06768	0.11258	0.19777	0.32364	0.14365	0.45314	0.29015	0.18586	0.05436	0.30169	0.08371	0.1127	0.27644
993	[K].MIAEAIPELK.[A]	P04636 [315-324]		Malate dehydrogenase, mitochondrial OS=Rattus norvegicus OX=10116 GN=Mdh2 PE=1 SV=2	0.48532	0.42573	0.31825	1.34644	0.69707	0.50024		0.90492	0.26778	0.08934	0.52833	0.35224	0.76311	0.31962	1.83114	0.54042	0.47525		1.0207	0.3227	0.16932	0.85514
994	[R].QAAETDVQTL.[F]	P04638 [24-33]		Apolipoprotein A-II OS=Rattus norvegicus OX=10116 GN=Apoa2 PE=2 SV=1	0.08973	0.1195	0.10204	0.29779	0.27686	0.1959		0.20471	0.05647	0.04849	0.09156	0.10697	0.19969	0.10086	0.49085	0.24146	0.22092	0.03693	0.19412	0.0739	0.05271	0.21942
995	[R].LMSPEEKPAPAA.[K]	P04638 [90-101]		Apolipoprotein A-II OS=Rattus norvegicus OX=10116 GN=Apoa2 PE=2 SV=1	0.16394	0.08614	0.76354	0.0425	0.05546		0.4861		0.22753	0.2245				0.20936							0.10725
996	[L].MSPEEKPAPAA.[K]	P04638 [91-101]		Apolipoprotein A-II OS=Rattus norvegicus OX=10116 GN=Apoa2 PE=2 SV=1			0.87378			0.12952	0.43005	0.12314		0.25595			0.07485	0.2626			0.09667
997	[K].MQPHLDEFQEK.[W]	P04639 [120-130]		Apolipoprotein A-I OS=Rattus norvegicus OX=10116 GN=Apoa1 PE=1 SV=2	0.54801	0.45885	0.65197	0.2278	0.22165	0.45667	0.41844	0.34318	0.34352	0.35967	0.17865	0.53567	0.23825	0.70926	0.16134	0.14087	0.31568	1.45572	0.24637	0.61966	0.46604	0.09363
998	[M].QPHLDEFQEK.[W]	P04639 [121-130]		Apolipoprotein A-I OS=Rattus norvegicus OX=10116 GN=Apoa1 PE=1 SV=2	0.7507	0.57414	2.56844	0.22953	0.22327	0.29781	1.66504	0.19722	1.30262	0.99462	0.29814	0.12473	0.0998	0.89613	0.07937	0.08055		0.35951		0.35847	0.58054
999	[R].QKLEPLGTELHK.[N]	P04639 [140-151]		Apolipoprotein A-I OS=Rattus norvegicus OX=10116 GN=Apoa1 PE=1 SV=2	0.4285		1.6711	0.09557		0.13608	1.02467		0.4865	0.43868				0.39962						0.17525	0.22185
1000	[Q].DEPQSQWDR.[V]	P04639 [25-33]		Apolipoprotein A-I OS=Rattus norvegicus OX=10116 GN=Apoa1 PE=1 SV=2	0.44249	0.42505	0.27094	0.14813	0.15368	0.32812		0.22708	0.15645	0.13783	0.12904	0.58936	0.24572	0.39617	0.12392	0.09175	0.27376	0.66218	0.20559	0.37747	0.21312	0.09881
1001	[K].IEGVYARDETEFYLGKR.[C]	P04646 [30-46]		60S ribosomal protein L35a OS=Rattus norvegicus OX=10116 GN=Rpl35a PE=3 SV=1	0.44391	0.40838	1.2376	0.13798	0.159	0.16229	0.72257	0.11469	0.52344	0.38015	0.1678	0.14166	0.14205	0.50952	0.07286	0.08105		0.17774		0.21669	0.27704
1002	[-].MVKVGVNGFGR.[I]	P04797 [1-11]		Glyceraldehyde-3-phosphate dehydrogenase OS=Rattus norvegicus OX=10116 GN=Gapdh PE=1 SV=3	2.65567	1.69594	1.70132	0.99611	0.7478	1.90449	0.60555	1.18289	1.07787	0.63031	0.82653	2.74279	0.69289	1.42574	0.49428	0.38507	1.17397	1.78828	0.83629	1.81253	0.83821	0.50825
1003	[K].GGAKRVIISAPSADAPMFVMGVNHEKYDNSLK.[I]	P04797 [112-143]		Glyceraldehyde-3-phosphate dehydrogenase OS=Rattus norvegicus OX=10116 GN=Gapdh PE=1 SV=3	2.66291	6.79358	6.64036	0.73801	0.47507	0.92271	2.18701	0.517	1.99052	0.98803	0.68589	1.28877	2.03206	1.97219	0.18454	0.16452		0.49743	0.22428	0.97853	0.63146	0.27889
1004	[K].RVIISAPSADAPM.[F]	P04797 [116-128]		Glyceraldehyde-3-phosphate dehydrogenase OS=Rattus norvegicus OX=10116 GN=Gapdh PE=1 SV=3	0.21388		0.25071			0.08934	0.45169	0.2309	1.02819	0.2909	0.05465			0.05673				0.20549	0.06536	0.25434	0.19563
1005	[K].RVIISAPSADAPMFVMGVNHEKYDNSLK.[I]	P04797 [116-143]		Glyceraldehyde-3-phosphate dehydrogenase OS=Rattus norvegicus OX=10116 GN=Gapdh PE=1 SV=3	0.16558	0.15211	0.31497	0.04184		0.07592	0.34986	0.09433	0.39698	0.21182	0.0691	0.04322		0.09239				0.21396		0.10224	0.15207
1006	[R].VIISAPSADAPMFVMGVNHEKYDNSLK.[I]	P04797 [117-143]		Glyceraldehyde-3-phosphate dehydrogenase OS=Rattus norvegicus OX=10116 GN=Gapdh PE=1 SV=3	0.59818	0.1963	0.62434	0.12543	0.04335	0.19255	0.94498	0.23573	1.20959	0.64946	0.13434	0.10161		0.15187	0.02217			0.44615		0.29479	0.34878
1007	[K].TVDGPSGKL.[W]	P04797 [185-193]		Glyceraldehyde-3-phosphate dehydrogenase OS=Rattus norvegicus OX=10116 GN=Gapdh PE=1 SV=3	1.07663	0.32663	1.94717	0.34719	0.12031	0.52423	1.23823	0.25632	1.95646	0.75896	0.33064	0.17195		0.38615	0.10032	0.03344	0.0517	0.62979	0.02092	0.41469	0.59693
1008	[K].TVDGPSGKLW.[R]	P04797 [185-194]		Glyceraldehyde-3-phosphate dehydrogenase OS=Rattus norvegicus OX=10116 GN=Gapdh PE=1 SV=3	4.65972	1.88343	5.05586	0.82199	0.3909	2.35864	10.6192	2.66714	10.9556	2.01471	1.19989	0.97756	0.25537	2.16456	0.31573	0.1342	0.33118	8.6058	0.6177	3.27881	2.76331	0.25931
1009	[K].TVDGPSGKLWR.[D]	P04797 [185-195]		Glyceraldehyde-3-phosphate dehydrogenase OS=Rattus norvegicus OX=10116 GN=Gapdh PE=1 SV=3	0.13688	0.16791	0.59021				0.512		0.26756	0.10683				0.13813
1010	[R].DGRGAAQNIIPASTGAA.[K]	P04797 [196-212]		Glyceraldehyde-3-phosphate dehydrogenase OS=Rattus norvegicus OX=10116 GN=Gapdh PE=1 SV=3	1.3835	0.52727	0.5502	0.27192	0.16067	1.45237	0.2385	0.53383	0.53154	0.10741	0.34833	1.22244	0.43042	0.79707	0.31275	0.20059	0.98837	0.96249	0.35708	1.19747	0.36012	0.27729
1011	[R].DGRGAAQNIIPASTGAAK.[A]	P04797 [196-213]		Glyceraldehyde-3-phosphate dehydrogenase OS=Rattus norvegicus OX=10116 GN=Gapdh PE=1 SV=3	0.37956	0.09964	1.25899		0.17522		0.52213		0.32757	0.08392				0.4306		0.05624
1012	[R].DGRGAAQNIIPASTGAAKA.[V]	P04797 [196-214]		Glyceraldehyde-3-phosphate dehydrogenase OS=Rattus norvegicus OX=10116 GN=Gapdh PE=1 SV=3	0.1312	0.44151	0.78729				0.87509		0.35812	0.19788				0.2933							0.17264
1013	[R].DGRGAAQNIIPASTGAAKAVG.[K]	P04797 [196-216]		Glyceraldehyde-3-phosphate dehydrogenase OS=Rattus norvegicus OX=10116 GN=Gapdh PE=1 SV=3	0.08717		0.21505						0.2519	0.13992				0.21668	0.02732	0.01198		0.38108		0.7707	0.23464
1014	[R].DGRGAAQNIIPASTGAAKAVGK.[V]	P04797 [196-217]		Glyceraldehyde-3-phosphate dehydrogenase OS=Rattus norvegicus OX=10116 GN=Gapdh PE=1 SV=3	0.56067	0.23487	0.16645	0.0645	0.03506	0.16346	0.07366	0.11171	0.19486	0.05272	0.06041	0.09963	0.03756	0.04225	0.02477	0.01349	0.03828			0.05612	0.02961
1015	[D].GRGAAQNIIPASTGAA.[K]	P04797 [197-212]		Glyceraldehyde-3-phosphate dehydrogenase OS=Rattus norvegicus OX=10116 GN=Gapdh PE=1 SV=3	0.33632	0.1616	0.06863	0.03767		0.16305		0.08337	0.12962	0.04369	0.0865	0.17815	0.05332	0.04506	0.05308	0.02625	0.11549	0.10503	0.03621	0.14486	0.05102	0.03175
1016	[R].GAAQNIIPASTGAA.[K]	P04797 [199-212]		Glyceraldehyde-3-phosphate dehydrogenase OS=Rattus norvegicus OX=10116 GN=Gapdh PE=1 SV=3		5.47624
1017	[R].GAAQNIIPASTGAAK.[A]	P04797 [199-213]		Glyceraldehyde-3-phosphate dehydrogenase OS=Rattus norvegicus OX=10116 GN=Gapdh PE=1 SV=3	0.20563	0.28085	0.60482	0.14013	0.12211			0.27595	0.54025	0.22596	0.33284		0.60503	0.30455	0.16564	0.21676	0.47024				0.28924	0.86467
1018	[R].GAAQNIIPASTGAAKAVGK.[V]	P04797 [199-217]		Glyceraldehyde-3-phosphate dehydrogenase OS=Rattus norvegicus OX=10116 GN=Gapdh PE=1 SV=3	0.10919	0.31311	0.43902	0.10553	0.14872		0.43859		0.5388	0.23846	0.45129	0.19906	0.66937	0.30008	0.15862	0.1279	0.52836		0.27501	0.7501	0.50144	0.95029
1019	[A].QNIIPASTGAAK.[A]	P04797 [202-213]		Glyceraldehyde-3-phosphate dehydrogenase OS=Rattus norvegicus OX=10116 GN=Gapdh PE=1 SV=3	0.44058	0.83382	0.46992	0.26583	0.28572	0.51044	0.37091	0.66029	0.72735	0.47885	1.05591	1.05314	0.82774	0.71338	0.46471	0.24567	1.2655	0.55576	1.09739	2.092	1.36806	1.79625
1020	[K].VIPELNGK.[L]	P04797 [218-225]		Glyceraldehyde-3-phosphate dehydrogenase OS=Rattus norvegicus OX=10116 GN=Gapdh PE=1 SV=3	0.20384	0.35746	0.2253	0.17868	0.1877	0.21642	0.20705	0.17915	0.25561	0.21356	0.36858	0.54185	0.35915	0.31017	0.16607	0.17132	0.39975	0.40973	0.47327	0.50392	0.58047	0.7273
1021	[V].IPELNGKLT.[G]	P04797 [219-227]		Glyceraldehyde-3-phosphate dehydrogenase OS=Rattus norvegicus OX=10116 GN=Gapdh PE=1 SV=3				0.27471	0.17695	0.49763	0.63007	0.68717	1.07766	0.80012	0.75755	0.97529	0.77899	0.78149	0.3752	0.16215	0.97306	1.20661	1.43009	1.99314	1.59509	1.38891
1022	[V].IPELNGKLTGMA.[F]	P04797 [219-230]		Glyceraldehyde-3-phosphate dehydrogenase OS=Rattus norvegicus OX=10116 GN=Gapdh PE=1 SV=3		1.87153	1.40747										2.68539	0.38145
1023	[R].VPTPNVSVVDLT.[C]	P04797 [233-244]		Glyceraldehyde-3-phosphate dehydrogenase OS=Rattus norvegicus OX=10116 GN=Gapdh PE=1 SV=3	0.46322	0.43444	0.315	0.23379	0.12869	0.29513	0.17389	0.30665	0.4673	0.24695	0.31086	0.31901	0.83232	0.33098	0.25408	0.25469	0.45246	0.23073	0.38844	0.52691	0.27789	0.39845
1024	[R].VVDLMAYMASKE.[-]	P04797 [322-333]		Glyceraldehyde-3-phosphate dehydrogenase OS=Rattus norvegicus OX=10116 GN=Gapdh PE=1 SV=3	0.13093	0.12412	0.20566		0.04573			0.14093	0.24067		0.16014		0.23157	0.12155	0.08633	0.05328					0.10303	0.60388
1025	[K].VGVNGFGR.[I]	P04797 [4-11]		Glyceraldehyde-3-phosphate dehydrogenase OS=Rattus norvegicus OX=10116 GN=Gapdh PE=1 SV=3	0.46991	0.43587	0.58858	0.07614	0.15999			0.52992	1.22862	0.11903	0.33305	0.19227	0.9915	0.53257	0.3547	0.17418	0.66059			0.68243	0.54591	2.2708
1026	[K].AENGKLVINGKPITIFQERDPANIK.[W]	P04797 [60-84]		Glyceraldehyde-3-phosphate dehydrogenase OS=Rattus norvegicus OX=10116 GN=Gapdh PE=1 SV=3	0.14753	0.29433	0.17256	0.06161	0.12682			0.12783			0.26499	0.19197	0.33497	0.18963	0.11284	0.11496	0.14387		0.18203	0.23357	0.28729	0.48222
1027	[N].IKWGDAGAEYVVESTGVFTTMEK.[A]	P04797 [83-105]		Glyceraldehyde-3-phosphate dehydrogenase OS=Rattus norvegicus OX=10116 GN=Gapdh PE=1 SV=3	0.41186	0.55781	0.3303	0.09566	0.2151			0.29138	0.2157		0.37591	0.47252	0.58396	0.36705	0.14913	0.15294	0.57743		0.36467	0.47055	0.52439	0.87027
1028	[K].WGDAGAEYVVESTGVFTTMEK.[A]	P04797 [85-105]		Glyceraldehyde-3-phosphate dehydrogenase OS=Rattus norvegicus OX=10116 GN=Gapdh PE=1 SV=3	0.09784		0.1694	0.1576		0.20182		0.21694	0.37266	0.26237	0.30839	0.25943	0.18157	0.14994	0.17501	0.05201	0.17841	0.20149	0.39555	0.4819	0.42581	0.36283
1029	[Y].VVESTGVFTTMEK.[A]	P04797 [93-105]		Glyceraldehyde-3-phosphate dehydrogenase OS=Rattus norvegicus OX=10116 GN=Gapdh PE=1 SV=3	0.27992	0.28021	0.30841	0.24094	0.06759	0.56196	0.56508	0.67009	0.79578	0.57131	0.55061	0.68735	0.48783	0.43184	0.47015	0.09198	0.60638	0.72778	0.9204	1.25557	1.01662	0.63184
1030	[K].NMVPQQALVIRNGEK.[M]	P06685 [163-177]		Sodium/potassium-transporting ATPase subunit alpha-1 OS=Rattus norvegicus OX=10116 GN=Atp1a1 PE=1 SV=1												0.31993	0.15726	0.16677	0.09807	0.03431		0.20109		0.10402
1031	[M].SINAEDVVVGDLVEVK.[G]	P06685 [179-194]		Sodium/potassium-transporting ATPase subunit alpha-1 OS=Rattus norvegicus OX=10116 GN=Atp1a1 PE=1 SV=1												0.40588		0.17062	0.05521
1032	[R].SPDFTNENPLETR.[N]	P06685 [228-240]	1xAcetyl [N-Term]	Sodium/potassium-transporting ATPase subunit alpha-1 OS=Rattus norvegicus OX=10116 GN=Atp1a1 PE=1 SV=1	0.29823	0.4177	1.83359	0.30029	0.1395	0.15653	0.45358	0.25685	2.33016	1.73745	0.39194	0.11061	0.15893	0.72601	0.13421	0.06251	0.06094	0.43612	0.12057	0.75741	1.16114	0.14589
1033	[K].IVEIPFNSTNK.[Y]	P06685 [477-487]		Sodium/potassium-transporting ATPase subunit alpha-1 OS=Rattus norvegicus OX=10116 GN=Atp1a1 PE=1 SV=1	0.12975	0.05934	0.31343	0.05659			0.05262		0.25736	0.1395	0.11415	0.10023	0.0454	0.23557	0.07076	0.05245				0.36387	0.25385	0.07413
1034	[I].NAEEVVVGDLVEVK.[G]	P06686 [179-192]		Sodium/potassium-transporting ATPase subunit alpha-2 OS=Rattus norvegicus OX=10116 GN=Atp1a2 PE=1 SV=1		0.09243										0.40003
1035	[K].AGQENISVSKRDTAGDASESALLK.[C]	P06686 [433-456]		Sodium/potassium-transporting ATPase subunit alpha-2 OS=Rattus norvegicus OX=10116 GN=Atp1a2 PE=1 SV=1			0.53904						0.1412	0.09671				0.20671
1036	[R].DTAGDASESALLK.[C]	P06686 [444-456]	1xGln->pyro-Glu [Q1]	Sodium/potassium-transporting ATPase subunit alpha-2 OS=Rattus norvegicus OX=10116 GN=Atp1a2 PE=1 SV=1		1.02911	0.21634		0.06041								0.09193	0.07936	0.0377
1037	[K].FDTDELNFPTEK.[L]	P06686 [568-579]		Sodium/potassium-transporting ATPase subunit alpha-2 OS=Rattus norvegicus OX=10116 GN=Atp1a2 PE=1 SV=1	0.19908	0.39674	0.41373	0.41528	0.26204	0.15011	0.22781	0.21898	0.17754	0.3728	0.71764	0.12219	0.16612	0.17199	0.24248	0.11956	0.09194	0.27935	0.11589	0.08616	0.21624	0.23819
1038	[K].NMVPQQALVIREGEK.[M]	P06687 [153-167]		Sodium/potassium-transporting ATPase subunit alpha-3 OS=Rattus norvegicus OX=10116 GN=Atp1a3 PE=1 SV=2	0.0684	0.2494	0.17018	0.20059	0.13431	0.06766	1.23106	0.11717	0.32817	2.57363	0.2965	0.0492	0.04986	0.09373	0.08099	0.0616	0.02305	0.70621	0.04963	0.13417	1.09614	0.07273
1039	[K].NMVPQQALVIREGEK.[M]	P06687 [153-167]		Sodium/potassium-transporting ATPase subunit alpha-3 OS=Rattus norvegicus OX=10116 GN=Atp1a3 PE=1 SV=2	0.09047	0.19835	0.13335	0.31899	0.08761	0.06121		0.08926	0.04699	0.03539	0.19327	0.02012			0.43897
1040	[M].VPQQALVIREGEK.[M]	P06687 [155-167]		Sodium/potassium-transporting ATPase subunit alpha-3 OS=Rattus norvegicus OX=10116 GN=Atp1a3 PE=1 SV=2	0.13257		0.25691	0.39436	0.1521	0.14001		0.21946		0.11257	0.52214	0.11154	0.06477	0.07285	0.29581	0.04641	0.17964	0.28179	0.16499	0.13182	0.08538	0.11718
1041	[K].MQVNAEEVVVGDLVEIK.[G]	P06687 [168-184]	1xGln->pyro-Glu [Q1]	Sodium/potassium-transporting ATPase subunit alpha-3 OS=Rattus norvegicus OX=10116 GN=Atp1a3 PE=1 SV=2	0.35141	0.33812	0.44012	0.40034	0.15667				0.25307	0.26788	0.59763			0.06211	0.12475	0.02869						0.06719
1042	[Q].VNAEEVVVGDLVEIK.[G]	P06687 [170-184]		Sodium/potassium-transporting ATPase subunit alpha-3 OS=Rattus norvegicus OX=10116 GN=Atp1a3 PE=1 SV=2	0.11435	0.26075	0.2526	0.44157	0.10567	0.09523	0.05793	0.12225	0.07471	0.08603	0.47463	0.03875		0.04249		0.02281					0.03034	0.06166
1043	[K].VDNSSLTGESEPQTR.[S]	P06687 [203-217]		Sodium/potassium-transporting ATPase subunit alpha-3 OS=Rattus norvegicus OX=10116 GN=Atp1a3 PE=1 SV=2	0.0469	0.18032	0.05564	0.04816								1.20165	0.35241	0.32274	0.29309	0.17201	0.74282	0.5203	0.41658	0.54778	0.27178	0.1137
1044	[R].GVVVATGDRTVMGR.[I]	P06687 [246-259]	1xMet-loss [M1]	Sodium/potassium-transporting ATPase subunit alpha-3 OS=Rattus norvegicus OX=10116 GN=Atp1a3 PE=1 SV=2	0.14899	0.05908	0.42968	0.08538	0.03758				0.03412		0.05535			0.03445
1045	[K].GGQDNIPVLK.[R]	P06687 [425-434]		Sodium/potassium-transporting ATPase subunit alpha-3 OS=Rattus norvegicus OX=10116 GN=Atp1a3 PE=1 SV=2		1.05779
1046	[Q].DNIPVLK.[R]	P06687 [428-434]		Sodium/potassium-transporting ATPase subunit alpha-3 OS=Rattus norvegicus OX=10116 GN=Atp1a3 PE=1 SV=2	0.35438	0.67696	0.45666	0.20705	0.27641	0.15818		0.20404		0.35634	0.29196	0.11463	0.21375	0.12465	0.18268	0.1119					0.16707	0.20747
1047	[R].DVAGDASESALLK.[C]	P06687 [436-448]		Sodium/potassium-transporting ATPase subunit alpha-3 OS=Rattus norvegicus OX=10116 GN=Atp1a3 PE=1 SV=2		0.55777	0.46966
1048	[K].VAEIPFNSTNK.[Y]	P06687 [467-477]		Sodium/potassium-transporting ATPase subunit alpha-3 OS=Rattus norvegicus OX=10116 GN=Atp1a3 PE=1 SV=2		0.18931	0.32713
1049	[K].VAEIPFNSTNKY.[Q]	P06687 [467-478]		Sodium/potassium-transporting ATPase subunit alpha-3 OS=Rattus norvegicus OX=10116 GN=Atp1a3 PE=1 SV=2	0.45469	0.4533	0.95994	0.27518	0.21126	0.20368	0.29783	0.17538	0.38777	0.28335	0.31973	0.14159	0.05128	0.15773	0.07427	0.07079	0.051	0.09785	0.06263	0.08125	0.15185	0.08577
1050	[V].AEIPFNSTNK.[Y]	P06687 [468-477]		Sodium/potassium-transporting ATPase subunit alpha-3 OS=Rattus norvegicus OX=10116 GN=Atp1a3 PE=1 SV=2	0.8768	0.12576	2.21006	0.39583	0.24504	0.40322	0.50693	0.17471	0.49721	0.62885	0.37399	0.25415		0.34299	0.12302	0.11257		0.14083	0.14387	0.23048	0.42873	0.09988
1051	[K].EQPLDEEMK.[E]	P06687 [517-525]		Sodium/potassium-transporting ATPase subunit alpha-3 OS=Rattus norvegicus OX=10116 GN=Atp1a3 PE=1 SV=2	1.77226	1.13805	4.21121	0.82635	0.33813	0.42572	1.00513	0.18883	0.54657	0.36887	0.7451	0.29894	0.10936	0.64516	0.32749	0.12029	0.0846	0.16949	0.11344	0.16602	0.29833	0.15007
1052	[K].AIAKGVGIISEGNETVEDIAA.[R]	P06687 [616-636]		Sodium/potassium-transporting ATPase subunit alpha-3 OS=Rattus norvegicus OX=10116 GN=Atp1a3 PE=1 SV=2	4.1778	6.79998	10.849	2.80352	3.02887	2.07049	3.22318	2.21105	3.19401	5.73031	4.42692	1.36941	1.15763	2.08495	1.42431	1.22211	0.58907	0.92552	1.17317	0.93288	3.01459	1.10483
1053	[K].AIAKGVGIISEGNETVEDIAAR.[L]	P06687 [616-637]		Sodium/potassium-transporting ATPase subunit alpha-3 OS=Rattus norvegicus OX=10116 GN=Atp1a3 PE=1 SV=2	8.41883	10.3622	15.8884	3.94883	2.01667	2.42624	2.75949	1.90699	3.75899	4.20374	5.39974	1.34894	1.28942	2.39496	1.77614	0.76634	0.45368	0.9097	0.65087	0.8431	2.49492	1.47631
1054	[K].GVGIISEGNETVEDIAA.[R]	P06687 [620-636]		Sodium/potassium-transporting ATPase subunit alpha-3 OS=Rattus norvegicus OX=10116 GN=Atp1a3 PE=1 SV=2	0.07458	0.09514	0.10539				0.65552		0.15136	0.64878	0.10471							0.25547			0.4638
1055	[K].GVGIISEGNETVEDIAAR.[L]	P06687 [620-637]		Sodium/potassium-transporting ATPase subunit alpha-3 OS=Rattus norvegicus OX=10116 GN=Atp1a3 PE=1 SV=2	0.23599	0.28419	0.33847	0.13919	0.15139			0.0968	0.18753	0.23882	0.23621			0.09367	0.08928	0.05849
1056	[R].QGAIVAVTGDGVNDSPAL.[K]	P06687 [698-715]		Sodium/potassium-transporting ATPase subunit alpha-3 OS=Rattus norvegicus OX=10116 GN=Atp1a3 PE=1 SV=2	2.30596	3.75404	5.61704	0.87519	0.91194	0.6967	1.81451	0.46087	1.31185	1.40845	1.5994	0.23332	0.41598	0.82453	0.81627	0.42945	0.09086	0.07801	0.20047	0.1643	0.60019	0.35183
1057	[R].QGAIVAVTGDGVNDSPALK.[K]	P06687 [698-716]		Sodium/potassium-transporting ATPase subunit alpha-3 OS=Rattus norvegicus OX=10116 GN=Atp1a3 PE=1 SV=2	0.1142	0.30353	0.50932	0.15275	0.1181	0.07761		0.09439	0.12216	0.14506	0.15136	0.03024	0.0506	0.166	0.089	0.03836					0.06605	0.05166
1058	[R].QGAIVAVTGDGVNDSPALKK.[A]	P06687 [698-717]		Sodium/potassium-transporting ATPase subunit alpha-3 OS=Rattus norvegicus OX=10116 GN=Atp1a3 PE=1 SV=2	0.23642	0.63859	0.68718	0.15672	0.1882		0.15724	0.14706	0.12794	0.15956	0.21405	0.09088			0.07073	0.03623					0.13212
1059	[Q].GAIVAVTGDGVNDSPALK.[K]	P06687 [699-716]		Sodium/potassium-transporting ATPase subunit alpha-3 OS=Rattus norvegicus OX=10116 GN=Atp1a3 PE=1 SV=2	1.11319	1.72742	2.19162	0.62157	0.34439	0.28869		0.18883	0.42992	0.41108	0.61309	0.16415	0.20873	0.36654				0.0813		0.0873	0.27966	0.15991
1060	[K].TDLNPDNLQGGDDLDPNYVLSS.[R]	P07335 [108-129]		Creatine kinase B-type OS=Rattus norvegicus OX=10116 GN=Ckb PE=1 SV=2	0.39612	0.55265	0.67465	0.23527	0.21653	0.14453	0.12295	0.08816	0.14448	0.12907	0.37492			0.08743
1061	[K].TDLNPDNLQGGDDLDPNYVLSSR.[V]	P07335 [108-130]		Creatine kinase B-type OS=Rattus norvegicus OX=10116 GN=Ckb PE=1 SV=2	0.28942	0.65049	0.27253	0.13669	0.08663	0.0501					0.17783	0.09542	0.11101	0.02264	0.03915	0.01894
1062	[K].TDLNPDNLQGGDDLDPNYVLSSRVR.[T]	P07335 [108-132]		Creatine kinase B-type OS=Rattus norvegicus OX=10116 GN=Ckb PE=1 SV=2	0.34586	0.28	0.89259	0.18939	0.09912	0.14935		0.10134	0.16607	0.19842	0.22196		0.04884	0.07617	0.03844	0.02446	0.08539		0.08975			0.051
1063	[K].TDLNPDNLQGGDDLDPNYVLSSRVRTG.[R]	P07335 [108-134]		Creatine kinase B-type OS=Rattus norvegicus OX=10116 GN=Ckb PE=1 SV=2	0.11325	0.10305	0.35972	0.12763	0.12002			0.09142		0.08231	0.1552	0.07702		0.0617	0.07189	0.06874						0.06496
1064	[K].TDLNPDNLQGGDDLDPNYVLSSRVRTGR.[S]	P07335 [108-135]		Creatine kinase B-type OS=Rattus norvegicus OX=10116 GN=Ckb PE=1 SV=2	0.20634	0.2957	0.57778	0.18993	0.09658	0.14808		0.08944	0.13308	0.15114	0.20062				0.10766					0.08992
1065	[K].LRFPAEDEFPDLSSHNNHMA.[K]	P07335 [12-31]		Creatine kinase B-type OS=Rattus norvegicus OX=10116 GN=Ckb PE=1 SV=2	0.16976	0.37078	0.2289	0.25594	0.31658	0.25037		0.22171			0.31019	0.38052	0.60845	0.15456	0.36921	0.35466	0.6819		0.31677	0.20891	0.09995	0.4889
1066	[K].LRFPAEDEFPDLSSHNNHMAK.[V]	P07335 [12-32]		Creatine kinase B-type OS=Rattus norvegicus OX=10116 GN=Ckb PE=1 SV=2	0.48233	0.34996	2.69773	0.26426	0.23609		0.27688		0.38886	0.26754	0.18495			0.25357	0.10776	0.11685					0.05975
1067	[R].FPAEDEFPDLSSHNNH.[M]	P07335 [14-29]		Creatine kinase B-type OS=Rattus norvegicus OX=10116 GN=Ckb PE=1 SV=2	1.41972	1.84942	2.41779	0.91042	0.58834	1.26474	1.84547	1.4114	1.43769	1.182	1.857	1.14843	0.9981	0.7697	0.57421	0.27005	0.89811	1.495	1.33741	1.43475	0.84147	1.03831
1068	[R].FPAEDEFPDLSSHNNHMA.[K]	P07335 [14-31]		Creatine kinase B-type OS=Rattus norvegicus OX=10116 GN=Ckb PE=1 SV=2		2.59946	4.81272		0.77097
1069	[K].LAVEALSSLDGDLSGRYYALK.[S]	P07335 [157-177]		Creatine kinase B-type OS=Rattus norvegicus OX=10116 GN=Ckb PE=1 SV=2	0.19701	0.19868	0.17697	0.20283	0.11986	0.52126	0.6617	0.51002	0.28325	0.26461	0.25912	3.10796	1.46499	1.40674	0.73804	0.45679	1.91913	1.74299	1.36004	1.78371	0.54349	0.41009
1070	[L].AVEALSSLDGDLSGRYYALK.[S]	P07335 [158-177]		Creatine kinase B-type OS=Rattus norvegicus OX=10116 GN=Ckb PE=1 SV=2	0.51362	0.9765	2.82081	1.16672	0.5903	1.51315	1.80294	0.99095	0.83332	0.67668	0.80821	4.85184	2.53745	2.37751	1.17494	0.82204	3.23677	3.27742	2.16068	2.98395	1.07353	0.97209
1071	[K].RGTGGVDTAAVGGVF.[D]	P07335 [320-334]		Creatine kinase B-type OS=Rattus norvegicus OX=10116 GN=Ckb PE=1 SV=2	0.06003	0.59401	0.34371	0.0751	0.11572						0.14264
1072	[K].VLTPELYAELR.[A]	P07335 [33-43]		Creatine kinase B-type OS=Rattus norvegicus OX=10116 GN=Ckb PE=1 SV=2	0.09531	0.30799	0.55723	0.04321			0.07288		0.21831	0.07774				0.09834
1073	[K].DLFDPIIEDRHGGYQPSDEHK.[T]	P07335 [87-107]		Creatine kinase B-type OS=Rattus norvegicus OX=10116 GN=Ckb PE=1 SV=2			0.47324	0.05002										0.05336
1074	[K].DLFDPIIEDR.[H]	P07335 [87-96]		Creatine kinase B-type OS=Rattus norvegicus OX=10116 GN=Ckb PE=1 SV=2	0.07334	0.38238	1.35034	0.11316					0.37627	0.4716				0.25432	0.029						0.2381
1075	[R].HGGYQPSDEHKTDLNPDNLQGGDDLDPNYVLSS.[R]	P07335 [97-129]		Creatine kinase B-type OS=Rattus norvegicus OX=10116 GN=Ckb PE=1 SV=2	0.03613		0.49284	0.05335										0.08337
1076	[R].HGGYQPSDEHKTDLNPDNLQGGDDLDPNYVLSSR.[V]	P07335 [97-130]		Creatine kinase B-type OS=Rattus norvegicus OX=10116 GN=Ckb PE=1 SV=2			0.26551	0.08341					0.25363	0.22278				0.05083
1077	[M].ASHLELNNGTKMPTLGLGTWK.[S]	P07943 [2-22]		Aldo-keto reductase family 1 member B1 OS=Rattus norvegicus OX=10116 GN=Akr1b1 PE=1 SV=3	0.47926	0.29822	0.46974	0.25355	0.0702	0.18168	0.27825	0.09142	0.22202	0.35254	0.4794			0.09303	0.08783
1078	[F].SLDDLQPWHPFGVDSVPANTENE.[VG]	P08592 [614-636]		Amyloid-beta A4 protein OS=Rattus norvegicus OX=10116 GN=App PE=1 SV=2	0.10773	0.08441	0.36926	0.18402	0.03567				0.13324	0.17144				0.06988
1079	[M].DAEFGHDSGF.[E]	P08592 [672-681]		Amyloid-beta A4 protein OS=Rattus norvegicus OX=10116 GN=App PE=1 SV=2	0.27479	0.14852	0.6649	0.29396	0.08419	0.15593	0.20034	0.12315	0.32284	0.43973	0.32378			0.05436
1080	[-].MAGLNSLEAVKR.[K]	P09495 [1-12]		Tropomyosin alpha-4 chain OS=Rattus norvegicus OX=10116 GN=Tpm4 PE=1 SV=3	0.82016	0.8247	2.41388				0.18901		1.20959	0.32139				0.43465	0.03115					0.05713	0.06065
1081	[T].IDDLEEKLAQ.[A]	P09495 [217-226]	1xOxidation [M2]	Tropomyosin alpha-4 chain OS=Rattus norvegicus OX=10116 GN=Tpm4 PE=1 SV=3	0.36155	0.48698	1.37295	0.09001					0.37486	0.38155	0.04319			0.21789	0.02787						0.1946
1082	[-].MATSASSHLN.[K]	P09606 [1-10]		Glutamine synthetase OS=Rattus norvegicus OX=10116 GN=Glul PE=1 SV=3	0.08797	0.11314	0.41353	0.03949					0.13377	0.08295				0.04597
1083	[-].MATSASSHLNK.[G]	P09606 [1-11]		Glutamine synthetase OS=Rattus norvegicus OX=10116 GN=Glul PE=1 SV=3			1.35359	0.42807	0.13181				0.40635	0.14052
1084	[-].MATSASSHLNKGIK.[Q]	P09606 [1-14]		Glutamine synthetase OS=Rattus norvegicus OX=10116 GN=Glul PE=1 SV=3			0.57101	0.12239
1085	[M].ATSASSHL.[N]	P09606 [2-9]		Glutamine synthetase OS=Rattus norvegicus OX=10116 GN=Glul PE=1 SV=3	0.0667	0.05044	0.34974	0.03496					0.12578	0.15357				0.0652							0.05963
1086	[R].LTGFHETSNINDFSAGVANR.[S]	P09606 [300-319]		Glutamine synthetase OS=Rattus norvegicus OX=10116 GN=Glul PE=1 SV=3	0.12414	0.10443	0.47085	0.06944					0.13238	0.06338				0.04047
1087	[R].SASIRIPRIVGQEKK.[G]	P09606 [320-334]		Glutamine synthetase OS=Rattus norvegicus OX=10116 GN=Glul PE=1 SV=3	2.77466	3.57514	7.02833	0.80404	0.03886	0.11534	1.10733	0.16866	4.35547	1.41041	0.26253	0.1321	0.09773	2.29502	0.17101			0.22063		0.76005	1.02517
1088	[R].IPRIVGQ.[E]	P09606 [325-331]		Glutamine synthetase OS=Rattus norvegicus OX=10116 GN=Glul PE=1 SV=3	1.36776	1.89076	1.38674	0.17377		0.07431		0.05132	0.48878	0.19637	0.11371	0.0812		0.30451	0.04894			0.06008		0.08042	0.1413
1089	[R].IPRIVGQE.[K]	P09606 [325-332]		Glutamine synthetase OS=Rattus norvegicus OX=10116 GN=Glul PE=1 SV=3	0.26695		0.76408	0.22965			0.32628		0.33217	0.25916										0.12787
1090	[L].LNETGDEPFQYKN.[-]	P09606 [361-373]		Glutamine synthetase OS=Rattus norvegicus OX=10116 GN=Glul PE=1 SV=3	1.39696	1.43664	3.32923	0.46092	0.11343	0.12991	0.53208	0.16424	2.12808	0.77391	0.33152	0.11162		1.19203	0.13369			0.14249		0.36886	0.42299	0.05633
1091	[K].EMLSSTTYPVVVK.[M]	P09951 [257-269]		Synapsin-1 OS=Rattus norvegicus OX=10116 GN=Syn1 PE=1 SV=3									0.75741	1.31827											0.37765
1092	[K].VKVDNQHDFQDIASVVALTK.[T]	P09951 [280-299]		Synapsin-1 OS=Rattus norvegicus OX=10116 GN=Syn1 PE=1 SV=3	0.27167	0.32795	0.8093	0.09455	0.02064		0.10528		0.37363	0.13085	0.0579			0.23045	0.03096					0.06098	0.06357
1093	[K].VDNQHDFQDIASVVALTK.[T]	P09951 [282-299]		Synapsin-1 OS=Rattus norvegicus OX=10116 GN=Syn1 PE=1 SV=3	0.17958	0.08703	0.54469	0.05513					0.28212	0.192				0.04863							0.06555
1094	[K].TYATAEPFIDAKYDVRVQK.[I]	P09951 [300-318]		Synapsin-1 OS=Rattus norvegicus OX=10116 GN=Syn1 PE=1 SV=3	0.07597	0.16022	0.44078	0.15275					0.29799	0.29258
1095	[K].TNTGSAMLEQIAMSDRYK.[L]	P09951 [337-354]		Synapsin-1 OS=Rattus norvegicus OX=10116 GN=Syn1 PE=1 SV=3	0.04284	0.30217	0.88646	0.03931										0.05384
1096	[E].FVQMMTAK.[-]	P0DP31 [142-149]		Calmodulin-3 OS=Rattus norvegicus OX=10116 GN=Calm3 PE=1 SV=1	0.10396		0.63592	0.17057	0.07747				0.523	0.46624	0.12751
1097	[R].ALSTGEKGFGYK.[G]	P10111 [38-49]		Peptidyl-prolyl cis-trans isomerase A OS=Rattus norvegicus OX=10116 GN=Ppia PE=1 SV=2	0.08912	0.43308	1.01287	0.22742					0.23121	0.21577
1098	[K].SIYGEKFEDENFILK.[H]	P10111 [77-91]		Peptidyl-prolyl cis-trans isomerase A OS=Rattus norvegicus OX=10116 GN=Ppia PE=1 SV=2	0.17293	0.41346	1.29994	0.1483	0.04426				0.2645	0.29082			0.05549	0.22859	0.05756						0.18602
1099	[R].TIAMDGTEGLVRGQK.[V]	P10719 [110-124]		ATP synthase subunit beta, mitochondrial OS=Rattus norvegicus OX=10116 GN=Atp5f1b PE=1 SV=2	0.54385	0.767	3.04018	0.26563					0.68251	0.47504				0.64642							0.24444
1100	[K].MMANGILKVPAINVNDSVTK.[S]	P10760 [167-186]		Adenosylhomocysteinase OS=Rattus norvegicus OX=10116 GN=Ahcy PE=1 SV=3	0.08896	0.08996	0.21901						0.08747	0.09261				0.04847
1101	[-].MADKLPYK.[V]	P10760 [1-8]		Adenosylhomocysteinase OS=Rattus norvegicus OX=10116 GN=Ahcy PE=1 SV=3	0.08794		0.51627						0.21428	0.17384											0.10576
1102	[F].HNPHMNPLPTGYEDE.[-]	P10818 [97-111]		Cytochrome c oxidase subunit 6A1, mitochondrial OS=Rattus norvegicus OX=10116 GN=Cox6a1 PE=1 SV=2			0.69449						0.60561	0.67835
1103	[H].NPHMNPLPTGYEDE.[-]	P10818 [98-111]		Cytochrome c oxidase subunit 6A1, mitochondrial OS=Rattus norvegicus OX=10116 GN=Cox6a1 PE=1 SV=2			1.90272	0.06329					0.34347	0.7606
1104	[Y].SEAATDREDDPNFFK.[M]	P10860 [54-68]		Glutamate dehydrogenase 1, mitochondrial OS=Rattus norvegicus OX=10116 GN=Glud1 PE=1 SV=2			1.13151							0.37318
1105	[M].SQADFDKAAEEVK.[R]	P11030 [2-14]		Acyl-CoA-binding protein OS=Rattus norvegicus OX=10116 GN=Dbi PE=1 SV=3			0.3215
1106	[M].SQADFDKAAEEVKRLKTQPTDEEML.[F]	P11030 [2-26]		Acyl-CoA-binding protein OS=Rattus norvegicus OX=10116 GN=Dbi PE=1 SV=3			0.70517
1107	[R].DLKPENLLLA.[S]	P11275 [135-144]		Calcium/calmodulin-dependent protein kinase type II subunit alpha OS=Rattus norvegicus OX=10116 GN=Camk2a PE=1 SV=1			0.39971
1108	[R].DLKPENLLLASK.[L]	P11275 [135-146]		Calcium/calmodulin-dependent protein kinase type II subunit alpha OS=Rattus norvegicus OX=10116 GN=Camk2a PE=1 SV=1			0.31642
1109	[R].DLKPENLLLASKL.[K]	P11275 [135-147]		Calcium/calmodulin-dependent protein kinase type II subunit alpha OS=Rattus norvegicus OX=10116 GN=Camk2a PE=1 SV=1		0.1993	0.39431	0.07364	0.10606		0.40949		0.39841	0.29868			0.09978	0.14849	0.06532					0.1491	0.15571
1110	[R].DLKPENLLLASKLK.[G]	P11275 [135-148]		Calcium/calmodulin-dependent protein kinase type II subunit alpha OS=Rattus norvegicus OX=10116 GN=Camk2a PE=1 SV=1	0.04738	0.34245	1.35212	0.04389	0.13245				0.4662					0.23347	0.0744
1111	[K].AGAYDFPSPEWDTVTPEA.[K]	P11275 [227-244]		Calcium/calmodulin-dependent protein kinase type II subunit alpha OS=Rattus norvegicus OX=10116 GN=Camk2a PE=1 SV=1			0.75816	0.0808
1112	[K].AGAYDFPSPEWDTVTPEAK.[D]	P11275 [227-245]		Calcium/calmodulin-dependent protein kinase type II subunit alpha OS=Rattus norvegicus OX=10116 GN=Camk2a PE=1 SV=1			0.35742	0.04933										0.03683
1113	[K].AGAYDFPSPEWDTVTPEAKDLIN.[K]	P11275 [227-249]		Calcium/calmodulin-dependent protein kinase type II subunit alpha OS=Rattus norvegicus OX=10116 GN=Camk2a PE=1 SV=1		0.1335	0.45053						0.16389					0.27837							0.12241
1114	[K].AGAYDFPSPEWDTVTPEAKDLINK.[M]	P11275 [227-250]		Calcium/calmodulin-dependent protein kinase type II subunit alpha OS=Rattus norvegicus OX=10116 GN=Camk2a PE=1 SV=1	0.07869		0.98612	0.18846	0.05866		0.2017		0.39351	0.58328	0.15406			0.1751
1115	[A].GAYDFPSPEWDTVTPEA.[K]	P11275 [228-244]		Calcium/calmodulin-dependent protein kinase type II subunit alpha OS=Rattus norvegicus OX=10116 GN=Camk2a PE=1 SV=1			1.04726											0.12687	0.03622
1116	[A].GAYDFPSPEWDTVTPEAK.[D]	P11275 [228-245]		Calcium/calmodulin-dependent protein kinase type II subunit alpha OS=Rattus norvegicus OX=10116 GN=Camk2a PE=1 SV=1	0.64156	1.81947	9.32803	0.86484	0.38173	0.31378	0.99985	0.29552	2.93435	4.81151	0.88252			1.05865	0.22556	0.06828				0.41037	1.37202
1117	[G].AYDFPSPEWDTVTPEAK.[D]	P11275 [229-245]		Calcium/calmodulin-dependent protein kinase type II subunit alpha OS=Rattus norvegicus OX=10116 GN=Camk2a PE=1 SV=1			1.02193
1118	[G].AYDFPSPEWDTVTPEAKD.[L]	P11275 [229-246]		Calcium/calmodulin-dependent protein kinase type II subunit alpha OS=Rattus norvegicus OX=10116 GN=Camk2a PE=1 SV=1			0.4442
1119	[G].AYDFPSPEWDTVTPEAKDLINK.[M]	P11275 [229-250]	1xAcetyl [N-Term]	Calcium/calmodulin-dependent protein kinase type II subunit alpha OS=Rattus norvegicus OX=10116 GN=Camk2a PE=1 SV=1			0.54564
1120	[A].YDFPSPEWDTVTPEA.[K]	P11275 [230-244]		Calcium/calmodulin-dependent protein kinase type II subunit alpha OS=Rattus norvegicus OX=10116 GN=Camk2a PE=1 SV=1							0.95856
1121	[A].YDFPSPEWDTVTPEAK.[D]	P11275 [230-245]		Calcium/calmodulin-dependent protein kinase type II subunit alpha OS=Rattus norvegicus OX=10116 GN=Camk2a PE=1 SV=1	0.12303			0.05176			1.16885	0.06281	0.26446	0.39252	0.08215	0.12243		0.04018			0.083	0.84413	0.1008	0.20473	0.30164
1122	[A].YDFPSPEWDTVTPEAKD.[L]	P11275 [230-246]	1xMet-loss+Acetyl [M1]	Calcium/calmodulin-dependent protein kinase type II subunit alpha OS=Rattus norvegicus OX=10116 GN=Camk2a PE=1 SV=1
1123	[A].YDFPSPEWDTVTPEAKDLIN.[K]	P11275 [230-249]		Calcium/calmodulin-dependent protein kinase type II subunit alpha OS=Rattus norvegicus OX=10116 GN=Camk2a PE=1 SV=1	0.10883	0.40357	0.30733	0.62961	1.13202		0.2129	0.1576		0.68309	0.22023	0.43621	0.63614	0.22208	0.68645	0.60777	0.2354		0.39398		0.56243	0.24611
1124	[A].YDFPSPEWDTVTPEAKDLINK.[M]	P11275 [230-250]	1xMet-loss+Acetyl [M1]	Calcium/calmodulin-dependent protein kinase type II subunit alpha OS=Rattus norvegicus OX=10116 GN=Camk2a PE=1 SV=1			0.39294	0.04144					0.19649	0.13867				0.08488						0.0357	0.06004
1125	[Y].DFPSPEWDTVTPEA.[K]	P11275 [231-244]	1xMet-loss+Acetyl [M1]	Calcium/calmodulin-dependent protein kinase type II subunit alpha OS=Rattus norvegicus OX=10116 GN=Camk2a PE=1 SV=1	0.05687	0.03532	1.12586	0.23908	0.01231		0.32761	0.08862	0.87029	0.70797	0.06772		0.01364	0.22897	0.04435			0.19035	0.04448	0.28637	0.37324	0.0246
1126	[Y].DFPSPEWDTVTPEAK.[D]	P11275 [231-245]	1xMet-loss+Acetyl [M1]	Calcium/calmodulin-dependent protein kinase type II subunit alpha OS=Rattus norvegicus OX=10116 GN=Camk2a PE=1 SV=1	0.05979	0.02602	1.15291	0.21148	0.01681	0.03349	0.06129	0.03766	0.8043	0.28857	0.09028			0.19467	0.03756			0.05043	0.01611	0.22121	0.15388
1127	[Y].DFPSPEWDTVTPEAKD.[L]	P11275 [231-246]	1xAcetyl [N-Term]	Calcium/calmodulin-dependent protein kinase type II subunit alpha OS=Rattus norvegicus OX=10116 GN=Camk2a PE=1 SV=1			0.50573	0.06963					0.32062	0.11914	0.02791			0.13477						0.07128	0.06663
1128	[D].FPSPEWDTVTPEA.[K]	P11275 [232-244]		Calcium/calmodulin-dependent protein kinase type II subunit alpha OS=Rattus norvegicus OX=10116 GN=Camk2a PE=1 SV=1			0.47494	0.05544										0.09956	0.03187
1129	[K].MLTINPSK.[R]	P11275 [251-258]		Calcium/calmodulin-dependent protein kinase type II subunit alpha OS=Rattus norvegicus OX=10116 GN=Camk2a PE=1 SV=1			0.55453											0.13302
1130	[R].SGAPSVLPH.[-]	P11275 [470-478]		Calcium/calmodulin-dependent protein kinase type II subunit alpha OS=Rattus norvegicus OX=10116 GN=Camk2a PE=1 SV=1	0.03815		0.69997	0.12367				0.03965						0.29781	0.04349
1131	[K].DAMQYASESK.[D]	P11442 [1536-1545]		Clathrin heavy chain 1 OS=Rattus norvegicus OX=10116 GN=Cltc PE=1 SV=3	0.05605	0.05764	0.4954	0.11086			0.13822	0.06925	0.13117	0.09303				0.32201					0.05757		0.08422	0.02514
1132	[K].FNALFAQGNYSEAAK.[V]	P11442 [368-382]		Clathrin heavy chain 1 OS=Rattus norvegicus OX=10116 GN=Cltc PE=1 SV=3		0.42466											0.40951
1133	[M].GDMANNSVAYSGVK.[N]	P11505 [2-15]		Plasma membrane calcium-transporting ATPase 1 OS=Rattus norvegicus OX=10116 GN=Atp2b1 PE=1 SV=3	0.31929	0.43476	1.29954	0.1056		0.1177			0.32756	0.29276				0.16346							0.14753
1134	[K].GIIDSTVSEQRQVVAVTGDGTNDGPALK.[K]	P11505 [779-806]		Plasma membrane calcium-transporting ATPase 1 OS=Rattus norvegicus OX=10116 GN=Atp2b1 PE=1 SV=3		0.62911	1.13196
1135	[R].QVVAVTGDGTNDGPALK.[K]	P11505 [790-806]		Plasma membrane calcium-transporting ATPase 1 OS=Rattus norvegicus OX=10116 GN=Atp2b1 PE=1 SV=3		0.09675	0.29827
1136	[K].EASDIILTDDNFTSIVK.[A]	P11505 [824-840]		Plasma membrane calcium-transporting ATPase 1 OS=Rattus norvegicus OX=10116 GN=Atp2b1 PE=1 SV=3			0.2442
1137	[M].AHPEFRIEDSQPHIPLIDDTDLEEDAALKQN.[S]	P11506 [1169-1199]		Plasma membrane calcium-transporting ATPase 2 OS=Rattus norvegicus OX=10116 GN=Atp2b2 PE=1 SV=2			0.69186
1138	[K].TSPVEGLPGTAPDLEK.[R]	P11506 [62-77]		Plasma membrane calcium-transporting ATPase 2 OS=Rattus norvegicus OX=10116 GN=Atp2b2 PE=1 SV=2	0.22253	3.33386						0.1941	0.43144		0.19649		2.69062						0.76281	0.36209	0.05242	0.15772
1139	[K].GADYLVTEVENGGSLGSK.[K]	P11980 [189-206]		Pyruvate kinase PKM OS=Rattus norvegicus OX=10116 GN=Pkm PE=1 SV=3	0.13547	0.11316	1.08983	0.18876	0.01377	0.05638	0.12844	0.04444	0.37932	0.25336	0.15907			0.32116	0.05858			0.05455		0.13443	0.23298	0.03716
1140	[K].GADYLVTEVENGGSLGSKK.[G]	P11980 [189-207]		Pyruvate kinase PKM OS=Rattus norvegicus OX=10116 GN=Pkm PE=1 SV=3			1.05446	0.04074					0.13727				0.07532	0.12711
1141	[K].KGVNLPGAAVDLPAVSEKDIQDLK.[F]	P11980 [207-230]		Pyruvate kinase PKM OS=Rattus norvegicus OX=10116 GN=Pkm PE=1 SV=3			0.38751	0.02157					0.19608	0.15632	0.03338			0.07299							0.10767
1142	[K].GVNLPGAAVDLPAVSEK.[D]	P11980 [208-224]		Pyruvate kinase PKM OS=Rattus norvegicus OX=10116 GN=Pkm PE=1 SV=3			0.24577
1143	[K].GVNLPGAAVDLPAVSEKDIQDLK.[F]	P11980 [208-230]	1xMet-loss+Acetyl [M1]	Pyruvate kinase PKM OS=Rattus norvegicus OX=10116 GN=Pkm PE=1 SV=3	0.02948		0.40701	0.0515			0.11537		0.12402	0.14876				0.12421						0.07775	0.172
1144	[R].RFDEILEASDGIMVAR.[G]	P11980 [279-294]		Pyruvate kinase PKM OS=Rattus norvegicus OX=10116 GN=Pkm PE=1 SV=3	0.34593	0.54616	0.31639	0.13154	0.21134		0.1039		0.12181		0.11108		0.18516	0.26153	0.08912	0.06074					0.05403	0.07197
1145	[R].GDLGIEIPAEK.[V]	P11980 [295-305]		Pyruvate kinase PKM OS=Rattus norvegicus OX=10116 GN=Pkm PE=1 SV=3	0.15344	0.33228	0.49353	0.14211	0.19372				0.2362	0.18623	0.16888			0.1865	0.08929	0.09375			0.07589	0.10759	0.13616
1146	[R].VNLAMNVGK.[A]	P11980 [490-498]		Pyruvate kinase PKM OS=Rattus norvegicus OX=10116 GN=Pkm PE=1 SV=3	0.38578	0.29553	1.12331	0.32759	0.17001	0.646	0.5957		0.85404	0.84957	0.60195			0.46086	0.09627	0.02842	2.27831	2.7295	1.94191	1.76584	1.49421	1.42193
1147	[R].AATESFASDPILYRPVAVALDTKGPEIR.[T]	P11980 [93-120]	1xAcetyl [N-Term]	Pyruvate kinase PKM OS=Rattus norvegicus OX=10116 GN=Pkm PE=1 SV=3		0.25094	0.41894	0.47945	0.32392	0.29091		0.24038	0.3631	0.7575	0.48267			0.15976	0.21227	0.13054				0.28684	0.38437	0.15406
1148	[K].TAVVVGTITDDVR.[I]	P12001 [79-91]	1xAcetyl [N-Term]	60S ribosomal protein L18 OS=Rattus norvegicus OX=10116 GN=Rpl18 PE=1 SV=2		1.24599											2.18696
1149	[M].ASGGGVPTDEEQATGLEREIMIAAQR.[G]	P12075 [32-57]		Cytochrome c oxidase subunit 5B, mitochondrial OS=Rattus norvegicus OX=10116 GN=Cox5b PE=1 SV=2	0.91492	1.43264	2.27557	0.51699	0.40862	0.20168			0.37015	0.17977	0.7239	0.35003	0.29402	0.25355	0.21571	0.3077
1150	[K].EETIEKMQE.[-]	P12749 [137-145]		60S ribosomal protein L26 OS=Rattus norvegicus OX=10116 GN=Rpl26 PE=1 SV=1	6.17221	3.46534	7.3473	2.46809	0.91287	1.516	2.02417	0.46555	2.29354	0.59707	2.74394	1.17803	0.52912	0.79534	0.82907	0.42048	0.59991		0.1165	0.72592	0.5686	1.20658
1151	[R].TVSLGAGAKDELHIVEAEAMNYEGSPIK.[V]	P13084 [46-73]		Nucleophosmin OS=Rattus norvegicus OX=10116 GN=Npm1 PE=1 SV=1	0.09835		0.69605		0.0652
1152	[R].TVSLGAGAKDELHIVEAEAMNYEGSPIKVTLATLK.[M]	P13084 [46-80]		Nucleophosmin OS=Rattus norvegicus OX=10116 GN=Npm1 PE=1 SV=1	0.23501	0.26932	1.30749	0.03728	0.10153									0.09823
1153	[K].GGSQGEEVGELPR.[G]	P13233 [356-368]		2',3'-cyclic-nucleotide 3'-phosphodiesterase OS=Rattus norvegicus OX=10116 GN=Cnp PE=1 SV=2	0.94445	1.74062	7.79568	0.45291	0.68701		2.14575		1.67343	0.9532	0.57645		0.29714	0.53209	0.16138	0.25528						0.52881
1154	[-].MASSDIQVKE.[L]	P13668 [1-10]		Stathmin OS=Rattus norvegicus OX=10116 GN=Stmn1 PE=1 SV=2	5.42563	7.60848	14.129	0.99642	1.26253	0.55014	4.73133	0.49386	5.28794	2.59489	1.87997	0.49325	1.70744	1.59115	0.88594	0.60015	0.27449			0.53038	0.45061	1.43072
1155	[-].MASSDIQVKEL.[E]	P13668 [1-11]		Stathmin OS=Rattus norvegicus OX=10116 GN=Stmn1 PE=1 SV=2			1.0922
1156	[-].MASSDIQVKELEKR.[A]	P13668 [1-14]		Stathmin OS=Rattus norvegicus OX=10116 GN=Stmn1 PE=1 SV=2	0.19358	2.56407	12.2284	0.08043	0.68374		0.72301		0.67432	0.30479			1.23156	0.49176	0.16466	0.20578
1157	[-].MASSDIQVKELEKRA.[S]	P13668 [1-15]		Stathmin OS=Rattus norvegicus OX=10116 GN=Stmn1 PE=1 SV=2			1.48585		0.07666		0.48403		0.57626	0.28485				0.10009
1158	[-].MASSDIQVKELEKRASGQA.[F]	P13668 [1-19]		Stathmin OS=Rattus norvegicus OX=10116 GN=Stmn1 PE=1 SV=2	0.13193	0.29049	0.56876	0.05426					0.10652					0.06415	0.06993
1159	[-].MASSDIQVKELEKRASGQAF.[E]	P13668 [1-20]		Stathmin OS=Rattus norvegicus OX=10116 GN=Stmn1 PE=1 SV=2	0.32113	0.55774	0.49029	0.05916	0.08926									0.05313
1160	[-].MASSDIQVKELEKRASGQAFEL.[I]	P13668 [1-22]		Stathmin OS=Rattus norvegicus OX=10116 GN=Stmn1 PE=1 SV=2	0.14618	0.34128	0.39736											0.0488		0.02932
1161	[M].ASSDIQVKEL.[E]	P13668 [2-11]		Stathmin OS=Rattus norvegicus OX=10116 GN=Stmn1 PE=1 SV=2		0.1524	0.47286		0.04838
1162	[M].ASSDIQVKELEK.[R]	P13668 [2-13]		Stathmin OS=Rattus norvegicus OX=10116 GN=Stmn1 PE=1 SV=2	0.19646	0.3666	1.24479
1163	[K].DNENVINEYSSILEDQK.[L]	P14480 [152-168]		Fibrinogen beta chain OS=Rattus norvegicus OX=10116 GN=Fgb PE=1 SV=4	0.6575	1.05725	0.88053	0.13485	0.13458				0.18594		0.17519		0.19337	0.10671		0.04141						0.09477
1164	[T].QAATTDSDKVDL.[S]	P14480 [17-28]		Fibrinogen beta chain OS=Rattus norvegicus OX=10116 GN=Fgb PE=1 SV=4	0.18896	0.39498	0.52768		0.09637						0.10174		0.10692	0.04813
1165	[T].QAATTDSDKVDLS.[I]	P14480 [17-29]		Fibrinogen beta chain OS=Rattus norvegicus OX=10116 GN=Fgb PE=1 SV=4
1166	[T].QAATTDSDKVDLSIA.[R]	P14480 [17-31]		Fibrinogen beta chain OS=Rattus norvegicus OX=10116 GN=Fgb PE=1 SV=4		0.42821	1.49349		0.08664								0.14171	0.03881		0.03067
1167	[T].QAATTDSDKVDLSIAR.[G]	P14480 [17-32]		Fibrinogen beta chain OS=Rattus norvegicus OX=10116 GN=Fgb PE=1 SV=4	0.91334	1.83428	3.29275	0.45551	0.31993	0.26788	0.8429	0.25052	1.06196	0.75308	0.87873	0.2274	0.32638	0.43995	0.11516	0.14944					0.20041	0.1846
1168	[A].ATTDSDKVDL.[S]	P14480 [19-28]		Fibrinogen beta chain OS=Rattus norvegicus OX=10116 GN=Fgb PE=1 SV=4	0.79946	1.65815	0.78077	0.34323	0.20485					0.16554	0.64552		0.33774	0.17433	0.19705	0.08267
1169	[A].ATTDSDKVDLS.[I]	P14480 [19-29]		Fibrinogen beta chain OS=Rattus norvegicus OX=10116 GN=Fgb PE=1 SV=4	0.42705	0.63326	0.73531	0.16451	0.16094		0.22964		0.37036	0.21039	0.43493		0.19823	0.17117	0.11292	0.07394					0.08909	0.15846
1170	[A].ATTDSDKVDLSIA.[R]	P14480 [19-31]		Fibrinogen beta chain OS=Rattus norvegicus OX=10116 GN=Fgb PE=1 SV=4	0.28589	0.6705	1.34464	0.17242	0.12782				0.52387	0.27327	0.39889
1171	[A].ATTDSDKVDLSIAR.[G]	P14480 [19-32]		Fibrinogen beta chain OS=Rattus norvegicus OX=10116 GN=Fgb PE=1 SV=4	0.42592	0.22647	0.60768	0.1252	0.05527	0.08068	0.15405	0.05257	0.12336	0.08368	0.13381	0.13462		0.11363	0.0415	0.04623				0.08831	0.06104
1172	[A].ATTDSDKVDLSIARG.[H]	P14480 [19-33]		Fibrinogen beta chain OS=Rattus norvegicus OX=10116 GN=Fgb PE=1 SV=4			0.58309	0.06218					0.07058	0.0955				0.11558	0.01877						0.10828
1173	[A].ATTDSDKVDLSIARGHRPVDR.[R]	P14480 [19-39]		Fibrinogen beta chain OS=Rattus norvegicus OX=10116 GN=Fgb PE=1 SV=4			0.33774						0.08997
1174	[A].TTDSDKVDL.[S]	P14480 [20-28]		Fibrinogen beta chain OS=Rattus norvegicus OX=10116 GN=Fgb PE=1 SV=4			0.40698						0.14978					0.08036
1175	[A].TTDSDKVDLS.[I]	P14480 [20-29]	1xAcetyl [N-Term]	Fibrinogen beta chain OS=Rattus norvegicus OX=10116 GN=Fgb PE=1 SV=4	0.22342		0.20622	0.06491			0.37109		0.20924		0.09633	0.35785	0.22123	0.07494	0.07095	0.02797	0.26586	0.37856	0.24016	0.94425	0.23873	0.22049
1176	[A].TTDSDKVDLSIA.[R]	P14480 [20-31]		Fibrinogen beta chain OS=Rattus norvegicus OX=10116 GN=Fgb PE=1 SV=4		0.11741	0.3913
1177	[A].TTDSDKVDLSIAR.[G]	P14480 [20-32]		Fibrinogen beta chain OS=Rattus norvegicus OX=10116 GN=Fgb PE=1 SV=4	0.26409	0.4598	0.36979	0.08074			0.16678		0.23875	0.16486	0.13449			0.15181	0.02266						0.08855
1178	[T].TDSDKVDL.[S]	P14480 [21-28]		Fibrinogen beta chain OS=Rattus norvegicus OX=10116 GN=Fgb PE=1 SV=4
1179	[T].TDSDKVDLS.[I]	P14480 [21-29]		Fibrinogen beta chain OS=Rattus norvegicus OX=10116 GN=Fgb PE=1 SV=4
1180	[T].TDSDKVDLSIA.[R]	P14480 [21-31]		Fibrinogen beta chain OS=Rattus norvegicus OX=10116 GN=Fgb PE=1 SV=4	0.27268	0.3425	0.67281	0.07402					0.26527	0.15863				0.13863							0.05762
1181	[T].TDSDKVDLSIAR.[G]	P14480 [21-32]		Fibrinogen beta chain OS=Rattus norvegicus OX=10116 GN=Fgb PE=1 SV=4			0.57027	0.12408					0.15832	0.31581
1182	[T].DSDKVDL.[S]	P14480 [22-28]		Fibrinogen beta chain OS=Rattus norvegicus OX=10116 GN=Fgb PE=1 SV=4	0.03985		0.89392	0.09051					0.36488	0.37751	0.07032			0.22459							0.0854
1183	[T].DSDKVDLS.[I]	P14480 [22-29]		Fibrinogen beta chain OS=Rattus norvegicus OX=10116 GN=Fgb PE=1 SV=4			0.26959
1184	[T].DSDKVDLSIA.[R]	P14480 [22-31]		Fibrinogen beta chain OS=Rattus norvegicus OX=10116 GN=Fgb PE=1 SV=4			0.28779
1185	[T].DSDKVDLSIAR.[G]	P14480 [22-32]		Fibrinogen beta chain OS=Rattus norvegicus OX=10116 GN=Fgb PE=1 SV=4			1.9203						0.31172	0.09537				0.10842
1186	[D].SDKVDLSIA.[R]	P14480 [23-31]		Fibrinogen beta chain OS=Rattus norvegicus OX=10116 GN=Fgb PE=1 SV=4								0.07513				0.48582	0.20386	0.2043	0.14586	0.06185	0.38068	0.23369	0.12542	0.19292	0.08734	0.08632
1187	[D].SDKVDLSIAR.[G]	P14480 [23-32]		Fibrinogen beta chain OS=Rattus norvegicus OX=10116 GN=Fgb PE=1 SV=4	0.04915		0.48302	0.07911					0.25162	0.58317	0.05149			0.11008							0.25559
1188	[D].KVDLSIAR.[G]	P14480 [25-32]		Fibrinogen beta chain OS=Rattus norvegicus OX=10116 GN=Fgb PE=1 SV=4			0.31481
1189	[K].VDLSIAR.[G]	P14480 [26-32]		Fibrinogen beta chain OS=Rattus norvegicus OX=10116 GN=Fgb PE=1 SV=4			1.25927											0.03785
1190	[R].RKEEPPSLRPAPPPISGGGY.[R]	P14480 [40-59]		Fibrinogen beta chain OS=Rattus norvegicus OX=10116 GN=Fgb PE=1 SV=4				0.06574		0.15191						1.05164	0.43093	0.42659	0.24628	0.13297	0.42763	0.37539	0.2541	0.31553	0.13642	0.07186
1191	[R].RKEEPPSLRPAPPPISGGGYR.[A]	P14480 [40-60]		Fibrinogen beta chain OS=Rattus norvegicus OX=10116 GN=Fgb PE=1 SV=4		0.36225	1.55438		0.09164									0.10556
1192	[R].KEEPPSLRPAPPPISGGGY.[R]	P14480 [41-59]		Fibrinogen beta chain OS=Rattus norvegicus OX=10116 GN=Fgb PE=1 SV=4	0.26695	0.34971	0.32048	0.24269	0.12048	0.16455	0.19819	0.13903	0.22556	0.24278	0.31507	0.13397	0.13521	0.10528	0.12003	0.09046		0.0745	0.04905	0.05441	0.12167	0.12356
1193	[R].KEEPPSLRPAPPPISGGGYR.[A]	P14480 [41-60]		Fibrinogen beta chain OS=Rattus norvegicus OX=10116 GN=Fgb PE=1 SV=4	0.16612			0.06658	0.09399	0.28668	0.19459	0.19805	0.12344			2.74736	1.29101	1.27469	0.75136	0.32435	1.96954	1.65265	1.01861	1.37428	0.48098	0.44598
1194	[K].EEPPSLRPAPPPISGGG.[Y]	P14480 [42-58]		Fibrinogen beta chain OS=Rattus norvegicus OX=10116 GN=Fgb PE=1 SV=4												0.4689		0.2311	0.10464
1195	[K].EEPPSLRPAPPPISGGGY.[R]	P14480 [42-59]		Fibrinogen beta chain OS=Rattus norvegicus OX=10116 GN=Fgb PE=1 SV=4			0.78387	0.03502					0.11806	0.29725				0.17806							0.14517
1196	[K].EEPPSLRPAPPPISGGGYR.[A]	P14480 [42-60]	1xMet-loss+Acetyl [M1]	Fibrinogen beta chain OS=Rattus norvegicus OX=10116 GN=Fgb PE=1 SV=4	0.51935	0.88844	0.30217	0.30123	0.30953	0.48636	0.43588	0.74267	0.51995	0.29596	0.67494	0.70929	0.7296	0.38547	0.27446	0.20478	0.46449	0.9828	0.67537	0.91112	0.6006	0.50571
1197	[E].EPPSLRP.[A]	P14480 [43-49]	1xMet-loss+Acetyl [M1]	Fibrinogen beta chain OS=Rattus norvegicus OX=10116 GN=Fgb PE=1 SV=4
1198	[E].EPPSLRPAPPPISGGGY.[R]	P14480 [43-59]	1xMet-loss+Acetyl [M1]	Fibrinogen beta chain OS=Rattus norvegicus OX=10116 GN=Fgb PE=1 SV=4	0.18129	0.4797	0.35898	0.22556	0.14812		0.11816	0.07723		0.11603	0.24343	0.11626	0.18748	0.89446	0.4969			0.12073		0.23008	0.3407	0.1757
1199	[E].PPSLRPAPPPISGGGY.[R]	P14480 [44-59]	1xMet-loss+Acetyl [M1]	Fibrinogen beta chain OS=Rattus norvegicus OX=10116 GN=Fgb PE=1 SV=4	0.04232	0.06371					1.11827		0.22868	0.2693		0.06244	0.08421	0.06129	0.04505		0.09793	0.53971	0.04173	0.26306	0.54962	0.0739
1200	[K].IRPVFPQQ.[-]	P14480 [472-479]	1xMet-loss+Acetyl [M1]	Fibrinogen beta chain OS=Rattus norvegicus OX=10116 GN=Fgb PE=1 SV=4	0.30288	0.77017	0.19858	0.12094	0.29397	0.12695	0.44179	0.16678	0.20028	0.22485	0.23788	0.31001	1.36825	0.58751	0.64443	0.42029	0.44365	0.13559	0.39632	0.68526	0.28052	0.53667
1201	[I].RPVFPQQ.[-]	P14480 [473-479]	1xMet-loss+Acetyl [M1]	Fibrinogen beta chain OS=Rattus norvegicus OX=10116 GN=Fgb PE=1 SV=4					0.05076								0.3679	0.09662	0.07843	0.04635
1202	[S].LRPAPPPISGGGY.[R]	P14480 [47-59]	1xMet-loss+Acetyl [M1]	Fibrinogen beta chain OS=Rattus norvegicus OX=10116 GN=Fgb PE=1 SV=4		0.5949											0.28775
1203	[S].LRPAPPPISGGGYR.[A]	P14480 [47-60]	1xAcetyl [N-Term]	Fibrinogen beta chain OS=Rattus norvegicus OX=10116 GN=Fgb PE=1 SV=4	0.56283	0.81009	0.29382	0.32209	0.2885	0.52314		0.52229	0.46036	0.25184	0.52197	0.86948	0.87039	0.59339	0.42495	0.2493	0.57402	0.7962	0.8324	1.20207	0.53107	0.43213
1204	[L].RPAPPPISGGGY.[R]	P14480 [48-59]	1xAcetyl [N-Term]	Fibrinogen beta chain OS=Rattus norvegicus OX=10116 GN=Fgb PE=1 SV=4	0.20175	0.43373	0.3224	0.3594	0.20923	0.1284	0.28275	0.14948	0.20143	0.2428	0.27657	0.19297	0.16405	0.35361	0.23922	0.08495		0.72941	0.15247	0.30318	0.39746	0.16802
1205	[L].RPAPPPISGGGYR.[A]	P14480 [48-60]		Fibrinogen beta chain OS=Rattus norvegicus OX=10116 GN=Fgb PE=1 SV=4
1206	[P].APPPISGGGY.[R]	P14480 [50-59]	1xGln->pyro-Glu [Q1]	Fibrinogen beta chain OS=Rattus norvegicus OX=10116 GN=Fgb PE=1 SV=4		0.25169	0.12521	0.30906	0.368			0.28977		0.1464	0.22975	0.62643	0.95399	0.66951	0.73179	1.00203	0.488	0.24964	0.71926	0.44989	0.5526	0.42404
1207	[A].PPPISGGGYR.[A]	P14480 [51-60]	1xGln->pyro-Glu [Q1]	Fibrinogen beta chain OS=Rattus norvegicus OX=10116 GN=Fgb PE=1 SV=4	0.15094	0.31694	0.1957	0.74314	1.0283	0.55478	0.18743	0.43823	0.22634	0.94767	0.90971	1.44943	1.48987	1.07204	1.61217	1.15549	1.10376	0.69334	1.2469	1.07077	1.38128	0.78603
1208	[K].AGIEVQEIKEAEAVVEPKVENKPTSSELQ.[K]	P14925 [823-851]	1xGln->pyro-Glu [Q1]	Peptidylglycine alpha-amidating monooxygenase OS=Rattus norvegicus OX=10116 GN=Pam PE=1 SV=1	0.11298	0.25263	0.18204	0.42299	0.45285	0.69458	0.63927	0.56862	0.30899	0.76614	0.99711	0.50823	0.70839	0.71581	0.9814	0.79882	2.51038	1.08337	1.28869	1.42624	1.07411	0.73449
1209	[S].REPASSIHDETLPGGSESEATASDEENREDQPEEFTATSG.[Y]	P15205 [1073-1112]	1xGln->pyro-Glu [Q1]	Microtubule-associated protein 1B OS=Rattus norvegicus OX=10116 GN=Map1b PE=1 SV=3	0.40634	1.07739	0.74315	1.89252	3.46972	3.70833	1.89212	1.42391	0.43783	1.08294	2.31063	1.45038	2.26987	2.05725	3.88932	7.76771	11.3574	6.1224	5.41546	4.87831	3.17286	2.94108
1210	[D].EPVPDSESPIE.[K]	P15205 [1375-1385]		Microtubule-associated protein 1B OS=Rattus norvegicus OX=10116 GN=Map1b PE=1 SV=3	0.35726	3.78291	1.61082	2.9483	4.64646	0.90584	0.47547	1.4717	0.15026	0.78733	3.59754	5.65334	10.2439	3.47935	6.6292	11.1026	7.8082	2.92665	11.4408	3.99097	4.94471	5.08862
1211	[D].EPVPDSESPIEKVL.[S]	P15205 [1375-1388]		Microtubule-associated protein 1B OS=Rattus norvegicus OX=10116 GN=Map1b PE=1 SV=3	0.39201	0.97905	1.02635	2.17944	2.91349	1.95184	0.70486	1.34218	1.23418	1.82236	2.6977	3.01129	2.6748	1.7128	2.6182	3.55486	2.75007	1.49146	3.78976	2.34962	2.37827	1.63584
1212	[T].SSFPEPTTDDVSPSLHAEVG.[S]	P15205 [1553-1572]		Microtubule-associated protein 1B OS=Rattus norvegicus OX=10116 GN=Map1b PE=1 SV=3	7.68824	8.38187	12.017	13.4151	19.7447	37.5041	15.1233	12.0875	11.3132	26.9018	20.5851	35.7753	15.5444	26.229	29.358	43.0202	70.7793	29.5429	44.6426	51.2478	52.3861	23.7973
1213	[T].SSFPEPTTDDVSPSLHAEVGSPH.[S]	P15205 [1553-1575]		Microtubule-associated protein 1B OS=Rattus norvegicus OX=10116 GN=Map1b PE=1 SV=3	26.4803	39.8844	37.4491	134.937	198.628	104.241	49.4135	33.071	20.6653	50.4552	195.922	89.2195	131.707	130.994	319.751	453.838	623.844	102.985	250.759	231.161	237.313	200.051
1214	[S].FPEPTTDDVSPS.[L]	P15205 [1555-1566]		Microtubule-associated protein 1B OS=Rattus norvegicus OX=10116 GN=Map1b PE=1 SV=3		0.14406	0.1314	0.35186	0.42753	0.15596	0.08956	0.1383		0.05648	0.35605	0.08133	0.17962	0.20487	0.24434	0.23841	0.1697	0.07595	0.14826	0.07983	0.13477	0.17801
1215	[S].FPEPTTDDVSPSLHAEVG.[S]	P15205 [1555-1572]		Microtubule-associated protein 1B OS=Rattus norvegicus OX=10116 GN=Map1b PE=1 SV=3	0.04606	0.36915	0.25337	0.04469	0.59951								0.14792	0.18254	0.31644	0.41071
1216	[K].HMDPPPAPMQDRSPSPRHPDVS.[M]	P15205 [2190-2211]		Microtubule-associated protein 1B OS=Rattus norvegicus OX=10116 GN=Map1b PE=1 SV=3	0.30325	3.07219	1.86457	3.61738	4.47131	0.93625	0.70256	2.85853	0.28544	1.66246	4.26021	6.94785	11.4704	8.04473	9.45709	10.4795	7.17284	3.98992	14.3674	6.27459	6.13518	4.91525
1217	[-].MSETAPAAPAAPAPAEKTPIK.[K]	P15865 [1-21]		Histone H1.4 OS=Rattus norvegicus OX=10116 GN=H1-4 PE=1 SV=3	5.08915	2.37179	5.23006	8.24649	10.279	3.81662	1.82562	5.40982	2.97116	5.15524	3.73923	7.54692	5.12663	5.32016	8.62922	9.35392	4.30019	2.88111	6.37045	2.78134	5.98656	7.21895
1218	[-].MSETAPAAPAAPAPAEKTPIKK.[K]	P15865 [1-22]		Histone H1.4 OS=Rattus norvegicus OX=10116 GN=H1-4 PE=1 SV=3	2.40677	3.01873	7.78349	9.66199	12.9476	14.4896	7.027	7.21573	5.47223	20.82	15.2797	18.4901	8.43786	28.4255	27.7832	25.5527	32.3838	12.1849	28.4423	34.321	34.5452	11.0077
1219	[-].MSETAPAAPAAPAPAEKTPIKKK.[A]	P15865 [1-23]		Histone H1.4 OS=Rattus norvegicus OX=10116 GN=H1-4 PE=1 SV=3	2.82051	8.07635	8.94994	44.6186	51.0236	17.6872	7.1932	11.3929	2.78001	10.4344	50.3995	15.3055	27.4997	46.7108	99.4743	128.775	80.6165	15.8927	51.6218	49.7151	42.7617	27.9531
1220	[-].MSETAPAAPAAPAPAEKTPIKKKA.[R]	P15865 [1-24]		Histone H1.4 OS=Rattus norvegicus OX=10116 GN=H1-4 PE=1 SV=3	0.139	1.45561	0.89369	1.92437	2.70276	0.48158	0.30693	1.86673	0.13988	0.85501	2.15065	4.22638	5.00068	3.77533	4.25495	4.60388	3.70289	1.95548	6.30987	2.76132	2.77918	2.39426
1221	[M].SETAPAAPAAPAPAEKTPI.[K]	P15865 [2-20]		Histone H1.4 OS=Rattus norvegicus OX=10116 GN=H1-4 PE=1 SV=3	0.06349	0.16352	0.26945	0.4761	0.84675	0.30598	0.20168	0.24965	0.27179	0.50424	0.54857	0.8104	0.35302	0.51457	0.6665	0.89025	0.51474	0.30177	0.79849	0.54503	0.56277	0.25843
1222	[M].SETAPAAPAAPAPAEKTPIK.[K]	P15865 [2-21]		Histone H1.4 OS=Rattus norvegicus OX=10116 GN=H1-4 PE=1 SV=3	1.08991	1.33306	2.91564	5.18825	7.4072	7.04134	2.37179	3.45587	1.87063	8.99984	7.5909	9.17823	3.11278	11.5071	11.7128	9.66575	13.5565	5.19078	11.3389	12.9771	13.0409	4.75596
1223	[M].SETAPAAPAAPAPAEKTPIKK.[K]	P15865 [2-22]		Histone H1.4 OS=Rattus norvegicus OX=10116 GN=H1-4 PE=1 SV=3	1.24259	3.3518	3.46974	18.8457	21.8223	6.46534	2.54128	5.02531	1.17385	4.17701	21.2187	7.73925	11.1578	14.5485	38.2201	50.9043	32.0605	5.69548	20.0995	17.0653	14.9918	13.3997
1224	[M].SETAPAAPAAPAPAEKTPIKKK.[A]	P15865 [2-23]		Histone H1.4 OS=Rattus norvegicus OX=10116 GN=H1-4 PE=1 SV=3	0.15051	1.85113	0.79748	1.49271	2.19919	0.55031	0.52749	1.45212	0.13168	0.64602	1.69504	2.86739	3.73086	1.87538	2.74596	2.754	3.49783	1.8971	5.49932	1.78502	1.94466	1.65855
1225	[M].SETAPAAPAAPAPAEKTPIKKKA.[R]	P15865 [2-24]		Histone H1.4 OS=Rattus norvegicus OX=10116 GN=H1-4 PE=1 SV=3	0.04621		0.20203	0.26615	0.49714		0.13957	0.1452		0.29912	0.32848	0.42484	0.15741	0.2099	0.27017	0.37129	0.37226	0.2068	0.51069	0.27246	0.30837	0.14721
1226	[K].ASGPPVSELITK.[A]	P15865 [35-46]		Histone H1.4 OS=Rattus norvegicus OX=10116 GN=H1-4 PE=1 SV=3	1.0606	0.81958	1.60742	2.68405	3.41445	4.08745	1.53084	1.62803	0.91157	4.15336	3.64688	4.79138	1.14978	4.01363	3.35945	3.59803	7.60486	2.37956	4.7931	5.38692	5.55783	2.06931
1227	[A].SGPPVSELITK.[A]	P15865 [36-46]		Histone H1.4 OS=Rattus norvegicus OX=10116 GN=H1-4 PE=1 SV=3	2.08701	2.10923	2.75663	12.9355	14.6209	6.74177	2.03914	3.84525	0.52566	2.4506	12.5365	5.99106	4.19044	5.58227	16.1141	22.2332	21.399	3.94749	10.5387	9.34426	7.75347	6.88864
1228	[S].GPPVSELITK.[A]	P15865 [37-46]		Histone H1.4 OS=Rattus norvegicus OX=10116 GN=H1-4 PE=1 SV=3	0.60904	5.26477	0.71098	2.81055	3.48352	1.76713	0.54308	0.92009	0.43142	0.97811	2.15795	2.81993	4.01768	2.23559	3.40355	3.32023	2.83157	1.08858	2.02559	2.59797	2.65403	1.26505
1229	[S].GPPVSELITKA.[V]	P15865 [37-47]		Histone H1.4 OS=Rattus norvegicus OX=10116 GN=H1-4 PE=1 SV=3	0.15389	0.30937	0.26584	1.21791	2.11503	0.41055	0.19234	0.19687		0.17495	0.98743	0.44355	0.65408	0.53441	1.36977	1.96362	1.64799	0.16905	0.84499	0.70638	0.62037	0.54518
1230	[K].SLVSKGTLVQTKGTGASGSF.[K]	P15865 [86-105]		Histone H1.4 OS=Rattus norvegicus OX=10116 GN=H1-4 PE=1 SV=3	0.12597	0.04572	0.02418	0.31916	0.65138	0.20484					0.20955	0.10052		0.05828	0.18585	0.32759	0.28953			0.10251	0.06102	0.07146
1231	[K].SLVSKGTLVQTKGTGASGSFK.[L]	P15865 [86-106]		Histone H1.4 OS=Rattus norvegicus OX=10116 GN=H1-4 PE=1 SV=3	0.05876			0.34268	0.65879						0.32257	0.14203	0.09684	0.15139	0.24923	0.54053						0.13897
1232	[K].SLVSKGTLVQTKGTGASGSFKLN.[K]	P15865 [86-108]		Histone H1.4 OS=Rattus norvegicus OX=10116 GN=H1-4 PE=1 SV=3	0.40622	1.89555	1.9458	0.18931	2.62624	0.27758	1.6557		0.51679	0.66948	0.12697	0.11687	1.41113	1.52776	1.64107	1.63173	0.24862			0.06833	0.04211	0.05149
1233	[K].SLVSKGTLVQTK.[G]	P15865 [86-97]		Histone H1.4 OS=Rattus norvegicus OX=10116 GN=H1-4 PE=1 SV=3	0.06915	1.00587	1.16375		1.69961		0.15128						0.72689	0.63132	0.82651	1.04042
1234	[K].TSIAIDTIINQK.[R]	P15999 [219-230]		ATP synthase subunit alpha, mitochondrial OS=Rattus norvegicus OX=10116 GN=Atp5f1a PE=1 SV=2	0.48288	1.0569	1.85522	0.83065	3.01511	0.4756	1.25243	0.3745	0.62672	2.38004	0.69277	0.39163	1.48534	1.59007	2.85296	1.96201	0.51776	0.13943	0.39519	0.34108	0.41977	0.78532
1235	[L].QKTGTAEMSSILEER.[I]	P15999 [44-58]		ATP synthase subunit alpha, mitochondrial OS=Rattus norvegicus OX=10116 GN=Atp5f1a PE=1 SV=2	0.04378	0.28454	0.44695	0.10638	0.70127		0.17386			0.12015			0.24235	0.32781	0.65263	0.63121						0.04978
1236	[K].LKEIVTNFLAGFEP.[-]	P15999 [540-553]		ATP synthase subunit alpha, mitochondrial OS=Rattus norvegicus OX=10116 GN=Atp5f1a PE=1 SV=2				0.06146	0.13294						0.0759	0.05201	0.13418			0.15021				0.08687
1237	[R].ILGADTSVDLEETGRVLSIGDGIAR.[V]	P15999 [59-83]		ATP synthase subunit alpha, mitochondrial OS=Rattus norvegicus OX=10116 GN=Atp5f1a PE=1 SV=2	0.85977	1.4507	2.29575	1.69725	3.79944	0.39084	1.28724	1.43178	1.2632	2.78998	1.59755	0.70949	1.65984	1.38034	2.28228	2.14615	0.4736		0.64542	0.71149	0.79187	1.89562
1238	[R].IQTQPGYANTLR.[E]	P16036 [184-195]		Phosphate carrier protein, mitochondrial OS=Rattus norvegicus OX=10116 GN=Slc25a3 PE=1 SV=1		0.18064	0.12484	0.1892	0.67783						0.1316			0.1589	0.46515	0.48195						0.11095
1239	[R].IQTQPGYANTLREAVPK.[M]	P16036 [184-200]		Phosphate carrier protein, mitochondrial OS=Rattus norvegicus OX=10116 GN=Slc25a3 PE=1 SV=1	0.06612	0.12713	0.06079	0.22271	0.23045	0.09548		0.18074		0.0363	0.13013	0.24757	0.28432	0.16778	0.25241	0.19267	0.11837	0.05079	0.27904	0.04038	0.16169	0.22919
1240	[-].MSLSNKLTLDKLDVK.[G]	P16617 [1-15]		Phosphoglycerate kinase 1 OS=Rattus norvegicus OX=10116 GN=Pgk1 PE=1 SV=2	0.70938	1.39687	2.65684	1.32748	3.04992	0.3341	2.23408	0.92758	2.19244	3.28098	1.15688	0.36991	1.60805	1.17283	2.17228	1.49895	0.40218	0.11613	0.64699	0.64393	0.55415	1.40172
1241	[K].DASGNKVKAEPAKIDAF.[R]	P16617 [134-150]		Phosphoglycerate kinase 1 OS=Rattus norvegicus OX=10116 GN=Pgk1 PE=1 SV=2					0.33132					0.21223					0.0725	0.12322
1242	[K].DASGNKVKAEPAKIDAFR.[A]	P16617 [134-151]		Phosphoglycerate kinase 1 OS=Rattus norvegicus OX=10116 GN=Pgk1 PE=1 SV=2	0.32867		0.55238	0.09633	0.10586	0.12106	0.3066			0.03944	0.07495	0.11341		0.21102	0.10427	0.07277		0.05799	0.0487	0.0796	0.07455	0.09197
1243	[R].ASLSKLGDVYVNDAFGTAH.[R]	P16617 [152-170]		Phosphoglycerate kinase 1 OS=Rattus norvegicus OX=10116 GN=Pgk1 PE=1 SV=2	0.34907	0.13484	0.6179	0.23488	0.20037	0.15914	0.18571	0.19106		0.09173	0.18753	0.17937	0.09638	0.23643	0.31845	0.15353	0.10232	0.11927	0.22841	0.12627	0.08811	0.38052
1244	[A].SLSKLGDVYVNDAFGTAH.[R]	P16617 [153-170]		Phosphoglycerate kinase 1 OS=Rattus norvegicus OX=10116 GN=Pgk1 PE=1 SV=2	0.47723	0.28554	0.286	0.42429	0.87925	0.18916	0.20483	0.19705	0.13072	0.16967	0.38687	0.40727	0.59725	0.40984	0.90329	0.60346	0.25214		0.37861	0.16903	0.17308	0.56811
1245	[A].SLSKLGDVYVNDAFGTAHR.[A]	P16617 [153-171]		Phosphoglycerate kinase 1 OS=Rattus norvegicus OX=10116 GN=Pgk1 PE=1 SV=2	0.2278	0.32578	0.23263	0.25875	0.7102	0.1223	0.06803	0.04078			0.18652	0.12875	0.49015	0.32233	0.96393	0.48416	0.05394		0.14694	0.0534		0.19209
1246	[K].LGDVYVNDAFGTAHR.[A]	P16617 [157-171]		Phosphoglycerate kinase 1 OS=Rattus norvegicus OX=10116 GN=Pgk1 PE=1 SV=2	2.5007	1.55415	2.23351	3.24897	4.32623	1.28184	0.88917	2.9851	0.84466	0.91886	2.18357	2.44683	2.65273	3.88076	5.78796	3.86648	1.47056	1.08397	3.82427	1.52953	1.88783	3.36114
1247	[R].AHSSMVGVNLPQK.[A]	P16617 [172-184]		Phosphoglycerate kinase 1 OS=Rattus norvegicus OX=10116 GN=Pgk1 PE=1 SV=2	1.23423	1.31084	3.92411	2.32631	1.92406	0.47872	0.72579	0.4705	1.47426	0.95024	0.70771	0.64447	0.80087	1.59785	2.89797	1.21261	0.15515	0.66573	0.53182	0.47847	0.92362	0.56672
1248	[M].SLSNKLTLDKLDVKGK.[R]	P16617 [2-17]		Phosphoglycerate kinase 1 OS=Rattus norvegicus OX=10116 GN=Pgk1 PE=1 SV=2					0.56302					1.00427	0.99267			0.90502	1.0688	0.5817				1.2483
1249	[K].NGVKITLPVDFVTADKFDENA.[K]	P16617 [276-296]		Phosphoglycerate kinase 1 OS=Rattus norvegicus OX=10116 GN=Pgk1 PE=1 SV=2		0.08284	0.03189	0.12168	0.26185			0.09032					0.09472	0.08609	0.19169	0.22033			0.10823			0.07889
1250	[K].NGVKITLPVDFVTADKFDENAK.[T]	P16617 [276-297]		Phosphoglycerate kinase 1 OS=Rattus norvegicus OX=10116 GN=Pgk1 PE=1 SV=2		0.58405	0.31063		0.09965								0.37122
1251	[K].ITLPVDFVTADKFDENAK.[T]	P16617 [280-297]		Phosphoglycerate kinase 1 OS=Rattus norvegicus OX=10116 GN=Pgk1 PE=1 SV=2		0.58796			0.13856										0.07059
1252	[K].VLPGVDALSNV.[-]	P16617 [407-417]		Phosphoglycerate kinase 1 OS=Rattus norvegicus OX=10116 GN=Pgk1 PE=1 SV=2	0.43281	0.33558	0.18466	0.07009	0.05342	0.2607	0.33729	0.2654	0.43618	0.21159	0.15156	0.91741	0.70919	0.26292	0.165	0.12101	0.50801	0.94038	0.59416	1.22453	0.5364	0.34359
1253	[K].AQPSQAADEPAEKADEPMEH.[-]	P18420 [244-263]		Proteasome subunit alpha type-1 OS=Rattus norvegicus OX=10116 GN=Psma1 PE=1 SV=2
1254	[-].MEPDNSPRKIQ.[F]	P19103 [1-11]		Protein phosphatase 1 regulatory subunit 1A OS=Rattus norvegicus OX=10116 GN=Ppp1r1a PE=1 SV=1	0.16587				0.04058							0.4719	0.91276	0.16176	0.19994	0.11193	0.4644	0.13026	0.30533	0.9823	0.40434	0.73884
1255	[A].PLPPLPEYGGK.[V]	P19511 [43-53]		ATP synthase F(0) complex subunit B1, mitochondrial OS=Rattus norvegicus OX=10116 GN=Atp5pb PE=1 SV=1												0.08032	0.50318	0.08065	0.09103	0.04946	0.18752			0.11922	0.11938	0.14214
1256	[-].MSSFSYEPYFSTSYK.[R]	P19527 [1-15]		Neurofilament light polypeptide OS=Rattus norvegicus OX=10116 GN=Nefl PE=1 SV=3	0.08334	0.22458	0.13043		0.06256	0.15833		0.09465				0.44834	1.36328	0.12327			0.68244	0.24563	0.4587	0.6362	0.26055	0.32765
1257	[R].ALYEQEIRDLR.[L]	P19527 [137-147]		Neurofilament light polypeptide OS=Rattus norvegicus OX=10116 GN=Nefl PE=1 SV=3												0.11498	0.23735	0.0657	0.05835					0.27348	0.11651	0.24662
1258	[M].SSFSYEPYFSTSYK.[R]	P19527 [2-15]		Neurofilament light polypeptide OS=Rattus norvegicus OX=10116 GN=Nefl PE=1 SV=3	0.15396	0.87725	1.56184		0.1634		0.29802		0.239	0.04858			0.2359	0.42359	0.16751	0.09705
1259	[R].SAYSSYSAPVSSSLSVR.[R]	P19527 [38-54]	1xMet-loss+Acetyl [M1]	Neurofilament light polypeptide OS=Rattus norvegicus OX=10116 GN=Nefl PE=1 SV=3
1260	[R].SAYSSYSAPVSSSLSVRR.[S]	P19527 [38-55]	1xMet-loss+Acetyl [M1]	Neurofilament light polypeptide OS=Rattus norvegicus OX=10116 GN=Nefl PE=1 SV=3
1261	[Y].TSHVQEEQSEVEETIEATK.[A]	P19527 [445-463]	1xMet-loss+Acetyl [M1]	Neurofilament light polypeptide OS=Rattus norvegicus OX=10116 GN=Nefl PE=1 SV=3
1262	[Y].TSHVQEEQSEVEETIEATKAEEA.[K]	P19527 [445-467]	1xMet-loss+Acetyl [M1]	Neurofilament light polypeptide OS=Rattus norvegicus OX=10116 GN=Nefl PE=1 SV=3
1263	[Y].TSHVQEEQSEVEETIEATKAEEAK.[D]	P19527 [445-468]	1xAcetyl [N-Term]	Neurofilament light polypeptide OS=Rattus norvegicus OX=10116 GN=Nefl PE=1 SV=3				0.20225											0.13128	0.16565						0.15052
1264	[H].VQEEQSEVEETIEATK.[A]	P19527 [448-463]	1xAcetyl [N-Term]	Neurofilament light polypeptide OS=Rattus norvegicus OX=10116 GN=Nefl PE=1 SV=3	3.05012	10.8113	3.98849	6.02577	5.52141	3.06574	3.33292	4.54153	3.82504	5.67145	8.41715	1.65546	4.40536	2.94105	4.24178	2.47587	1.49578	1.50967	1.89695	1.75849	2.94001	3.71287
1265	[H].VQEEQSEVEETIEATKAEEA.[K]	P19527 [448-467]	1xAcetyl [N-Term]	Neurofilament light polypeptide OS=Rattus norvegicus OX=10116 GN=Nefl PE=1 SV=3	7.02855	16.1721	8.53099	10.4169	7.83997	6.39906	7.2327	4.30866	5.95782	10.4324	13.2257	2.4955	3.85976	2.5708	8.5378	5.3615	3.61914	2.48078	2.05246	3.21456	4.83008	4.61729
1266	[H].VQEEQSEVEETIEATKAEEAK.[D]	P19527 [448-468]	1xAcetyl [N-Term]	Neurofilament light polypeptide OS=Rattus norvegicus OX=10116 GN=Nefl PE=1 SV=3	2.18905	4.02147	2.57573	2.72398	1.61369	1.58573	1.79566	0.61899	1.38461	1.82414	3.44824	0.36779	0.65194	0.36081	2.03759	1.0372	0.36661	0.2511	0.1743	0.23428	0.42255	0.744
1267	[Q].EEQSEVEETIEATK.[A]	P19527 [450-463]	1xAcetyl [N-Term]	Neurofilament light polypeptide OS=Rattus norvegicus OX=10116 GN=Nefl PE=1 SV=3	3.44523	6.18621	3.62959	3.06203	3.01915	3.68244	2.17097	1.33884	2.78726	4.11984	4.94553	1.02329	1.32747	1.54472	3.04733	1.94435	1.98175	1.03345	0.67753	1.51324	1.45067	1.37213
1268	[Q].EEQSEVEETIEATKAEEA.[K]	P19527 [450-467]		Neurofilament light polypeptide OS=Rattus norvegicus OX=10116 GN=Nefl PE=1 SV=3	0.20594	0.71826	1.06452	1.09354	0.46536	0.1463	0.43401	0.07338	0.23228	0.36014	0.46257	0.08887	0.08413	0.11181	0.22403	0.12628					0.14198
1269	[Q].EEQSEVEETIEATKAEEAK.[D]	P19527 [450-468]		Neurofilament light polypeptide OS=Rattus norvegicus OX=10116 GN=Nefl PE=1 SV=3	0.23223	1.40696	0.87546	1.69944	0.75567	0.26498	0.32406	0.14037	0.14492	0.25269	0.75552	0.06736		0.09334	0.37213	0.1379		0.09275		0.06481	0.1021
1270	[E].EQSEVEETIEATK.[A]	P19527 [451-463]		Neurofilament light polypeptide OS=Rattus norvegicus OX=10116 GN=Nefl PE=1 SV=3	0.95087	4.78536	2.80709	9.83507	3.47773	1.40209	1.1991	1.10964	0.72486	1.0581	3.71796	0.20279	0.71897	0.50368	2.18868	0.86243	0.22386	0.34487	0.22536	0.19019	0.3928	0.3342
1271	[E].EQSEVEETIEATKAEEA.[K]	P19527 [451-467]		Neurofilament light polypeptide OS=Rattus norvegicus OX=10116 GN=Nefl PE=1 SV=3	0.04633	0.16812		0.30274	0.12515						0.09415				0.15484	0.09436					0.04685
1272	[E].EQSEVEETIEATKAEEAK.[D]	P19527 [451-468]		Neurofilament light polypeptide OS=Rattus norvegicus OX=10116 GN=Nefl PE=1 SV=3	0.20271	0.38774	0.47728	0.37988	0.37225	0.15688	0.21293	0.08412	0.28108	0.35646	0.26159	0.05866		0.07914	0.17361	0.10936	0.16012	0.14014	0.06159	0.10056	0.12301	0.06545
1273	[Q].SEVEETIEATK.[A]	P19527 [453-463]		Neurofilament light polypeptide OS=Rattus norvegicus OX=10116 GN=Nefl PE=1 SV=3	0.10666	0.48305	0.42944	0.34402	0.25116	0.0708	0.10066		0.08282	0.07676	0.19502			0.04175	0.26314	0.08834
1274	[Q].SEVEETIEATKAEEA.[K]	P19527 [453-467]		Neurofilament light polypeptide OS=Rattus norvegicus OX=10116 GN=Nefl PE=1 SV=3
1275	[Q].SEVEETIEATKAEEAK.[D]	P19527 [453-468]		Neurofilament light polypeptide OS=Rattus norvegicus OX=10116 GN=Nefl PE=1 SV=3	0.09681	0.09982	0.28735	0.40264	0.11936	0.11002	0.18701	0.04057	0.1142	0.09214	0.21201			0.01814	0.06881	0.02847		0.05162		0.04063	0.04412
1276	[S].EVEETIEATK.[A]	P19527 [454-463]		Neurofilament light polypeptide OS=Rattus norvegicus OX=10116 GN=Nefl PE=1 SV=3			1.00965	0.22515	0.03436				0.26783	0.4353		0.08822		0.25171							0.28603
1277	[S].EVEETIEATKAEEA.[K]	P19527 [454-467]	1xGln->pyro-Glu [Q1]	Neurofilament light polypeptide OS=Rattus norvegicus OX=10116 GN=Nefl PE=1 SV=3			1.42297						0.29854	0.3176				0.30033							0.17388
1278	[S].EVEETIEATKAEEAK.[D]	P19527 [454-468]		Neurofilament light polypeptide OS=Rattus norvegicus OX=10116 GN=Nefl PE=1 SV=3
1279	[E].VEETIEATKAEEAK.[D]	P19527 [455-468]		Neurofilament light polypeptide OS=Rattus norvegicus OX=10116 GN=Nefl PE=1 SV=3												0.38271		0.13137				0.16136
1280	[L].DLSQVAAISNDLK.[S]	P19527 [72-84]		Neurofilament light polypeptide OS=Rattus norvegicus OX=10116 GN=Nefl PE=1 SV=3	0.03795	0.07376	0.46194	0.03805					0.1062	0.05402				0.133							0.06129
1281	[R].GTIEILSDVQLIK.[T]	P19945 [150-162]		60S acidic ribosomal protein P0 OS=Rattus norvegicus OX=10116 GN=Rplp0 PE=1 SV=2	0.04263	0.17511	0.3392											0.09028
1282	[R].VLALSVETDYTFPLAEK.[V]	P19945 [248-264]	1xMet-loss+Acetyl [M1]	60S acidic ribosomal protein P0 OS=Rattus norvegicus OX=10116 GN=Rplp0 PE=1 SV=2	0.08473		5.67142	0.17566			0.49659		0.96975	0.85261				1.23904	0.09342					0.27634	0.46371
1283	[R].VLALSVETDYTFPLAEKVK.[A]	P19945 [248-266]		60S acidic ribosomal protein P0 OS=Rattus norvegicus OX=10116 GN=Rplp0 PE=1 SV=2			0.66144	0.03473					0.34439	0.51848				0.1523						0.07661	0.27408
1284	[A].AAAPAKVEAKEESEESDEDMGFGLFD.[-]	P19945 [292-317]		60S acidic ribosomal protein P0 OS=Rattus norvegicus OX=10116 GN=Rplp0 PE=1 SV=2			0.5063	0.01384					0.03556	0.13116				0.09626	0.0215						0.05831
1285	[Q].QGTPEEAAEALLTESVRSQ.[T]	P20156 [106-124]		Neurosecretory protein VGF OS=Rattus norvegicus OX=10116 GN=Vgf PE=1 SV=3
1286	[L].LQELRDFSPSNA.[K]	P20156 [166-177]		Neurosecretory protein VGF OS=Rattus norvegicus OX=10116 GN=Vgf PE=1 SV=3			0.47989											0.13451
1287	[L].QELRDFSPSNA.[K]	P20156 [167-177]		Neurosecretory protein VGF OS=Rattus norvegicus OX=10116 GN=Vgf PE=1 SV=3			0.41531											0.03726
1288	[R].QQETAAAETETRTHT.[L]	P20156 [180-194]		Neurosecretory protein VGF OS=Rattus norvegicus OX=10116 GN=Vgf PE=1 SV=3			0.66509						0.1262	0.1797				0.08494
1289	[R].MSENVPLPETHQFGEGVSSPK.[T]	P20156 [238-258]		Neurosecretory protein VGF OS=Rattus norvegicus OX=10116 GN=Vgf PE=1 SV=3			0.40958	0.03333			0.07811		0.10936	0.11269				0.10192	0.02175						0.0809
1290	[A].APPGRSDVYPPP.[L]	P20156 [24-35]	1xAcetyl [N-Term]	Neurosecretory protein VGF OS=Rattus norvegicus OX=10116 GN=Vgf PE=1 SV=3			0.33662				0.12523		0.08523	0.12067				0.12801							0.07362
1291	[A].APPGRSDVYPPPLGSE.[H]	P20156 [24-39]		Neurosecretory protein VGF OS=Rattus norvegicus OX=10116 GN=Vgf PE=1 SV=3			1.24046
1292	[A].APPGRSDVYPPPLGSEHNGQ.[V]	P20156 [24-43]		Neurosecretory protein VGF OS=Rattus norvegicus OX=10116 GN=Vgf PE=1 SV=3			1.54714	0.11363										0.04703
1293	[A].APPGRSDVYPPPLGSEHNGQVAEDAVSRPKDDSVPE.[V]	P20156 [24-59]		Neurosecretory protein VGF OS=Rattus norvegicus OX=10116 GN=Vgf PE=1 SV=3			0.45175											0.02585
1294	[A].APPGRSDVYPPPLGSEHNGQVAEDAVSRPKDDSVPEV.[R]	P20156 [24-60]		Neurosecretory protein VGF OS=Rattus norvegicus OX=10116 GN=Vgf PE=1 SV=3			3.17167	0.16728					0.98528	1.03322				0.64897	0.06252	0.03184				0.25107	0.62365
1295	[A].APPGRSDVYPPPLGSEHNGQVAEDAVSRPKDDSVPEVRA.[A]	P20156 [24-62]		Neurosecretory protein VGF OS=Rattus norvegicus OX=10116 GN=Vgf PE=1 SV=3	0.36344	0.55834	0.51935	0.73591	0.29112	0.2719	0.17347	0.27724	0.41512	0.33707	0.57274	0.18571	0.20067	0.30994	0.47585	0.18806	0.05686	0.14845	0.12165	0.17387	0.26809	0.29358
1296	[A].APPGRSDVYPPPLGSEHNGQVAEDAVSRPKDDSVPEVRAA.[R]	P20156 [24-63]	1xAcetyl [N-Term]	Neurosecretory protein VGF OS=Rattus norvegicus OX=10116 GN=Vgf PE=1 SV=3												0.09645	0.3212	0.0947	0.18161	0.09647	0.08859	0.14175	0.1028	0.15462	0.1136	0.11208
1297	[K].THLGETLTPL.[S]	P20156 [259-268]		Neurosecretory protein VGF OS=Rattus norvegicus OX=10116 GN=Vgf PE=1 SV=3			1.07271	0.04614					0.19152	0.21638				0.17704							0.17071
1298	[R].GLQETQQERENEREEEAEQE.[R]	P20156 [353-372]	1xMet-loss+Acetyl [M1]	Neurosecretory protein VGF OS=Rattus norvegicus OX=10116 GN=Vgf PE=1 SV=3
1299	[E].HNGQVAEDAVSRPKDDSVPEV.[R]	P20156 [40-60]		Neurosecretory protein VGF OS=Rattus norvegicus OX=10116 GN=Vgf PE=1 SV=3	0.48222	0.16704	0.59085	0.1198	0.09373	0.16468	0.22013	0.06252	0.2269	0.18003	0.15541	0.14012		0.11947		0.03086			0.11339	0.1424	0.09785	0.08956
1300	[E].HNGQVAEDAVSRPKDDSVPEVRAA.[R]	P20156 [40-63]	1xAcetyl [N-Term]	Neurosecretory protein VGF OS=Rattus norvegicus OX=10116 GN=Vgf PE=1 SV=3	1.26682	0.36379	2.43357	0.27419	0.20622	0.17817	0.72254	0.24845	1.19954	0.48767	0.52014	0.29262		0.25841	0.12593	0.09307				0.30157	0.20459	0.35285
1301	[Q].VAEDAVSRPKDDSVPEV.[R]	P20156 [44-60]		Neurosecretory protein VGF OS=Rattus norvegicus OX=10116 GN=Vgf PE=1 SV=3	0.31995		0.24804									0.08762		0.06542
1302	[Q].VAEDAVSRPKDDSVPEVRAA.[R]	P20156 [44-63]		Neurosecretory protein VGF OS=Rattus norvegicus OX=10116 GN=Vgf PE=1 SV=3	0.40937		0.31327	0.05059	0.02708		0.10238		0.29048	0.15575	0.14328
1303	[K].NAPPEPVPPPRAAPAPTHV.[R]	P20156 [489-507]		Neurosecretory protein VGF OS=Rattus norvegicus OX=10116 GN=Vgf PE=1 SV=3	0.10429								0.20843	0.12301	0.06176	0.32242	0.58565	0.33236	0.34738	0.04974	0.84988	0.1694	0.75844	1.19098	0.59273	0.74309
1304	[N].APPEPVPPP.[R]	P20156 [490-498]		Neurosecretory protein VGF OS=Rattus norvegicus OX=10116 GN=Vgf PE=1 SV=3			0.13328						0.52955				0.48638	0.3512	0.22447	0.06076	0.46159		0.21375	0.55104	0.13646	0.60097
1305	[N].APPEPVPPPRAAPAPTHV.[R]	P20156 [490-507]		Neurosecretory protein VGF OS=Rattus norvegicus OX=10116 GN=Vgf PE=1 SV=3													0.5745	0.21066	0.21229		0.17106			0.08927
1306	[R].NSEPQDQGELFQGVDPRAL.[A]	P20156 [65-83]		Neurosecretory protein VGF OS=Rattus norvegicus OX=10116 GN=Vgf PE=1 SV=3	0.20577							0.27621	0.21553	0.13008	0.14172	1.42552	1.00901	0.71244	0.50826	0.09869	1.76972	1.23468	2.47147	3.6483	2.20679	1.41894
1307	[L].AAVLLQALDRPASPPAVPAGSQ.[Q]	P20156 [84-105]		Neurosecretory protein VGF OS=Rattus norvegicus OX=10116 GN=Vgf PE=1 SV=3	0.36233	0.14625					0.39762	0.25251	0.74431	0.25363	0.08307	0.75971	0.94689	0.70526	0.38133		1.20062	0.46617	1.43284	2.98979	1.51618	1.5323
1308	[A].LDRPASPPAVPAGSQ.[Q]	P20156 [91-105]		Neurosecretory protein VGF OS=Rattus norvegicus OX=10116 GN=Vgf PE=1 SV=3	0.25352								0.31647	0.12402		0.69654	0.86763	0.62221	0.39496	0.10126	1.40748	0.34151	0.93681	2.04046	0.95702	0.80599
1309	[-].MEMEKEFEQIDK.[A]	P20417 [1-12]		Tyrosine-protein phosphatase non-receptor type 1 OS=Rattus norvegicus OX=10116 GN=Ptpn1 PE=1 SV=1	0.1223							0.07629		0.09731		0.50778	0.35564	0.21826	0.14436	0.04328	0.57353	0.66248	0.81427	1.06904	0.74776	0.5056
1310	[K].AHLMEIQVNGGTVAEK.[L]	P21531 [178-193]		60S ribosomal protein L3 OS=Rattus norvegicus OX=10116 GN=Rpl3 PE=1 SV=3	0.12825							0.22648	0.16069		0.0803	0.51835	0.45548	0.42732	0.15619	0.03106	0.59851	0.40091	0.90209	1.75461	0.81799	0.67732
1311	[K].IGQGYLIKDGKLIKNNASTDYDLSDK.[S]	P21531 [287-312]		60S ribosomal protein L3 OS=Rattus norvegicus OX=10116 GN=Rpl3 PE=1 SV=3	0.15315					0.08398	0.23522	0.08541	0.16263			0.43859	0.35799	0.29217	0.15765	0.04208	0.73502	0.33509	0.60465	1.16211	0.73992	0.37337
1312	[M].GNRGMEDLIPLVNR.[L]	P21575 [2-15]		Dynamin-1 OS=Rattus norvegicus OX=10116 GN=Dnm1 PE=1 SV=2	0.14591					0.12369		0.11173	0.14887	0.07734		0.67173	0.42028	0.27404	0.17445		0.83126	0.99596	0.78837	1.09458	0.80971	0.58037
1313	[G].GAPPVPSRPGASPDPFGPPPQVPSRPN.[R]	P21575 [811-837]		Dynamin-1 OS=Rattus norvegicus OX=10116 GN=Dnm1 PE=1 SV=2	0.13036											0.37296	0.38891	0.34031	0.18785		0.35166	0.35842	0.70879	1.04344	0.61218	0.3903
1314	[M].AAAAAAPGGGGGEPR.[G]	P21708 [2-16]		Mitogen-activated protein kinase 3 OS=Rattus norvegicus OX=10116 GN=Mapk3 PE=1 SV=5	0.12671	0.06285				0.11116	0.19429	0.06335	0.19031	0.11036		0.48152	0.42005	0.29136	0.13988	0.03426	0.79771	0.43598	0.63835	0.97986	0.67966	0.44719
1315	[M].AAAAAAPGGGGGEPRGTAGVVPVVPGEVEVVK.[G]	P21708 [2-33]		Mitogen-activated protein kinase 3 OS=Rattus norvegicus OX=10116 GN=Mapk3 PE=1 SV=5	0.10239	0.06475				0.09958	0.09792	0.08841	0.16803	0.07018	0.04196	0.4309	0.3013	0.18934	0.08932	0.01896	0.62767	0.92638	0.67319	1.09593	0.63864	0.37502
1316	[-].MSFGSEHY.[L]	P23565 [1-8]		Alpha-internexin OS=Rattus norvegicus OX=10116 GN=Ina PE=1 SV=2	0.1733		0.08885	0.02927	0.05073	0.15271	0.29911	0.16343	0.20244	0.18818	0.06939	0.49466	0.37398	0.31673	0.15981		0.55123	0.70097	0.78402	1.07959	0.83405	0.46534
1317	[K].NLQSAEEWYK.[S]	P23565 [279-288]		Alpha-internexin OS=Rattus norvegicus OX=10116 GN=Ina PE=1 SV=2	0.16098	0.05244	0.05827			0.1881	0.26518	0.1191	0.23669	0.14558	0.07348	0.48591	0.31466	0.3831	0.17923		0.94674	0.73144	0.65477	1.37121	0.91117	0.47075
1318	[R].TIEIEGLR.[G]	P23565 [323-330]		Alpha-internexin OS=Rattus norvegicus OX=10116 GN=Ina PE=1 SV=2	0.12967					0.11374	0.0916	0.14103	0.19889	0.10465		0.61718	0.37714	0.21084	0.10152	0.0244	0.66533	1.0306	0.94735	1.21348	0.60026	0.44792
1319	[K].VSSAGLSLK.[K]	P23565 [439-447]		Alpha-internexin OS=Rattus norvegicus OX=10116 GN=Ina PE=1 SV=2			0.07472			0.19498		0.20169	0.17152			0.42783	0.31252	0.26578	0.09898		0.5197	0.84684	0.68109	0.94198	0.66347	0.37735
1320	[K].VSSAGLSLKKEEEEEEEEEEGASKEVT.[K]	P23565 [439-465]		Alpha-internexin OS=Rattus norvegicus OX=10116 GN=Ina PE=1 SV=2	0.14108		0.03513			0.0988	0.10561		0.15302			0.4564	0.21081		0.0759		0.64552	0.89123	0.61698	1.09571	0.6463	0.37305
1321	[K].VSSAGLSLKKEEEEEEEEEEGASKEVTKK.[T]	P23565 [439-467]		Alpha-internexin OS=Rattus norvegicus OX=10116 GN=Ina PE=1 SV=2	0.10212		0.04525			0.12505	0.08308	0.08207	0.16635	0.09308	0.03792	0.32606	0.1044	0.13629	0.04013	0.01406	0.52948	0.74332	0.27966	0.62227	0.48818	0.21118
1322	[F].EETLEETVVSTKK.[T]	P23565 [476-488]		Alpha-internexin OS=Rattus norvegicus OX=10116 GN=Ina PE=1 SV=2		0.70896	0.18581						0.15431				0.27568	0.09471				0.08436	0.17153	0.42493	0.13679	0.12817
1323	[E].ETLEETVVSTKK.[T]	P23565 [477-488]		Alpha-internexin OS=Rattus norvegicus OX=10116 GN=Ina PE=1 SV=2												0.95875	0.32911	0.38673	0.1499	0.06912	0.32774	0.30727		0.23926
1324	[K].TEKSTIEEITTSSSQKM.[-]	P23565 [489-505]		Alpha-internexin OS=Rattus norvegicus OX=10116 GN=Ina PE=1 SV=2												1.06958	0.44826	0.43772	0.17147	0.11733	0.37514	0.25983
1325	[K].STIEEITTSSSQKM.[-]	P23565 [492-505]		Alpha-internexin OS=Rattus norvegicus OX=10116 GN=Ina PE=1 SV=2												0.34099	0.38247	0.13737	0.06296	0.05327
1326	[T].IEEITTSSSQKM.[-]	P23565 [494-505]		Alpha-internexin OS=Rattus norvegicus OX=10116 GN=Ina PE=1 SV=2		0.22767	0.10879										0.56308	0.25787	0.22952	0.14111	0.3149
1327	[R].RLPASDGLDLSQAAA.[R]	P23565 [68-82]		Alpha-internexin OS=Rattus norvegicus OX=10116 GN=Ina PE=1 SV=2							0.92429
1328	[R].RLPASDGLDLSQAAARTNEY.[K]	P23565 [68-87]		Alpha-internexin OS=Rattus norvegicus OX=10116 GN=Ina PE=1 SV=2		0.85443	0.11854				0.31277	0.11097	0.19973	0.13318	0.06467		0.28088	0.06373				0.1736			0.14339
1329	[R].RLPASDGLDLSQAAARTNEYK.[I]	P23565 [68-88]		Alpha-internexin OS=Rattus norvegicus OX=10116 GN=Ina PE=1 SV=2		0.57892						0.09282	0.05861				0.22716	0.06193						0.04935
1330	[R].LPASDGLDLSQAAARTNEY.[K]	P23565 [69-87]	1xGln->pyro-Glu [Q1]	Alpha-internexin OS=Rattus norvegicus OX=10116 GN=Ina PE=1 SV=2	0.54716	0.84429	0.50052	0.37002	0.2819	0.82439	1.23815	1.24115	1.34085	1.09696	1.29566	0.89729	0.65181	0.51428	0.29756	0.15007	0.73847	1.51927	1.26145	1.40194	0.88331	0.93033
1331	[M].ATDNSKVADGQISTEVSEAPVA.[S]	P23978 [2-23]		Sodium- and chloride-dependent GABA transporter 1 OS=Rattus norvegicus OX=10116 GN=Slc6a1 PE=1 SV=1									0.35617	0.62547										0.19771	0.23789
1332	[M].ATDNSKVADGQISTEVSEAPVAS.[D]	P23978 [2-24]		Sodium- and chloride-dependent GABA transporter 1 OS=Rattus norvegicus OX=10116 GN=Slc6a1 PE=1 SV=1	0.36855	0.30156	0.17244	0.05299	0.02578	0.2313	0.57575	0.3909	0.20225	0.09943	0.31132	0.35246	0.30978	0.19378	0.10301	0.03873	0.24909	0.58128		0.4128	0.14786	0.33294
1333	[M].ATDNSKVADGQISTEVSEAPVASDKPKTLVVK.[V]	P23978 [2-33]		Sodium- and chloride-dependent GABA transporter 1 OS=Rattus norvegicus OX=10116 GN=Slc6a1 PE=1 SV=1	0.2793	0.48509	0.192	0.07118	0.11617	0.18412		0.36688			0.24699	0.5252	0.67849	0.48437	0.2869	0.14971	0.35511	0.35252	0.6176	0.50103	0.23143	0.49138
1334	[M].ATDNSKVADGQISTEVSEAPVASDKPKTLVVKVQ.[K]	P23978 [2-35]		Sodium- and chloride-dependent GABA transporter 1 OS=Rattus norvegicus OX=10116 GN=Slc6a1 PE=1 SV=1							4.42972		0.24156	0.61183								0.53732		0.09839	0.15162
1335	[M].ATDNSKVADGQISTEVSEAPVASDKPKTLVVKVQK.[K]	P23978 [2-36]		Sodium- and chloride-dependent GABA transporter 1 OS=Rattus norvegicus OX=10116 GN=Slc6a1 PE=1 SV=1		0.32651	0.27139				0.45219						0.1349	0.08625
1336	[M].ATDNSKVADGQISTEVSEAPVASDKPKTLVVKVQKK.[A]	P23978 [2-37]		Sodium- and chloride-dependent GABA transporter 1 OS=Rattus norvegicus OX=10116 GN=Slc6a1 PE=1 SV=1		5.36807	4.00988		0.55381		1.83738		0.56129				4.62624	0.94773	0.07261	0.19804
1337	[K].GLDVDSLVIEHIQVNK.[A]	P24049 [106-121]		60S ribosomal protein L17 OS=Rattus norvegicus OX=10116 GN=Rpl17 PE=2 SV=3		3.38828	1.94511		0.43184		1.10349						2.47053	0.59208		0.151
1338	[K].GLDVDSLVIEHIQVNKAPK.[M]	P24049 [106-124]		60S ribosomal protein L17 OS=Rattus norvegicus OX=10116 GN=Rpl17 PE=2 SV=3		8.9089	4.65848		0.79498		2.22381		0.22852				7.09227	1.23517	0.05844	0.28087
1339	[KS].APAQAPKGAQAPVKAP.[-]	P25886 [141-156]		60S ribosomal protein L29 OS=Rattus norvegicus OX=10116 GN=Rpl29 PE=1 SV=3									0.24706	0.39332								0.14435		0.44957	0.46929
1340	[R].SVNPYLQGKRLDNVVA.[K]	P27682 [180-195]		Neuroendocrine protein 7B2 OS=Rattus norvegicus OX=10116 GN=Scg5 PE=1 SV=1	0.37896	0.27572	0.34612	0.22307	0.06446	0.59669	0.59646	0.94236	1.77277	0.78951	0.96681	0.33386	0.27329	0.24866	0.20496	0.07644	0.48422	0.56035	0.78657	1.20189	0.65918	0.62204
1341	[R].SVNPYLQGKRLDNVVAKKSVPHFSEEEKEPE.[-]	P27682 [180-210]		Neuroendocrine protein 7B2 OS=Rattus norvegicus OX=10116 GN=Scg5 PE=1 SV=1	1.00925	1.31498	0.7407	0.08437	0.40286	0.35824	0.58131	0.55171	0.67994	0.27365	0.76293	0.48426	0.83965	0.90543	0.53666	0.15181	0.4324	0.32722	0.84691	0.92923	0.39933	0.64869
1342	[K].SVPHFSEEEKEPE.[-]	P27682 [198-210]		Neuroendocrine protein 7B2 OS=Rattus norvegicus OX=10116 GN=Scg5 PE=1 SV=1	0.62493	1.183	0.47585	0.03783	0.29065	0.14304	0.30246	0.05184	0.20399	0.0573	0.22829	0.16035	0.54764	0.4546	0.18554	0.1594	0.10433		0.11816	0.26074	0.05696	0.0835
1343	[S].VPHFSEEEKEPE.[-]	P27682 [199-210]		Neuroendocrine protein 7B2 OS=Rattus norvegicus OX=10116 GN=Scg5 PE=1 SV=1	0.06699					0.05257	2.04488	0.11064	0.25429	0.57159	0.0769			0.07119				0.67492	0.10901	0.15086	0.30653	0.08777
1344	[H].FSEEEKEPE.[-]	P27682 [202-210]		Neuroendocrine protein 7B2 OS=Rattus norvegicus OX=10116 GN=Scg5 PE=1 SV=1	0.0413						1.80269		0.12843	0.40237				0.02137				0.36486		0.05796	0.14357
1345	[R].TPDRVSETDIQ.[R]	P27682 [29-39]		Neuroendocrine protein 7B2 OS=Rattus norvegicus OX=10116 GN=Scg5 PE=1 SV=1	0.83982	1.05288	1.00149	0.20316	0.39285	0.84133	2.45133	0.71144	2.14216	1.18509	0.69148	0.75241	1.52866	0.87366	0.62459		1.1625	0.78843	0.8785	1.55423	0.37236	0.78865
1346	[-].MATVDLEKLR.[M]	P30835 [1-10]		ATP-dependent 6-phosphofructokinase, liver type OS=Rattus norvegicus OX=10116 GN=Pfkl PE=1 SV=3	3.17225	1.72356	2.14009	1.43456	0.31636	3.96794	6.66379	5.27975	6.97166	4.25876	4.50371	6.22342	3.17808	3.2131	1.82649	0.42014	5.58822	8.27641	7.09185	7.6807	4.26713	3.9479
1347	[-].MATVDLEKLRMSGAGK.[A]	P30835 [1-16]		ATP-dependent 6-phosphofructokinase, liver type OS=Rattus norvegicus OX=10116 GN=Pfkl PE=1 SV=3	0.33986	0.64708	0.80898			0.42233	1.23443	0.30475	1.25772	0.6188	0.36211	0.16809	0.76424	0.63008			0.62514	0.17108	0.32417	0.54029	0.08151	0.34201
1348	[R].RMFGGSGTSSRPSSN.[R]	P31000 [13-27]		Vimentin OS=Rattus norvegicus OX=10116 GN=Vim PE=1 SV=2							2.92064		0.53298	0.81446											0.10332
1349	[R].MFGGSGTSSRPSSN.[R]	P31000 [14-27]		Vimentin OS=Rattus norvegicus OX=10116 GN=Vim PE=1 SV=2						0.22631	0.85667		0.15073	0.20471
1350	[M].STRSVSSSSY.[R]	P31000 [2-11]		Vimentin OS=Rattus norvegicus OX=10116 GN=Vim PE=1 SV=2							1.61951		0.12427	0.35067								0.67237			0.16857
1351	[M].STRSVSSSSYR.[R]	P31000 [2-12]	1xAcetyl [N-Term]	Vimentin OS=Rattus norvegicus OX=10116 GN=Vim PE=1 SV=2	0.06805	0.10302	0.4246		0.05739									0.08621
1352	[M].STRSVSSSSYRRMFGGSGTSSRPSSN.[R]	P31000 [2-27]		Vimentin OS=Rattus norvegicus OX=10116 GN=Vim PE=1 SV=2				0.05215		0.15365		0.06406	0.11571	0.06133	0.07228	0.60923		0.30853	0.1535	0.07789	0.43005	0.32838	0.2755	0.28083	0.15585	0.10862
1353	[M].STRSVSSSSYRRMFGGSGTSSRPSSNRS.[Y]	P31000 [2-29]		Vimentin OS=Rattus norvegicus OX=10116 GN=Vim PE=1 SV=2		0.52355	0.57689		0.18315
1354	[K].NLQEAEEWY.[K]	P31000 [283-291]	1xAcetyl [N-Term]	Vimentin OS=Rattus norvegicus OX=10116 GN=Vim PE=1 SV=2		0.14255	0.42635											0.07085
1355	[K].NLQEAEEWYK.[S]	P31000 [283-292]		Vimentin OS=Rattus norvegicus OX=10116 GN=Vim PE=1 SV=2		0.1445											0.50088
1356	[N].RSYVTTSTRTYSLGSALRPSTS.[R]	P31000 [28-49]	1xAcetyl [N-Term]	Vimentin OS=Rattus norvegicus OX=10116 GN=Vim PE=1 SV=2	0.06609	0.17581	0.33255	0.12426	0.0622	0.03714		0.04803	0.06491	0.18636	0.16027			0.13551	0.0566	0.03432				0.05647	0.13373
1357	[N].RSYVTTSTRTYSLGSALRPSTSR.[S]	P31000 [28-50]	1xAcetyl [N-Term]	Vimentin OS=Rattus norvegicus OX=10116 GN=Vim PE=1 SV=2		0.16712	0.51353		0.10506					0.24648
1358	[Q].EAEEWYK.[S]	P31000 [286-292]	1xMet-loss+Acetyl [M1]	Vimentin OS=Rattus norvegicus OX=10116 GN=Vim PE=1 SV=2			0.13118					0.13662	0.151		0.1216	0.65313	0.21278	0.23695	0.09437	0.03452	0.58442	0.60888	0.76596	1.0446	0.54607	0.31646
1359	[K].SKFADLSEAANRNNDALRQAKQESNEY.[R]	P31000 [293-319]		Vimentin OS=Rattus norvegicus OX=10116 GN=Vim PE=1 SV=2	0.37906	0.13032	0.33597	0.14928	0.05473	0.11174			0.28047	0.31371	0.20379	0.11736		0.06336	0.04543	0.04333			0.06858		0.07908	0.10578
1360	[R].SYVTTSTRTYSLGSALRPSTS.[R]	P31000 [29-49]		Vimentin OS=Rattus norvegicus OX=10116 GN=Vim PE=1 SV=2	0.29357	0.12814	0.32491	0.1103	0.04298				0.12881	0.12756	0.11398	0.10003		0.03194						0.10381	0.08325	0.05517
1361	[K].FADLSEAANR.[N]	P31000 [295-304]		Vimentin OS=Rattus norvegicus OX=10116 GN=Vim PE=1 SV=2	0.74764	0.14169	0.52954	0.15028	0.07185	0.16595	0.26605	0.09313	0.16985	0.09351	0.26399	0.16114	0.03999	0.11749	0.03919	0.02429			0.06711	0.07289	0.05975	0.08117
1362	[S].YVTTSTRTYSLGSALRPSTS.[R]	P31000 [30-49]		Vimentin OS=Rattus norvegicus OX=10116 GN=Vim PE=1 SV=2	0.17487	0.18922	0.35057		0.08973		0.19804		0.32184	0.18432					0.06591
1363	[V].TTSTRTYSLGSALRPSTS.[R]	P31000 [32-49]		Vimentin OS=Rattus norvegicus OX=10116 GN=Vim PE=1 SV=2		0.26118	0.3289		0.05821									0.12842
1364	[R].EYQDLLNVK.[M]	P31000 [382-390]		Vimentin OS=Rattus norvegicus OX=10116 GN=Vim PE=1 SV=2	0.24327	0.05766	0.07441				0.27297	0.18418	0.30671	0.15567	0.09085	0.64605	0.44262	0.2527	0.19619			1.2881	1.22377	1.81356	1.039	0.63716
1365	[L].DIEIATYR.[K]	P31000 [394-401]		Vimentin OS=Rattus norvegicus OX=10116 GN=Vim PE=1 SV=2	0.54503	0.96401	0.5529		0.2531	0.49006		0.64556		0.368	0.53159	0.96286	1.18171	0.37837	0.31439	0.22177	0.83029	1.17271	1.27726	1.17492	0.77618	0.88491
1366	[Y].SLGSALRPSTS.[R]	P31000 [39-49]		Vimentin OS=Rattus norvegicus OX=10116 GN=Vim PE=1 SV=2	0.30981	0.13358	0.12626	0.03117		0.3133	0.50188	0.22788	0.5404	0.29327	0.12705	1.54202	1.31535	0.85592	0.53423	0.1563	2.89444	0.85671	1.90768	3.41834	2.51192	1.57113
1367	[R].ETNLESLPLVDTHS.[K]	P31000 [425-438]		Vimentin OS=Rattus norvegicus OX=10116 GN=Vim PE=1 SV=2	0.51803	0.19558	0.30036	0.07769		0.18487	0.27487	0.12607	0.41312	0.39155	0.19635	1.24445	0.50872	0.41082	0.16178	0.07386	1.08953	1.10171	1.04179	1.73257	1.34103	0.71153
1368	[R].ETNLESLPLVDTHSK.[R]	P31000 [425-439]		Vimentin OS=Rattus norvegicus OX=10116 GN=Vim PE=1 SV=2	0.17019	0.08882	0.08239			0.22659	0.18645	0.07652	0.18464	0.16567	0.08239	0.38584	0.21375	0.15954	0.04817	0.02032	0.54821	0.89507	0.60769	0.89694	0.64569	0.25142
1369	[E].SLPLVDTHSKRTLLIKTVETRDGQVINETSQHHDDLE.[-]	P31000 [430-466]		Vimentin OS=Rattus norvegicus OX=10116 GN=Vim PE=1 SV=2	0.36422		0.30064	0.0461					0.20106		0.14606	0.12835		0.06714	0.0335					0.17495
1370	[S].LPLVDTH.[S]	P31000 [431-437]		Vimentin OS=Rattus norvegicus OX=10116 GN=Vim PE=1 SV=2	0.45806	0.32611	1.25654				0.47352		0.59579	0.25901	0.13142			0.11773							0.0596
1371	[K].RTLLIKTVETRDGQVINETSQHHDDLE.[-]	P31000 [440-466]		Vimentin OS=Rattus norvegicus OX=10116 GN=Vim PE=1 SV=2	1.09907	1.08989	2.61944		0.28903	0.09507	0.94692		0.68934	0.25812	0.08901	0.0386	0.09965	0.38911	0.23119	0.10098		0.07178
1372	[R].TLLIKTVETRDGQVINETS.[Q]	P31000 [441-459]		Vimentin OS=Rattus norvegicus OX=10116 GN=Vim PE=1 SV=2	0.24813		0.46732	0.05768	0.05374				0.40661	0.13219	0.26557			0.09083
1373	[R].TLLIKTVETRDGQVINETSQ.[H]	P31000 [441-460]	1xAcetyl [N-Term]	Vimentin OS=Rattus norvegicus OX=10116 GN=Vim PE=1 SV=2		0.297										0.66175	1.54857	0.70423	0.59345	0.36219	1.29634	0.45881	1.0656	1.35412	0.86209	1.17523
1374	[R].TLLIKTVETRDGQVINETSQHHDD.[L]	P31000 [441-464]	1xAcetyl [N-Term]	Vimentin OS=Rattus norvegicus OX=10116 GN=Vim PE=1 SV=2		0.09969						0.09682				0.21523	0.42013	0.25632	0.17692	0.19537	0.4343	0.22978	0.40326	0.39658	0.30262	0.4209
1375	[R].TLLIKTVETRDGQVINETSQHHDDLE.[-]	P31000 [441-466]	1xAcetyl [N-Term]	Vimentin OS=Rattus norvegicus OX=10116 GN=Vim PE=1 SV=2													0.68576	0.19086	0.21301	0.14354						0.15501
1376	[L].LIKTVETRDGQVINETSQ.[H]	P31000 [443-460]	1xAcetyl [N-Term]	Vimentin OS=Rattus norvegicus OX=10116 GN=Vim PE=1 SV=2		0.71928	0.76495		0.43181				0.2066	0.46809				0.06424
1377	[L].LIKTVETRDGQVINETSQHHDDLE.[-]	P31000 [443-466]	1xAcetyl [N-Term]	Vimentin OS=Rattus norvegicus OX=10116 GN=Vim PE=1 SV=2	0.09696	2.22173	1.701	0.07293	0.81923	0.10575	0.38824		0.16783	0.30107			0.42223	0.34779	0.25045	0.24184
1378	[L].IKTVETRDGQVINETSQ.[H]	P31000 [444-460]	1xAcetyl [N-Term]	Vimentin OS=Rattus norvegicus OX=10116 GN=Vim PE=1 SV=2		0.27577	0.55925		0.1109										0.0661
1379	[L].IKTVETRDGQVINETSQHHDDLE.[-]	P31000 [444-466]		Vimentin OS=Rattus norvegicus OX=10116 GN=Vim PE=1 SV=2			0.12609	0.07622		0.13817	0.24602	0.13396			0.09854	1.82857	0.76568	0.7635	0.55023	0.17629	0.21429	0.75126	0.48092	0.51241		0.12277
1380	[I].KTVETRDGQVINETSQ.[H]	P31000 [445-460]		Vimentin OS=Rattus norvegicus OX=10116 GN=Vim PE=1 SV=2		0.22331	0.2954	0.0598	0.10442	0.11589						0.31623	0.17994	0.12336	0.1204	0.03286	0.18994	0.11779			0.05373
1381	[K].TVETRDGQVINETSQ.[H]	P31000 [446-460]		Vimentin OS=Rattus norvegicus OX=10116 GN=Vim PE=1 SV=2	0.50635	0.25045	0.61535	0.26842	0.12722	0.38025	0.24115	0.1667	0.5478	0.30001	0.37429	0.67895	0.25582	0.34795	0.54009	0.33573	0.74358	0.43665	0.32448	0.94435	0.60856	0.47981
1382	[K].TVETRDGQVINETSQHHDDLE.[-]	P31000 [446-466]		Vimentin OS=Rattus norvegicus OX=10116 GN=Vim PE=1 SV=2	0.8154	1.20816	0.75675	0.19347	0.21809	0.48377	1.29846	0.41384	0.73739	0.16468	0.51414	0.64817	1.78274	1.50464	1.26832	0.35572	0.77719	0.34065	1.0662	1.20911	0.34864	0.64832
1383	[T].VETRDGQVINETSQ.[H]	P31000 [447-460]		Vimentin OS=Rattus norvegicus OX=10116 GN=Vim PE=1 SV=2		6.60555	2.12049		0.34267								3.32519	0.86423	0.10783	0.2055
1384	[T].VETRDGQVINETSQHHDDLE.[-]	P31000 [447-466]		Vimentin OS=Rattus norvegicus OX=10116 GN=Vim PE=1 SV=2	2.12718	2.12227	1.81523	1.07341	0.63812	2.06282	2.4558	2.16531	3.58658	4.69588	2.62	2.27865	2.34309	1.66336	1.13157	0.57473	2.00148	3.16835	2.63374	3.69178	3.52883	2.22011
1385	[V].ETRDGQVINETSQ.[H]	P31000 [448-460]		Vimentin OS=Rattus norvegicus OX=10116 GN=Vim PE=1 SV=2	1.5281	0.89544	1.18607	0.51192	0.24579	2.20227	1.57783	3.00921	3.1491	1.89478	1.97593	1.59597	1.09169	1.24987	0.65094	0.25359	2.14141	2.99391	2.91561	4.05995	1.94526	1.8865
1386	[R].DGQVINETSQHHDDLE.[-]	P31000 [451-466]		Vimentin OS=Rattus norvegicus OX=10116 GN=Vim PE=1 SV=2	1.05392	0.98915	0.66365	0.41316	0.28222	1.14308	2.92339	1.76428	1.88432	1.17013	1.0862	1.5718	1.01966	0.72691	0.42711	0.26642	0.98262	3.72035	1.85971	2.03798	1.22993	0.90524
1387	[G].QVINETSQHHDDLE.[-]	P31000 [453-466]		Vimentin OS=Rattus norvegicus OX=10116 GN=Vim PE=1 SV=2	0.12698		0.13222			0.18164		0.32012	0.30011	0.13268	0.20436	0.42393	0.27767	0.34703	0.11479	0.03961	0.48895	0.67855	0.68283	0.85546	0.47833	0.43312
1388	[Q].VINETSQHHDDLE.[-]	P31000 [454-466]	1xMet-loss+Acetyl [M1]	Vimentin OS=Rattus norvegicus OX=10116 GN=Vim PE=1 SV=2	0.39655	0.14274	1.17451	0.42424	0.08471		0.22572	0.07804	0.24293	0.44607	0.20985	0.12546		0.35403	0.19074					0.18432	0.35745
1389	[R].SLYSSSPGGAYVT.[R]	P31000 [51-63]	1xMet-loss+Acetyl [M1]	Vimentin OS=Rattus norvegicus OX=10116 GN=Vim PE=1 SV=2	0.44532	0.63386	1.38222	0.14458	0.26294				0.21305	0.27186	0.10748	0.05913	0.12031	0.3189	0.20159
1390	[R].SLYSSSPGGAYVTR.[S]	P31000 [51-64]		Vimentin OS=Rattus norvegicus OX=10116 GN=Vim PE=1 SV=2	0.04422	0.05605	0.18107	0.09621	0.01246	0.03332	0.02583	0.17122	0.02509	0.02709			0.04286						0.05289		0.02715	0.10765
1391	[R].SLYSSSPGGAYVTRSSAVRL.[R]	P31000 [51-70]		Vimentin OS=Rattus norvegicus OX=10116 GN=Vim PE=1 SV=2	0.05396	0.08675	0.53723	0.21983	0.0531	0.13728	0.07208	0.24821	0.06694	0.03684	0.26706	0.11216	0.13571	0.22724	0.4142	0.17486	0.07062	0.06073	0.15021	0.05242	0.06592	0.20322
1392	[R].SLYSSSPGGAYVTRSSAVRLR.[S]	P31000 [51-71]	1xAcetyl [N-Term]	Vimentin OS=Rattus norvegicus OX=10116 GN=Vim PE=1 SV=2	0.1314	0.05753	0.60588	0.16013	0.0823	0.41088	0.17786	0.374	0.1259	0.19759	0.45583	0.25636	0.10774	0.18578	0.40977	0.29215	0.23379	0.08999	0.27599	0.12911	0.20515	0.33225
1393	[S].SPGGAYVTR.[S]	P31000 [56-64]	1xAcetyl [N-Term]	Vimentin OS=Rattus norvegicus OX=10116 GN=Vim PE=1 SV=2	0.56235	0.2209	3.0748	2.2376	0.52146	2.01506	0.567	3.90298	0.26367	0.36582	3.51032	0.66764	0.09139	1.37554	3.07837	2.08324	0.76631	0.3307	1.101	0.40595	0.74336	2.16629
1394	[S].SPGGAYVTRSSAVRL.[R]	P31000 [56-70]	1xAcetyl [N-Term]	Vimentin OS=Rattus norvegicus OX=10116 GN=Vim PE=1 SV=2	0.04293		0.28883										0.38766	0.25535	1.38391	0.27716
1395	[S].SPGGAYVTRSSAVRLR.[S]	P31000 [56-71]	1xAcetyl [N-Term]	Vimentin OS=Rattus norvegicus OX=10116 GN=Vim PE=1 SV=2		0.11475	0.06638										0.06832	0.07013	0.34215	0.06803
1396	[R].SSMPGVRLLQDSVD.[F]	P31000 [72-85]		Vimentin OS=Rattus norvegicus OX=10116 GN=Vim PE=1 SV=2	0.16554	0.09323	0.44598	0.52119	0.21154	0.15401		0.19022	0.11976	0.30829	0.43561	0.09578		0.10545	0.40145	0.42455					0.11545	0.14918
1397	[S].SMPGVRLLQDSVD.[F]	P31000 [73-85]		Vimentin OS=Rattus norvegicus OX=10116 GN=Vim PE=1 SV=2	0.90284	0.82	2.55309	1.89518	0.84228	0.89046	0.48684	0.89295		0.97228	1.36023	0.39348	0.36317	0.58995	1.78175	1.1434	0.2214		0.37569	0.11571	0.53378	0.63745
1398	[S].MPGVRLLQ.[D]	P31000 [74-81]		Vimentin OS=Rattus norvegicus OX=10116 GN=Vim PE=1 SV=2			0.39517											0.06489	0.14637	0.02827
1399	[R].LLQDSVDFSLADAINTEFKNTR.[T]	P31000 [79-100]		Vimentin OS=Rattus norvegicus OX=10116 GN=Vim PE=1 SV=2			0.36761											0.06396	0.10904
1400	[R].LLQDSVDFSLADAINTEFK.[N]	P31000 [79-97]		Vimentin OS=Rattus norvegicus OX=10116 GN=Vim PE=1 SV=2	0.09597	0.142	0.24166	0.32315	0.09968	0.15933		0.25078		0.09134	0.23074	0.07309	0.1313	0.0675	0.27317	0.09722	0.06934		0.10825		0.05948	0.13752
1401	[F].SLADAINTEFK.[N]	P31000 [87-97]		Vimentin OS=Rattus norvegicus OX=10116 GN=Vim PE=1 SV=2			0.31365		0.08701											0.05509
1402	[S].LADAINTEFK.[N]	P31000 [88-97]		Vimentin OS=Rattus norvegicus OX=10116 GN=Vim PE=1 SV=2	0.07834		1.64018	0.11449	0.15621		0.31273			0.16176	0.14643			0.47616	0.54146	0.18038
1403	[A].DAINTEFK.[N]	P31000 [90-97]		Vimentin OS=Rattus norvegicus OX=10116 GN=Vim PE=1 SV=2	0.11563	0.09492	0.223	0.33234	0.02998			0.12284		0.05193	0.20805	0.05178			0.09131
1404	[F].QAEWDDSVPKLHDQLAG.[K]	P31044 [170-186]		Phosphatidylethanolamine-binding protein 1 OS=Rattus norvegicus OX=10116 GN=Pebp1 PE=1 SV=3	0.06196	0.08962	0.89068	0.11796	0.0995		0.16265	0.09138	0.11922		0.16907			0.34991	0.38997	0.22833					0.05273
1405	[F].QAEWDDSVPKLHDQLAGK.[-]	P31044 [170-187]		Phosphatidylethanolamine-binding protein 1 OS=Rattus norvegicus OX=10116 GN=Pebp1 PE=1 SV=3	0.04113	0.09487	0.4769	0.13906		0.06927	0.25922		0.13108		0.14722			0.29343	0.27793	0.0804						0.09102
1406	[R].VDYGGVTVDELGK.[V]	P31044 [27-39]		Phosphatidylethanolamine-binding protein 1 OS=Rattus norvegicus OX=10116 GN=Pebp1 PE=1 SV=3	0.34507	0.20077	0.41903	0.35843		0.24884	0.19795	0.11844	0.25234	0.22216	0.28928	0.09501		0.04698	0.11494		0.16024	0.14104		0.12145
1407	[K].LTVPSADLK.[M]	P31647 [582-590]		Sodium- and chloride-dependent GABA transporter 3 OS=Rattus norvegicus OX=10116 GN=Slc6a11 PE=1 SV=1	0.32886	0.86281	0.55624	0.94916	0.51536	0.45746	0.09631	0.22198		0.22544	0.6466	0.13095	0.12718	0.09657	0.35096	0.11139					0.06856	0.10818
1408	[L].TVPSADLK.[M]	P31647 [583-590]		Sodium- and chloride-dependent GABA transporter 3 OS=Rattus norvegicus OX=10116 GN=Slc6a11 PE=1 SV=1	0.12797		0.83495	0.32318	0.19428	0.22718	0.33423	0.46423	0.18286	0.17176	0.53475	0.16597	0.26608	0.3841	0.63492	0.38162	0.18192	0.18383	0.33324	0.18448	0.14854	0.39131
1409	[E].AKVKGDGTISAITEKETHF.[-]	P31647 [609-627]		Sodium- and chloride-dependent GABA transporter 3 OS=Rattus norvegicus OX=10116 GN=Slc6a11 PE=1 SV=1	0.25141	0.33062	0.64198	0.75197	0.33816	0.28816		0.34912		0.37977	0.68328			0.21934	0.97132	0.58575
1410	[K].VKGDGTISAITEKETHF.[-]	P31647 [611-627]		Sodium- and chloride-dependent GABA transporter 3 OS=Rattus norvegicus OX=10116 GN=Slc6a11 PE=1 SV=1	0.07311	0.10123	0.42899	0.22609		0.11795		0.11249		0.12233			0.07723	0.15486	0.41242	0.12878			0.14822			0.11623
1411	[G].DGTISAITEKETHF.[-]	P31647 [614-627]		Sodium- and chloride-dependent GABA transporter 3 OS=Rattus norvegicus OX=10116 GN=Slc6a11 PE=1 SV=1													0.75335
1412	[K].SMTASGNLGHTPFLDEL.[-]	P32551 [436-452]		Cytochrome b-c1 complex subunit 2, mitochondrial OS=Rattus norvegicus OX=10116 GN=Uqcrc2 PE=1 SV=2				0.02916				0.03693				0.18755	0.55422	0.13113	0.67576	0.3378	0.3256		0.30725			0.2221
1413	[K].VILHLKEDQTEYLEER.[R]	P34058 [181-196]		Heat shock protein HSP 90-beta OS=Rattus norvegicus OX=10116 GN=Hsp90ab1 PE=1 SV=4			0.4451		0.06328								0.19651	0.15945	0.11077	0.13916
1414	[K].TKPIWTRNPDDITQEEYGEFY.[K]	P34058 [285-305]		Heat shock protein HSP 90-beta OS=Rattus norvegicus OX=10116 GN=Hsp90ab1 PE=1 SV=4			0.20419											0.19013	0.40584	0.16298						0.12028
1415	[K].TKPIWTRNPDDITQEEYGEFYK.[S]	P34058 [285-306]		Heat shock protein HSP 90-beta OS=Rattus norvegicus OX=10116 GN=Hsp90ab1 PE=1 SV=4		0.61601	2.21381	0.35213	0.36188		0.4653	0.42193	0.25482	0.24074	0.39545	0.21808	1.3938	3.38406	5.63012	2.0192	0.79942		0.9763	0.34265	0.38669	1.89271
1416	[R].YHTSQSGDEMTSLSEYVSR.[M]	P34058 [457-475]		Heat shock protein HSP 90-beta OS=Rattus norvegicus OX=10116 GN=Hsp90ab1 PE=1 SV=4			0.29529		0.03594									0.09315	0.19557	0.09268
1417	[K].SIYYITGESKEQVANSAFVER.[V]	P34058 [482-502]		Heat shock protein HSP 90-beta OS=Rattus norvegicus OX=10116 GN=Hsp90ab1 PE=1 SV=4		2.91027	17.9379	0.30772	2.25002	0.19687	0.45741						1.94739	3.32808	4.72176	4.77422	0.14829
1418	[K].EGLELPEDEEEK.[K]	P34058 [539-550]		Heat shock protein HSP 90-beta OS=Rattus norvegicus OX=10116 GN=Hsp90ab1 PE=1 SV=4			0.0389	0.0335				0.04666				0.10731	0.41884	0.17516	1.04641	0.35684	0.41803		0.37208	0.20613	0.16842	0.35806
1419	[K].HLEINPDHPIVETL.[R]	P34058 [625-638]		Heat shock protein HSP 90-beta OS=Rattus norvegicus OX=10116 GN=Hsp90ab1 PE=1 SV=4		0.19728	0.29196		0.05284								0.7991	0.20748	1.43367	0.58114
1420	[K].HLEINPDHPIVETLR.[Q]	P34058 [625-639]		Heat shock protein HSP 90-beta OS=Rattus norvegicus OX=10116 GN=Hsp90ab1 PE=1 SV=4		0.05979	0.0918	0.04973		0.0629		0.12954	0.04119		0.09575	0.12603	0.26363	0.23629	0.64495	0.2106	0.32415	0.11138	0.65203	0.18226	0.20105	0.41064
1421	[K].HLEINPDHPIVETLRQK.[A]	P34058 [625-641]		Heat shock protein HSP 90-beta OS=Rattus norvegicus OX=10116 GN=Hsp90ab1 PE=1 SV=4	0.03139	0.33154	0.86074	0.16453	0.13082	0.09627			0.11542		0.1672		0.71068	0.42083	2.57619	0.84345	0.20735		0.4307	0.1749	0.20528	0.09013
1422	[I].NPDHPIVETL.[R]	P34058 [629-638]		Heat shock protein HSP 90-beta OS=Rattus norvegicus OX=10116 GN=Hsp90ab1 PE=1 SV=4			0.04539	0.03133		0.0347		0.06678		0.01615	0.04852	0.04407	0.07274	0.10575	0.28395	0.13325	0.1384	0.04775	0.26055	0.07156	0.09672	0.16426
1423	[A].EEPSAAVPDEIPPLEGDEDASRMEEVD.[-]	P34058 [698-724]		Heat shock protein HSP 90-beta OS=Rattus norvegicus OX=10116 GN=Hsp90ab1 PE=1 SV=4		0.09095	0.14622	0.10791	0.02305			0.1582	0.03768		0.11503	0.30869	0.61713	0.51701	1.05733	0.42047	0.4573	0.17278	0.90526	0.26332	0.38173	0.73816
1424	[A].AVPDEIPPLEGDEDASRMEEVD.[-]	P34058 [703-724]		Heat shock protein HSP 90-beta OS=Rattus norvegicus OX=10116 GN=Hsp90ab1 PE=1 SV=4	0.32326	0.57422	2.78593	1.22363	0.46857	0.68234	0.56112	0.94324	0.55196	1.21504	1.75868	0.27178	0.61045	1.1927	3.65718	1.45326	0.63108	0.09162	0.58766	0.20134	0.81006	1.05527
1425	[K].IDIIPNPQER.[T]	P34058 [73-82]		Heat shock protein HSP 90-beta OS=Rattus norvegicus OX=10116 GN=Hsp90ab1 PE=1 SV=4			0.06257	0.04653				0.06953	0.04131		0.03698	0.11529	0.16535	0.11876	0.28852	0.12667	0.12366		0.22264	0.07427	0.12231	0.22107
1426	[K].ADLINNLGTIAK.[S]	P34058 [96-107]		Heat shock protein HSP 90-beta OS=Rattus norvegicus OX=10116 GN=Hsp90ab1 PE=1 SV=4	0.0641	0.23606	0.42795	0.34526	0.13255	0.1868	0.1733	0.17303	0.34135	0.39289	0.38155	0.06931	0.24802	0.19483	1.01584	0.35888	0.22692		0.24417	0.13373	0.23772	0.35211
1427	[-].MTMDKSELVQK.[A]	P35213 [1-11]		14-3-3 protein beta/alpha OS=Rattus norvegicus OX=10116 GN=Ywhab PE=1 SV=3			0.07902	0.05992				0.07988		0.03203	0.05705	0.11844	0.18525	0.17614	0.40681	0.18468	0.1945	0.0475	0.36053	0.073	0.14873	0.26805
1428	[-].MTMDKSELVQK.[A]	P35213 [1-11]		14-3-3 protein beta/alpha OS=Rattus norvegicus OX=10116 GN=Ywhab PE=1 SV=3	0.1474	0.18358	0.76323	0.61355	0.12073	0.38194	0.21113	0.59788	0.32065	1.63788	0.80523	0.18718	0.24374	0.42303	1.00484	0.42687	0.28777	0.15217	0.43744	0.17515	1.50423	0.61638
1429	[-].MTMDKSELVQKA.[K]	P35213 [1-12]		14-3-3 protein beta/alpha OS=Rattus norvegicus OX=10116 GN=Ywhab PE=1 SV=3		0.06118	0.07761	0.09674	0.02807	0.06128		0.07617	0.041	0.03646	0.07005	0.10816	0.27104	0.04868	0.58362	0.30122	0.30915		0.15741	0.10704	0.09776	0.16138
1430	[-].MTMDKSELVQKAK.[L]	P35213 [1-13]		14-3-3 protein beta/alpha OS=Rattus norvegicus OX=10116 GN=Ywhab PE=1 SV=3	0.01222	0.03966	0.06329	0.09753	0.03539	0.057	0.03525	0.08305	0.05568	0.05445	0.0983	0.03676	0.08586	0.03903	0.27617	0.18417	0.1027		0.10413		0.07319	0.112
1431	[K].AKLAEQAERYDDMAAAMK.[A]	P35213 [12-29]		14-3-3 protein beta/alpha OS=Rattus norvegicus OX=10116 GN=Ywhab PE=1 SV=3	0.05466		0.78401	0.27808	0.17901	0.22667		0.22179	0.16896	0.22864	0.34198		0.10123	0.22017	0.31848	0.34889			0.09513		0.15729	0.21763
1432	[K].QTTVSNSQQAYQEAFEISKK.[E]	P35213 [141-160]		14-3-3 protein beta/alpha OS=Rattus norvegicus OX=10116 GN=Ywhab PE=1 SV=3	0.17909	0.23614	1.10949	0.61751	0.21508	0.41497	0.35787	0.61901	0.10593	0.22644	0.97422	0.12439		0.35994	0.66124	0.23212	0.14852		0.19122	0.12887	0.17579	0.44856
1433	[K].LAEQAERYDDMAAAMK.[A]	P35213 [14-29]		14-3-3 protein beta/alpha OS=Rattus norvegicus OX=10116 GN=Ywhab PE=1 SV=3			1.28661		0.18696			0.14806						0.18423	0.31357	0.39477
1434	[M].TMDKSELVQK.[A]	P35213 [2-11]		14-3-3 protein beta/alpha OS=Rattus norvegicus OX=10116 GN=Ywhab PE=1 SV=3			0.36367											0.03975	0.11261
1435	[M].TMDKSELVQKA.[K]	P35213 [2-12]		14-3-3 protein beta/alpha OS=Rattus norvegicus OX=10116 GN=Ywhab PE=1 SV=3		0.01495			0.01322					0.01642		0.03417	0.13025	0.0472	0.2574		0.0419			0.03973	0.02419
1436	[K].DSTLIMQLLRDN.[L]	P35213 [215-226]		14-3-3 protein beta/alpha OS=Rattus norvegicus OX=10116 GN=Ywhab PE=1 SV=3			0.96802		0.09174	0.29825	0.32844	0.27785		0.23506	0.64014	0.13267		0.46172	0.97265	0.63634	0.29726	0.08362		0.24385		0.21969
1437	[K].AVTEQGHELSNEERNLLSVAYK.[N]	P35213 [30-51]		14-3-3 protein beta/alpha OS=Rattus norvegicus OX=10116 GN=Ywhab PE=1 SV=3		0.03538	0.17571	0.03185	0.02473						0.03336		0.07593	0.0637	0.49925	0.09907
1438	[T].GPIEVPVVR.[T]	P36201 [89-97]		Cysteine-rich protein 2 OS=Rattus norvegicus OX=10116 GN=Crip2 PE=2 SV=1	0.04274	0.31408	0.23547	0.14159	0.09356						0.1621		0.44304	0.1838	0.8631	0.37339						0.20809
1439	[-].MSESELQLVARR.[I]	P36972 [1-12]		Adenine phosphoribosyltransferase OS=Rattus norvegicus OX=10116 GN=Aprt PE=1 SV=1			0.082	0.03677										0.06325	0.33047	0.16623
1440	[Q].MGSNKGASQAGMTGYGMPRQIM.[-]	P37805 [178-199]		Transgelin-3 OS=Rattus norvegicus OX=10116 GN=Tagln3 PE=1 SV=2				0.11939		0.08329		0.14048			0.11628		0.33754	0.15029	0.57111	0.22645			0.30559			0.14651
1441	[M].ANRGPSYGLSREVQEK.[I]	P37805 [2-17]		Transgelin-3 OS=Rattus norvegicus OX=10116 GN=Tagln3 PE=1 SV=2	0.08642	0.18919		0.14091	0.08341	0.33823		0.27573			0.12598	1.65136	0.76427	0.76757	0.41795	0.34358	1.13276	1.03122	0.65897	1.04407	0.40438	0.33372
1442	[M].ANRGPSYGLSREVQEKIEQK.[Y]	P37805 [2-21]		Transgelin-3 OS=Rattus norvegicus OX=10116 GN=Tagln3 PE=1 SV=2		0.38774	0.56844	0.40822	0.1752	0.59516	1.006	0.85791	0.78861	0.46156	0.54733	0.81545	0.37095	0.55792	0.3354	0.3798	1.07536	1.37987	0.60975	1.97164	0.40192	0.43909
1443	[-].MSGGKYVDSEGHLY.[T]	P41350 [1-14]		Caveolin-1 OS=Rattus norvegicus OX=10116 GN=Cav1 PE=1 SV=3		1.00901	0.34839	0.2503	0.12033			0.17539		0.07251	0.39131	0.04962	0.22554	0.15244	0.41215	0.21113			0.1297			0.17933
1444	[M].SGGKYVDSEGHLY.[T]	P41350 [2-14]		Caveolin-1 OS=Rattus norvegicus OX=10116 GN=Cav1 PE=1 SV=3		0.07706	0.18789	0.19644	0.06955	0.08921		0.08533		0.058	0.19313			0.05648	0.31165	0.12461						0.13552
1445	[M].ATLKEKLIAPVADDETAVPNNK.[I]	P42123 [2-23]		L-lactate dehydrogenase B chain OS=Rattus norvegicus OX=10116 GN=Ldhb PE=1 SV=2	0.13796	0.40186	0.73776	0.83742	0.23664	0.44699	0.21105	0.89288	0.15617	0.12573	0.6714	0.26383	0.50433	0.45346	1.29523	0.52033	0.30969		0.52108		0.13211	0.66301
1446	[K].EKLIAPVADDETAVPNNK.[I]	P42123 [6-23]		L-lactate dehydrogenase B chain OS=Rattus norvegicus OX=10116 GN=Ldhb PE=1 SV=2		0.53589											0.14624	0.04508
1447	[F].WAPESAPLK.[S]	P45592 [104-112]		Cofilin-1 OS=Rattus norvegicus OX=10116 GN=Cfl1 PE=1 SV=3		1.39984											0.85618	0.09173		0.04086
1448	[-].MASGVAVSDGVIKVFNDMKVR.[K]	P45592 [1-21]		Cofilin-1 OS=Rattus norvegicus OX=10116 GN=Cfl1 PE=1 SV=3			0.54194	0.04585						0.27048											0.10809
1449	[K].LGGSAVISLEGKPL.[-]	P45592 [153-166]		Cofilin-1 OS=Rattus norvegicus OX=10116 GN=Cfl1 PE=1 SV=3	0.57877		1.38234	0.11208	0.03628		0.33969	0.37931	1.70467	0.39693	0.12622	0.06342		0.18981						0.16831	0.10032
1450	[L].GGSAVISLEGKPL.[-]	P45592 [154-166]		Cofilin-1 OS=Rattus norvegicus OX=10116 GN=Cfl1 PE=1 SV=3	0.11235	0.04548	0.42924	0.02694		0.02681	0.08811	0.05098	0.41737	0.07166				0.03392	0.01075					0.05013
1451	[M].ASGVAVSDGVIK.[V]	P45592 [2-13]		Cofilin-1 OS=Rattus norvegicus OX=10116 GN=Cfl1 PE=1 SV=3													0.82577	0.48258	0.51112		0.58062	0.16127
1452	[M].ASGVAVSDGVIKVFNDMK.[V]	P45592 [2-19]		Cofilin-1 OS=Rattus norvegicus OX=10116 GN=Cfl1 PE=1 SV=3	0.14344	0.16831	0.39574		0.08412	0.07919			0.17049	0.13182	0.0718		0.08479	0.08431	0.06825	0.03402
1453	[M].ASGVAVSDGVIKVFNDMKV.[R]	P45592 [2-20]		Cofilin-1 OS=Rattus norvegicus OX=10116 GN=Cfl1 PE=1 SV=3			0.45967
1454	[M].ASGVAVSDGVIKVFNDMKVR.[K]	P45592 [2-21]		Cofilin-1 OS=Rattus norvegicus OX=10116 GN=Cfl1 PE=1 SV=3			0.50805
1455	[M].ASGVAVSDGVIKVFNDMKVRK.[S]	P45592 [2-22]		Cofilin-1 OS=Rattus norvegicus OX=10116 GN=Cfl1 PE=1 SV=3	0.23051	0.22945	0.22137	0.25874	0.18775	0.53021	0.55842	0.44084	0.28176	0.30825	0.33969	2.92997	1.69945	1.46781	1.06653	0.40933	2.3593	2.37023	1.68926	1.51735	0.83045	0.80591
1456	[M].ASGVAVSDGVIKVFNDMKVRK.[S]	P45592 [2-22]		Cofilin-1 OS=Rattus norvegicus OX=10116 GN=Cfl1 PE=1 SV=3			0.3665
1457	[-].MASGADSKGDDLSTAILK.[Q]	P46462 [1-18]		Transitional endoplasmic reticulum ATPase OS=Rattus norvegicus OX=10116 GN=Vcp PE=1 SV=3			0.68358
1458	[-].MASGADSKGDDLSTAILKQK.[N]	P46462 [1-20]		Transitional endoplasmic reticulum ATPase OS=Rattus norvegicus OX=10116 GN=Vcp PE=1 SV=3	0.09725	0.12104		0.07198	0.06774	0.27712	0.30814	0.11267	0.17304		0.11785	1.18667	0.65851	0.64636	0.37978	0.16662	0.96128	0.74478	0.62627	0.71639	0.30444	0.15885
1459	[M].ASGADSKGDDLSTAILK.[Q]	P46462 [2-18]		Transitional endoplasmic reticulum ATPase OS=Rattus norvegicus OX=10116 GN=Vcp PE=1 SV=3	0.32688	0.67173	0.36361	0.35132	0.28121	0.78013	0.80627	0.84402	0.53812	0.56407	0.49116	1.53455	0.75995	0.78406	0.55578	0.37471	1.46385	1.59277	1.39635	1.81157	0.72903	0.64968
1460	[K].EPTKLADVYQAELREL.[R]	P47819 [106-121]		Glial fibrillary acidic protein OS=Rattus norvegicus OX=10116 GN=Gfap PE=1 SV=2			0.51677	0.04747					0.20507	0.57889				0.09847							0.2414
1461	[L].DQLTTNSARLEVER.[D]	P47819 [126-139]		Glial fibrillary acidic protein OS=Rattus norvegicus OX=10116 GN=Gfap PE=1 SV=2			0.36817		0.03996				0.08924	0.08158				0.10772
1462	[R].DNLTQDLGTLR.[Q]	P47819 [140-150]		Glial fibrillary acidic protein OS=Rattus norvegicus OX=10116 GN=Gfap PE=1 SV=2		0.28992	1.09686		0.10953									0.14203
1463	[R].QKLQDETNLR.[L]	P47819 [151-160]		Glial fibrillary acidic protein OS=Rattus norvegicus OX=10116 GN=Gfap PE=1 SV=2			0.64126		0.06943									0.09078
1464	[K].VESLEEEIQFLR.[K]	P47819 [188-199]		Glial fibrillary acidic protein OS=Rattus norvegicus OX=10116 GN=Gfap PE=1 SV=2	0.05518	0.09729	0.42436	0.07181	0.05944			0.0746	0.19355	0.10675		0.08243	0.06997	0.14248	0.05564	0.02348				0.09728	0.1096	0.05591
1465	[R].EIRTQYEAVA.[T]	P47819 [235-244]		Glial fibrillary acidic protein OS=Rattus norvegicus OX=10116 GN=Gfap PE=1 SV=2	0.14325	0.24214	0.45062		0.10527									0.10784	0.06097
1466	[R].SKFADLTDVAS.[R]	P47819 [257-267]		Glial fibrillary acidic protein OS=Rattus norvegicus OX=10116 GN=Gfap PE=1 SV=2	0.13854				0.07179							0.13649	0.69936	0.19566	0.23012	0.15871	0.34951			0.26208	0.18302	0.49817
1467	[R].SKFADLTDVASR.[N]	P47819 [257-268]		Glial fibrillary acidic protein OS=Rattus norvegicus OX=10116 GN=Gfap PE=1 SV=2	0.06719		0.97412	0.17142					0.18964	0.37264	0.21495			0.12367				0.0758			0.19608
1468	[R].SKFADLTDVASRNAELL.[R]	P47819 [257-273]		Glial fibrillary acidic protein OS=Rattus norvegicus OX=10116 GN=Gfap PE=1 SV=2	0.04448		0.33594	0.08659					0.10352	0.1481				0.09453	0.04035
1469	[K].FADLTDVASR.[N]	P47819 [259-268]	1xOxidation [M3]; 1xMet-loss+Acetyl [M1]	Glial fibrillary acidic protein OS=Rattus norvegicus OX=10116 GN=Gfap PE=1 SV=2	0.07539	0.33341	1.06888	0.27049	0.21547	0.06396	0.21503		0.53513	0.80826	0.20222			0.23943	0.07319			0.21463		0.21423	0.67236	0.02593
1470	[K].FADLTDVASRNAELL.[R]	P47819 [259-273]	1xMet-loss+Acetyl [M1]	Glial fibrillary acidic protein OS=Rattus norvegicus OX=10116 GN=Gfap PE=1 SV=2
1471	[F].ADLTDVASR.[N]	P47819 [260-268]	1xMet-loss+Acetyl [M1]	Glial fibrillary acidic protein OS=Rattus norvegicus OX=10116 GN=Gfap PE=1 SV=2
1472	[F].ADLTDVASRNAELL.[R]	P47819 [260-273]	1xMet-loss+Acetyl [M1]	Glial fibrillary acidic protein OS=Rattus norvegicus OX=10116 GN=Gfap PE=1 SV=2	0.2974	0.33251	0.74734	0.30779	0.12485	0.2672	0.22415	0.19223	0.49303	0.27278	0.52964	0.105	0.06779	0.2301	0.14443	0.04679	0.10263	0.19318	0.12236	0.28471	0.30677	0.15008
1473	[A].DLTDVASR.[N]	P47819 [261-268]		Glial fibrillary acidic protein OS=Rattus norvegicus OX=10116 GN=Gfap PE=1 SV=2	0.06594	0.22349	0.28898	0.08771	0.20699			0.07444			0.08258	0.17604	0.18935	0.04275	0.09177	0.1051			0.09621			0.06787
1474	[A].DLTDVASRNAELL.[R]	P47819 [261-273]		Glial fibrillary acidic protein OS=Rattus norvegicus OX=10116 GN=Gfap PE=1 SV=2	0.18564	0.26798	1.10468	0.13233	0.09539				0.40271	0.49265	0.1207			0.14861	0.05418						0.07969
1475	[A].DLTDVASRNAELLR.[Q]	P47819 [261-274]		Glial fibrillary acidic protein OS=Rattus norvegicus OX=10116 GN=Gfap PE=1 SV=2	0.06211	0.07187	0.27015	0.05492	0.03317				0.12616	0.07238	0.08698			0.10491							0.06091
1476	[R].HLGTIPRL.[S]	P47819 [28-35]	1xAcetyl [N-Term]	Glial fibrillary acidic protein OS=Rattus norvegicus OX=10116 GN=Gfap PE=1 SV=2	2.33431	4.50174	6.82764	2.42793	1.51086	2.01497	1.79263	1.67736	3.56392	2.31935	4.33515	0.9519	1.29781	2.61327	1.24014	0.51623	0.81461	1.54742	1.0857	1.87773	2.69189	1.32064
1477	[R].HLGTIPRLSLS.[R]	P47819 [28-38]	1xAcetyl [N-Term]	Glial fibrillary acidic protein OS=Rattus norvegicus OX=10116 GN=Gfap PE=1 SV=2	0.41177	0.52826	0.69326	0.31868	0.21412	0.41909	0.49789	0.505	0.85063	0.60463	0.55878	0.36966	0.55687	0.52826	0.29896	0.14628	0.52874	0.57526	0.51513	0.83464	0.7758	0.44566
1478	[R].KLLEGEENRITIPVQT.[F]	P47819 [366-381]		Glial fibrillary acidic protein OS=Rattus norvegicus OX=10116 GN=Gfap PE=1 SV=2
1479	[K].LLEGEENR.[I]	P47819 [367-374]		Glial fibrillary acidic protein OS=Rattus norvegicus OX=10116 GN=Gfap PE=1 SV=2		0.08812	1.39143		0.0495
1480	[L].EGEENRITIPVQT.[F]	P47819 [369-381]		Glial fibrillary acidic protein OS=Rattus norvegicus OX=10116 GN=Gfap PE=1 SV=2												0.1925	0.47025	0.29747	0.19472	0.20576		0.16354	0.3818	0.52956	0.14073	0.32656
1481	[E].GEENRITIPVQT.[F]	P47819 [370-381]	1xMet-loss+Acetyl [M1]	Glial fibrillary acidic protein OS=Rattus norvegicus OX=10116 GN=Gfap PE=1 SV=2	0.15525	0.27712	1.15335	0.30684	0.28802	0.14962	0.18823		0.21663	0.41516	0.23209	0.04751	0.10593	0.41585	0.21712	0.06088				0.1752	0.38759	0.08221
1482	[G].EENRITIPVQT.[F]	P47819 [371-381]		Glial fibrillary acidic protein OS=Rattus norvegicus OX=10116 GN=Gfap PE=1 SV=2													0.39791	0.09979	0.10615	0.09613
1483	[R].ITIPVQTFSNLQIRETSLDT.[K]	P47819 [375-394]	1xAcetyl [N-Term]	Glial fibrillary acidic protein OS=Rattus norvegicus OX=10116 GN=Gfap PE=1 SV=2	0.06763		0.59468	0.06943	0.0317				0.17431	0.17668	0.11775			0.16713							0.14434
1484	[R].ITIPVQTFSNLQIRETSLDTK.[S]	P47819 [375-395]	1xAcetyl [N-Term]	Glial fibrillary acidic protein OS=Rattus norvegicus OX=10116 GN=Gfap PE=1 SV=2			0.84856						0.07091	0.07992
1485	[R].NIVVKTVEMRDGEVIKESK.[Q]	P47819 [405-423]	1xMet-loss+Acetyl [M1]	Glial fibrillary acidic protein OS=Rattus norvegicus OX=10116 GN=Gfap PE=1 SV=2
1486	[R].NIVVKTVEMRDGEVIKESKQEHKDVM.[-]	P47819 [405-430]	1xAcetyl [N-Term]	Glial fibrillary acidic protein OS=Rattus norvegicus OX=10116 GN=Gfap PE=1 SV=2	0.04672		0.05297	0.05128	0.03908			0.05741			0.04415	0.10866	0.26066		0.43607	0.19524	0.18204		0.28446	0.11275	0.07974	0.20874
1487	[K].TVEMRDGEVIKESKQEHKDVM.[-]	P47819 [410-430]	1xAcetyl [N-Term]	Glial fibrillary acidic protein OS=Rattus norvegicus OX=10116 GN=Gfap PE=1 SV=2			0.77261						0.23605					0.35555
1488	[M].TPPLPARVDFSLA.[G]	P47819 [41-53]		Glial fibrillary acidic protein OS=Rattus norvegicus OX=10116 GN=Gfap PE=1 SV=2			0.71951	0.04013					0.26779	0.31699	0.05526			0.30093							0.215
1489	[M].TPPLPARVDFSLAG.[A]	P47819 [41-54]		Glial fibrillary acidic protein OS=Rattus norvegicus OX=10116 GN=Gfap PE=1 SV=2		0.17086	0.49457						0.13088					0.08163
1490	[R].DGEVIKESKQEHKDVM.[-]	P47819 [415-430]	1xOxidation [M18]; 1xMet-loss+Acetyl [M1]	Glial fibrillary acidic protein OS=Rattus norvegicus OX=10116 GN=Gfap PE=1 SV=2			0.28528
1491	[D].FSLAGALNAGFK.[E]	P47819 [50-61]		Glial fibrillary acidic protein OS=Rattus norvegicus OX=10116 GN=Gfap PE=1 SV=2	0.0525		0.54365	0.227	0.09759	0.20833			0.16589	0.2475	0.1153	0.45272	0.20892	0.31843	0.21185	0.07516	0.27791	0.18349	0.11006	0.14743	0.11596
1492	[K].ALAAELNQLR.[A]	P47819 [94-103]		Glial fibrillary acidic protein OS=Rattus norvegicus OX=10116 GN=Gfap PE=1 SV=2	0.0936		0.70164	0.21352	0.07715				0.37543	1.00179	0.16031			0.21444	0.04184						0.84122	0.11694
1493	[A].LAAELNQLR.[A]	P47819 [95-103]	1xAcetyl [N-Term]	Glial fibrillary acidic protein OS=Rattus norvegicus OX=10116 GN=Gfap PE=1 SV=2	0.16443	0.37189	1.44238	0.52261	0.259	0.15791	0.26776	0.19174	0.83033	0.57187	0.34354	0.12441	0.11465	0.84732	0.23414			0.2624	0.14061	0.6994	0.77691	0.18742
1494	[L].AAELNQLR.[A]	P47819 [96-103]	1xAcetyl [N-Term]	Glial fibrillary acidic protein OS=Rattus norvegicus OX=10116 GN=Gfap PE=1 SV=2			2.0023	0.07152										0.12894
1495	[K].GSYMEVEDNR.[S]	P47863 [275-284]	1xAcetyl [N-Term]	Aquaporin-4 OS=Rattus norvegicus OX=10116 GN=Aqp4 PE=1 SV=1			0.85027
1496	[K].GSYMEVEDNRSQVETEDLI.[L]	P47863 [275-293]	1xAcetyl [N-Term]	Aquaporin-4 OS=Rattus norvegicus OX=10116 GN=Aqp4 PE=1 SV=1			1.35578	0.09607	0.04264									0.1842
1497	[K].GSYMEVEDNRSQVETEDLILKPGVVH.[V]	P47863 [275-300]	1xAcetyl [N-Term]	Aquaporin-4 OS=Rattus norvegicus OX=10116 GN=Aqp4 PE=1 SV=1		1.07086	3.78904	0.15707	0.07933									0.39463	0.03267
1498	[K].GSYMEVEDNRSQVETEDLILKPGVVHVIDIDRGDEKKGKDSSGEVLSSV.[-]	P47863 [275-323]	1xAcetyl [N-Term]; 1xOxidation [M17]	Aquaporin-4 OS=Rattus norvegicus OX=10116 GN=Aqp4 PE=1 SV=1		0.17559	0.95705	0.03617	0.06106									0.10812
1499	[Y].MEVEDNRSQVETEDLI.[L]	P47863 [278-293]	1xMet-loss+Acetyl [M1]	Aquaporin-4 OS=Rattus norvegicus OX=10116 GN=Aqp4 PE=1 SV=1	0.08575	0.10929	0.30013	0.15878	0.07141	0.08306			0.1001	0.09769	0.08057	0.05259		0.13309	0.10876						0.0917
1500	[Y].MEVEDNRSQVETEDLILKPGVVH.[V]	P47863 [278-300]	1xMet-loss+Acetyl [M1]	Aquaporin-4 OS=Rattus norvegicus OX=10116 GN=Aqp4 PE=1 SV=1	0.0624		0.38327	0.11608					0.21987	0.13156	0.07612	0.04731		0.22601	0.14905					0.08261	0.18451
1501	[M].EVEDNRSQVETEDLI.[L]	P47863 [279-293]	1xAcetyl [N-Term]	Aquaporin-4 OS=Rattus norvegicus OX=10116 GN=Aqp4 PE=1 SV=1	0.30159	0.27013	0.64903	0.44957	0.19073				0.22434	0.24041	0.25744	0.2201	0.15576	0.32546	0.34954	0.21045				0.19476	0.22982	0.14878
1502	[V].EDNRSQVETEDLILKPGVVH.[V]	P47863 [281-300]		Aquaporin-4 OS=Rattus norvegicus OX=10116 GN=Aqp4 PE=1 SV=1			0.31523		0.08751
1503	[R].SQVETEDLILKPG.[V]	P47863 [285-297]		Aquaporin-4 OS=Rattus norvegicus OX=10116 GN=Aqp4 PE=1 SV=1	0.09178	0.18848	0.15991	0.31608	0.1566				0.04542	0.11968	0.37482
1504	[R].SQVETEDLILKPGVVH.[V]	P47863 [285-300]		Aquaporin-4 OS=Rattus norvegicus OX=10116 GN=Aqp4 PE=1 SV=1	0.40916	0.43722	0.56074	0.75722	0.35823	0.46844		0.06252	0.10509	0.46352	0.64707				0.13489	0.04097
1505	[S].QVETEDLILKPG.[V]	P47863 [286-297]	1xGln->pyro-Glu [Q1]	Aquaporin-4 OS=Rattus norvegicus OX=10116 GN=Aqp4 PE=1 SV=1	0.15749	0.31204	0.17122	0.32039	0.20125	0.17361	0.15641	0.08749	0.05568	0.09242	0.29089				0.03537		0.08955				0.03306	0.03527
1506	[S].QVETEDLILKPGVVH.[V]	P47863 [286-300]		Aquaporin-4 OS=Rattus norvegicus OX=10116 GN=Aqp4 PE=1 SV=1		0.1836	0.23262	0.11989	0.16602		0.28608				0.14508			0.0836	0.1275		0.3018			0.23086
1507	[Q].VETEDLILKPG.[V]	P47863 [287-297]		Aquaporin-4 OS=Rattus norvegicus OX=10116 GN=Aqp4 PE=1 SV=1												0.27742	0.27853	0.20784	0.34728	0.20863	0.61287	0.27901	0.42402	0.60829	0.20329	0.181
1508	[V].ETEDLILKPG.[V]	P47863 [288-297]		Aquaporin-4 OS=Rattus norvegicus OX=10116 GN=Aqp4 PE=1 SV=1	0.49019	0.57848	0.70455	0.35359	0.47239	0.55874		0.22936	0.09852	0.65461	0.43765	0.17429	0.1709	0.11903	0.15659	0.08909					0.14093	0.12484
1509	[V].ETEDLILKPGVVH.[V]	P47863 [288-300]		Aquaporin-4 OS=Rattus norvegicus OX=10116 GN=Aqp4 PE=1 SV=1	0.30575	0.42372	0.42999	0.61849	0.31498	0.34988				0.33298	0.61117	0.19762	0.11285		0.18079	0.0688					0.14898
1510	[E].TEDLILKPG.[V]	P47863 [289-297]		Aquaporin-4 OS=Rattus norvegicus OX=10116 GN=Aqp4 PE=1 SV=1	0.06174	0.12316	0.5697		0.22237						0.07317			0.03111	0.02744	0.02727
1511	[E].TEDLILKPGVVH.[V]	P47863 [289-300]		Aquaporin-4 OS=Rattus norvegicus OX=10116 GN=Aqp4 PE=1 SV=1	0.27708	0.4599	0.50221	0.69835	0.34301					0.11841	0.44446		0.07075		0.12137	0.05904						0.04701
1512	[E].TEDLILKPGVVHVIDIDRGDEKKGKDSSGEVLSSV.[-]	P47863 [289-323]		Aquaporin-4 OS=Rattus norvegicus OX=10116 GN=Aqp4 PE=1 SV=1	0.10766		0.38802		0.07128
1513	[T].EDLILKPGVVH.[V]	P47863 [290-300]		Aquaporin-4 OS=Rattus norvegicus OX=10116 GN=Aqp4 PE=1 SV=1	0.2566	0.6178	0.50692	0.63926	0.43287	0.20841	0.07679	0.10606		0.11295	0.48227	0.09274	0.10017	0.06011	0.12016	0.06187						0.05616
1514	[G].VVHVIDIDRGDEKKGKDSSGEVLSSV.[-]	P47863 [298-323]		Aquaporin-4 OS=Rattus norvegicus OX=10116 GN=Aqp4 PE=1 SV=1	0.30781	0.28204	0.37439	0.14735	0.2192	0.18877				0.32104	0.39564			0.09377		0.03995
1515	[H].VIDIDRGDEKKGKDSSGEVLSSV.[-]	P47863 [301-323]		Aquaporin-4 OS=Rattus norvegicus OX=10116 GN=Aqp4 PE=1 SV=1	0.26611	0.76898	0.66015	0.9628	0.604	0.38504	0.1472	0.23252	0.0779	0.14246	0.75779	0.09255	0.15503	0.07222	0.26149	0.08254			0.05626			0.09488
1516	[D].IDRGDEKKGKDSSGEVLSSV.[-]	P47863 [304-323]		Aquaporin-4 OS=Rattus norvegicus OX=10116 GN=Aqp4 PE=1 SV=1	0.6054	0.39746	1.33519	0.35762	0.52715	0.71601	0.25173	0.3244	0.33625	0.78077	1.01018	0.14251	0.06988	0.19114	0.25037	0.16931	0.2095		0.09563		0.13665	0.14512
1517	[K].KGKDSSGEVLSSV.[-]	P47863 [311-323]		Aquaporin-4 OS=Rattus norvegicus OX=10116 GN=Aqp4 PE=1 SV=1	0.08151	0.26893	0.34326	0.42965	0.32906	0.11319					0.35592			0.06338	0.20618
1518	[K].GKDSSGEVLSSV.[-]	P47863 [312-323]		Aquaporin-4 OS=Rattus norvegicus OX=10116 GN=Aqp4 PE=1 SV=1	0.10006	0.30756	0.64513	0.13193	0.13012	0.06799	0.11972				0.11395		0.03234	0.1977	0.14259	0.02983
1519	[K].DSSGEVLSSV.[-]	P47863 [314-323]		Aquaporin-4 OS=Rattus norvegicus OX=10116 GN=Aqp4 PE=1 SV=1	0.1278	0.18675	0.97807	0.07588	0.12364	0.17547	0.23015	0.12352	0.20147	0.10001				0.16156	0.12398			0.2535	0.39234	0.19963		0.12441
1520	[R].ILDLGITGPEGHVLSRPEEVEAEAVN.[R]	P47942 [212-237]		Dihydropyrimidinase-related protein 2 OS=Rattus norvegicus OX=10116 GN=Dpysl2 PE=1 SV=1	0.10954	0.35757	0.65	0.08892	0.26181	0.13028	0.19463		0.13877	0.25949	0.1083		0.06835	0.14674	0.10424	0.09859
1521	[R].ILDLGITGPEGHVLSRPEEVEAEAVNR.[S]	P47942 [212-238]		Dihydropyrimidinase-related protein 2 OS=Rattus norvegicus OX=10116 GN=Dpysl2 PE=1 SV=1	0.21889	0.47536	0.34325	0.52284	0.33855	0.26225	0.06685	0.12393	0.07931	0.18209	0.44583	0.04626	0.02758			0.02794					0.01974	0.04002
1522	[K].SAAEVIAQAR.[K]	P47942 [259-268]		Dihydropyrimidinase-related protein 2 OS=Rattus norvegicus OX=10116 GN=Dpysl2 PE=1 SV=1	0.28758	0.57911	0.84761	0.48772	0.54776	0.28685		0.2975	0.38104	0.47822	0.52718	0.21652	0.23508	0.25035	0.37617	0.23203			0.18542	0.15669	0.32614	0.2596
1523	[K].AVGKDNFTLIPEGTNGTEER.[M]	P47942 [342-361]		Dihydropyrimidinase-related protein 2 OS=Rattus norvegicus OX=10116 GN=Dpysl2 PE=1 SV=1					0.06515							0.77438	0.97982	0.42049	0.53161	0.40946	1.02635	0.35891	0.93524	1.0664	0.60989	0.84553
1524	[K].DNFTLIPEGTNGTEER.[M]	P47942 [346-361]		Dihydropyrimidinase-related protein 2 OS=Rattus norvegicus OX=10116 GN=Dpysl2 PE=1 SV=1											0.08758	0.47951	0.52678	0.3992	0.34769	0.23972	0.6763	0.30899	0.63782	0.79761	0.51978	0.5672
1525	[S].SAKTSPAKQQAPPVRNLHQSGFSLSGAQIDDNIPRRTTQ.[R]	P47942 [518-556]		Dihydropyrimidinase-related protein 2 OS=Rattus norvegicus OX=10116 GN=Dpysl2 PE=1 SV=1
1526	[L].HQSGFSLSGAQIDDNIPR.[R]	P47942 [535-552]		Dihydropyrimidinase-related protein 2 OS=Rattus norvegicus OX=10116 GN=Dpysl2 PE=1 SV=1	0.04736	0.89411	2.07542	0.14108	0.55328	0.1124	0.27986								0.07176
1527	[H].QSGFSLSGAQIDDNIPR.[R]	P47942 [536-552]		Dihydropyrimidinase-related protein 2 OS=Rattus norvegicus OX=10116 GN=Dpysl2 PE=1 SV=1		0.24281	0.4547				0.14384							0.12218	0.22048
1528	[H].QSGFSLSGAQIDDNIPRRTTQ.[R]	P47942 [536-556]		Dihydropyrimidinase-related protein 2 OS=Rattus norvegicus OX=10116 GN=Dpysl2 PE=1 SV=1		0.63591	0.99293		0.10678								0.40014	0.37498	0.08833	0.13035
1529	[H].QSGFSLSGAQIDDNIPRRTTQRIVAPPGGRANITSLG.[-]	P47942 [536-572]		Dihydropyrimidinase-related protein 2 OS=Rattus norvegicus OX=10116 GN=Dpysl2 PE=1 SV=1		0.25986	0.76615	0.02407	0.16129								0.19105	0.3212	0.34277	0.15825
1530	[G].FSLSGAQIDDNIPR.[R]	P47942 [539-552]		Dihydropyrimidinase-related protein 2 OS=Rattus norvegicus OX=10116 GN=Dpysl2 PE=1 SV=1		0.11178	0.2267	0.04131	0.06697							0.16073	0.76682	0.6511	0.46372	0.3207	0.79526		0.28216	0.6423	0.10036	0.37745
1531	[F].SLSGAQIDDNIPR.[R]	P47942 [540-552]		Dihydropyrimidinase-related protein 2 OS=Rattus norvegicus OX=10116 GN=Dpysl2 PE=1 SV=1	0.06318	0.15398	0.41895	0.06448	0.17917	0.10104	0.25129		0.14777		0.13657		0.26075	0.20725	0.19515	0.16506	0.35146			0.13074		0.18498
1532	[L].SGAQIDDNIPR.[R]	P47942 [542-552]		Dihydropyrimidinase-related protein 2 OS=Rattus norvegicus OX=10116 GN=Dpysl2 PE=1 SV=1	0.0602	0.07801	0.20541	0.0713	0.05938	0.08715	0.08597	0.02827	0.0785	0.08001	0.10985	0.08359	0.08919	0.15157	0.23435	0.09645	0.09848	0.04968	0.0624	0.11235	0.12573	0.06373
1533	[A].QIDDNIPR.[R]	P47942 [545-552]		Dihydropyrimidinase-related protein 2 OS=Rattus norvegicus OX=10116 GN=Dpysl2 PE=1 SV=1	0.50479	0.65945	0.35056	0.12099	0.16068	0.41739		0.34864	0.45861	0.30311	0.90846	0.56083	0.39244	0.20492	0.08864	0.07789		0.73438	0.39454	0.42196	0.35358	0.54061
1534	[Q].IDDNIPR.[R]	P47942 [546-552]		Dihydropyrimidinase-related protein 2 OS=Rattus norvegicus OX=10116 GN=Dpysl2 PE=1 SV=1	1.15417	0.80725	1.53264	2.15545	1.09264	0.86698	0.27925	0.17043	0.24462	0.26154	1.51375	0.19763		0.14026	0.41618	0.18175	0.13224				0.08685	0.14258
1535	[Q].IDDNIPRRTT.[Q]	P47942 [546-555]		Dihydropyrimidinase-related protein 2 OS=Rattus norvegicus OX=10116 GN=Dpysl2 PE=1 SV=1	0.15548		0.1925	0.4909	0.20241					0.04203	0.30691				0.08732
1536	[R].IVAPPGGRANITSLG.[-]	P47942 [558-572]		Dihydropyrimidinase-related protein 2 OS=Rattus norvegicus OX=10116 GN=Dpysl2 PE=1 SV=1	0.15926	0.10882	0.23065	0.47536	0.18541	0.22391		0.06961		0.0831	0.33775	0.03812		0.03311	0.07208	0.03341					0.0281	0.03476
1537	[I].VAPPGGRANITSLG.[-]	P47942 [559-572]		Dihydropyrimidinase-related protein 2 OS=Rattus norvegicus OX=10116 GN=Dpysl2 PE=1 SV=1	0.04674		0.12596	0.02917	0.03673	0.0531		0.03762			0.05215	0.24888	0.5135	0.35511	0.15039	0.10711	0.23385	0.3529	0.31859	0.28691	0.13743	0.32924
1538	[V].APPGGRANITSLG.[-]	P47942 [560-572]		Dihydropyrimidinase-related protein 2 OS=Rattus norvegicus OX=10116 GN=Dpysl2 PE=1 SV=1
1539	[A].PPGGRANITSLG.[-]	P47942 [561-572]		Dihydropyrimidinase-related protein 2 OS=Rattus norvegicus OX=10116 GN=Dpysl2 PE=1 SV=1		0.23061			0.16206								2.45332	0.8436	0.38406	0.39118
1540	[S].SHPQKDDGDNPETIMSSGNVNSSS.[-]	P48303 [360-383]		Sphingosine 1-phosphate receptor 1 OS=Rattus norvegicus OX=10116 GN=S1pr1 PE=1 SV=1													4.42141	0.51918
1541	[F].VDIINAKQ.[-]	P48500 [242-249]		Triosephosphate isomerase OS=Rattus norvegicus OX=10116 GN=Tpi1 PE=1 SV=2												0.15457	0.23447	0.14985	0.07291	0.08621	0.1686		0.13579	0.27323	0.1066	0.21267
1542	[K].GRVFEVSLADLQNDEVAFR.[K]	P49242 [64-82]		40S ribosomal protein S3a OS=Rattus norvegicus OX=10116 GN=Rps3a PE=1 SV=2		0.34893			0.19081								1.62906	1.02876	0.48749	0.42546	0.18698					0.17168
1543	[R].VFEVSLADLQNDEVAFR.[K]	P49242 [66-82]		40S ribosomal protein S3a OS=Rattus norvegicus OX=10116 GN=Rps3a PE=1 SV=2												0.2502	0.41644	0.28476	0.16569	0.15482	0.31965	0.19612	0.32555	0.59476	0.24545	0.38289
1544	[R].VFEVSLADLQNDEVAFRK.[F]	P49242 [66-83]		40S ribosomal protein S3a OS=Rattus norvegicus OX=10116 GN=Rps3a PE=1 SV=2	0.03615	0.12276			0.06098								0.39814	0.2502	0.13827	0.13005
1545	[R].VTGADVPMPYAK.[I]	P49432 [325-336]		Pyruvate dehydrogenase E1 component subunit beta, mitochondrial OS=Rattus norvegicus OX=10116 GN=Pdhb PE=1 SV=2	0.10809	0.21438	0.16158	0.04992				0.1268			0.13008	0.61007	0.71289	0.60518	0.28606	0.24212	0.68904	0.43645	0.74206	0.73403	0.42302	0.76923
1546	[M].ATAEVLNIGRK.[L]	P51583 [2-12]		Multifunctional protein ADE2 OS=Rattus norvegicus OX=10116 GN=Paics PE=1 SV=3	0.30683	0.95123	0.75093	0.16056	0.55313	0.23537		0.27355	0.19382		0.34059	1.10165	3.01317	3.35008	1.67027	1.36033	1.78788	0.42155	1.76973	1.85411	0.74649	2.7721
1547	[S].EPQEVLHIG.[S]	P52944 [109-117]		PDZ and LIM domain protein 1 OS=Rattus norvegicus OX=10116 GN=Pdlim1 PE=1 SV=4												0.23389	0.50113	0.40972	0.12045	0.18843			0.26439	0.38174	0.18299	0.5133
1548	[A].SPAPGTRVITN.[Q]	P52944 [130-140]		PDZ and LIM domain protein 1 OS=Rattus norvegicus OX=10116 GN=Pdlim1 PE=1 SV=4	0.0881	0.23137	0.10728		0.11624						0.07098	0.25434	0.817	0.81276	0.36489	0.33938	0.46925	0.10071	0.39437	0.48587	0.19439	0.57559
1549	[A].SPAPGTRVITNQY.[N]	P52944 [130-142]		PDZ and LIM domain protein 1 OS=Rattus norvegicus OX=10116 GN=Pdlim1 PE=1 SV=4	0.04049			0.03093	0.06245			0.0761		0.23355	0.06379	0.33542	0.35101	0.44311	0.15353	0.17567	0.31599	0.24501	0.55616	0.41626	0.46496	0.60392
1550	[T].QSPAPLQNSSGDPAEEESPV.[-]	P53987 [475-494]		Monocarboxylate transporter 1 OS=Rattus norvegicus OX=10116 GN=Slc16a1 PE=1 SV=1	0.12751	0.17298	0.17504	0.0953	0.15561			0.25856		0.09114	0.17581	0.60697	0.6877	0.80406	0.42722	0.32189	0.6221	0.64534	1.34858	0.80584	0.62382	0.88422
1551	[Q].SPAPLQNSSGDPAEEESPV.[-]	P53987 [476-494]		Monocarboxylate transporter 1 OS=Rattus norvegicus OX=10116 GN=Slc16a1 PE=1 SV=1	0.05715	0.52058	0.41347	0.21938	0.46438	0.29141		0.31738	0.11444	0.11825	0.29989	0.86769	1.85223	1.73509	1.23133	0.79507	1.74604	0.69876	1.93479	1.29361	1.10619	1.79336
1552	[S].PAPLQNSSGDPAEEESPV.[-]	P53987 [477-494]		Monocarboxylate transporter 1 OS=Rattus norvegicus OX=10116 GN=Slc16a1 PE=1 SV=1	0.1347	0.12194	0.12133	0.09997	0.1403	0.22674	0.21361	0.22574	0.1344	0.16291	0.2296	0.36584	0.28812	0.46061	0.24626	0.21869	0.61067	0.41656	0.74974	0.65836	0.67702	0.57132
1553	[M].SELDQLRQEAEQLK.[N]	P54311 [2-15]		Guanine nucleotide-binding protein G(I)/G(S)/G(T) subunit beta-1 OS=Rattus norvegicus OX=10116 GN=Gnb1 PE=1 SV=4	0.12685	0.32329	0.17225	0.16126	0.21992	0.16814		0.18315	0.07856	0.08253	0.1953	0.59983	1.19764	1.17387	0.90075	0.46537	1.1749	0.46448	1.29361	0.82261	0.80756	1.22601
1554	[-].MSELEQLRQEAEQLR.[N]	P54313 [1-15]		Guanine nucleotide-binding protein G(I)/G(S)/G(T) subunit beta-2 OS=Rattus norvegicus OX=10116 GN=Gnb2 PE=1 SV=4													0.36945
1555	[M].SELEQLRQEAEQL.[R]	P54313 [2-14]		Guanine nucleotide-binding protein G(I)/G(S)/G(T) subunit beta-2 OS=Rattus norvegicus OX=10116 GN=Gnb2 PE=1 SV=4													0.32368	0.27753	0.2101	0.10449	0.34228		0.27254	0.21133	0.18399	0.32514
1556	[M].SELEQLRQEAEQLR.[N]	P54313 [2-15]		Guanine nucleotide-binding protein G(I)/G(S)/G(T) subunit beta-2 OS=Rattus norvegicus OX=10116 GN=Gnb2 PE=1 SV=4		0.19843			0.05189								0.89537	0.47865	0.24501	0.25421
1557	[T].QITAGLDPVGRIQMRT.[R]	P54313 [32-47]		Guanine nucleotide-binding protein G(I)/G(S)/G(T) subunit beta-2 OS=Rattus norvegicus OX=10116 GN=Gnb2 PE=1 SV=4	0.75019	4.00098	1.67859	0.20443	1.53078	0.74314	0.64025	0.24109	0.40021	0.24635	0.56659	0.93453	13.4586	12.4276	7.5578	4.19481	2.51399	0.25636	1.96	1.87271	1.26234	1.24355
1558	[-].MDTSGKQAEAMALLAEAERK.[V]	P54921 [1-20]		Alpha-soluble NSF attachment protein OS=Rattus norvegicus OX=10116 GN=Napa PE=1 SV=2		0.26725			0.07416	0.08174				0.03602		0.24497	0.66456	0.41578	0.37043	0.2518	0.3346	0.15811	0.20199	0.38143	0.19302	0.29717
1559	[K].AIDIYEQVGTSAMDSPLLK.[Y]	P54921 [181-199]		Alpha-soluble NSF attachment protein OS=Rattus norvegicus OX=10116 GN=Napa PE=1 SV=2	0.48089	0.20194	0.63157	0.30968	0.20108	0.69852	0.161	0.2723	0.46826	0.32806	0.8603	0.24398	0.08804	0.21609	0.1521	0.12681	0.15068		0.12478	0.18636	0.16119	0.22158
1560	[-].MASLKDLEGKW.[R]	P55053 [1-11]		Fatty acid-binding protein 5 OS=Rattus norvegicus OX=10116 GN=Fabp5 PE=1 SV=3	0.50844	0.57856	1.42298	0.49921	0.45379	1.03346	0.38908	0.61297	0.72178	0.65624	1.15451	0.40824	0.39783	0.76781	0.35658	0.28171	0.28069	0.16769	0.29519	0.266	0.37325	0.47768
1561	[R].IGAADYQPTEQDIL.[R]	P59215 [163-176]		Guanine nucleotide-binding protein G(o) subunit alpha OS=Rattus norvegicus OX=10116 GN=Gnao1 PE=1 SV=2	0.3349		0.81134	0.42361	0.32022			0.39278	0.50145	0.67424			0.15669	0.39501	0.19787	0.18737
1562	[R].IGAADYQPTEQDILR.[T]	P59215 [163-177]		Guanine nucleotide-binding protein G(o) subunit alpha OS=Rattus norvegicus OX=10116 GN=Gnao1 PE=1 SV=2			1.53606						0.29321	0.14549
1563	[K].NLKEDGISAAKDVK.[L]	P59215 [22-35]		Guanine nucleotide-binding protein G(o) subunit alpha OS=Rattus norvegicus OX=10116 GN=Gnao1 PE=1 SV=2		0.17772	1.47562
1564	[K].LLLLGAGESGK.[S]	P59215 [36-46]		Guanine nucleotide-binding protein G(o) subunit alpha OS=Rattus norvegicus OX=10116 GN=Gnao1 PE=1 SV=2			0.55167	0.05759			0.08734		0.16776	0.16046					0.02786					0.06142
1565	[K].LLLLGAGESGKSTIVKQMK.[I]	P59215 [36-54]		Guanine nucleotide-binding protein G(o) subunit alpha OS=Rattus norvegicus OX=10116 GN=Gnao1 PE=1 SV=2			0.82579						0.29149	0.17163
1566	[K].IIHEDGFSGEDVK.[Q]	P59215 [55-67]		Guanine nucleotide-binding protein G(o) subunit alpha OS=Rattus norvegicus OX=10116 GN=Gnao1 PE=1 SV=2			0.6795						0.28003	0.39736				0.1502							0.19068
1567	[K].IIHEDGFSGEDVKQYK.[P]	P59215 [55-70]		Guanine nucleotide-binding protein G(o) subunit alpha OS=Rattus norvegicus OX=10116 GN=Gnao1 PE=1 SV=2		0.4261											1.56236	0.1286		0.0743
1568	[G].APSDPRLRQFLQ.[K]	P60042 [25-36]		Somatostatin OS=Rattus norvegicus OX=10116 GN=Sst PE=1 SV=1		0.09563										0.07326	0.61025	0.28691	0.21398	0.25228	0.08168			0.08717	0.05329	0.12077
1569	[E].LLSEPNQTENDALEPEDLPQAAEQDE.[M]	P60042 [56-81]		Somatostatin OS=Rattus norvegicus OX=10116 GN=Sst PE=1 SV=1												0.10723	0.7546	0.12468	0.11356	0.1152	0.23532			0.10385	0.07918	0.24919
1570	[E].LLSEPNQTENDALEPEDLPQAAEQDEM.[R]	P60042 [56-82]		Somatostatin OS=Rattus norvegicus OX=10116 GN=Sst PE=1 SV=1													0.63737	0.13736	0.1028	0.11703
1571	[L].LSEPNQTENDALEPEDLPQAAEQDE.[M]	P60042 [57-81]		Somatostatin OS=Rattus norvegicus OX=10116 GN=Sst PE=1 SV=1													0.34499
1572	[L].LSEPNQTENDALEPEDLPQAAEQDEM.[R]	P60042 [57-82]		Somatostatin OS=Rattus norvegicus OX=10116 GN=Sst PE=1 SV=1													0.33862	0.06372	0.04984	0.04608						0.1414
1573	[A].LEPEDLPQAAEQDEM.[R]	P60042 [68-82]		Somatostatin OS=Rattus norvegicus OX=10116 GN=Sst PE=1 SV=1	0.05262						0.16857			0.09103		0.37461	0.65485	0.24249	0.20738	0.19674	0.42089	0.55448	0.33138	0.58745	0.51405	0.31842
1574	[V].LLTEAPLNPK.[A]	P60711 [104-113]		Actin, cytoplasmic 1 OS=Rattus norvegicus OX=10116 GN=Actb PE=1 SV=1	0.0433	0.07791	0.05745						0.05075	0.04099		0.34325	1.00813	0.23994	0.1295	0.16993	0.32541	0.3492	0.3085	0.4245	0.24802	0.29872
1575	[L].LTEAPLNPK.[A]	P60711 [105-113]		Actin, cytoplasmic 1 OS=Rattus norvegicus OX=10116 GN=Actb PE=1 SV=1	0.29416	0.33941	0.96581	0.43107	0.33296	0.35583	0.59947	0.37105	0.85426	0.9609	0.53909	0.41964	0.54787	0.60313	0.25528	0.20031	0.36126	0.94213	0.39816	0.91876	1.00679	0.29193
1576	[R].LDLAGRDLTDYLMK.[I]	P60711 [178-191]		Actin, cytoplasmic 1 OS=Rattus norvegicus OX=10116 GN=Actb PE=1 SV=1	0.30091	0.46017	0.18219	0.05014	0.08546			0.19898		0.12075	0.23351	1.49817	2.4692	0.61792	0.42106	0.45022	1.15606	1.61348	1.32874	1.56989	0.90075	1.18465
1577	[L].DLAGRDLTDYLM.[K]	P60711 [179-190]		Actin, cytoplasmic 1 OS=Rattus norvegicus OX=10116 GN=Actb PE=1 SV=1	0.07577	0.04574	0.01968	0.01275	0.0088	0.04036	0.06663	0.04261	0.11927	0.01593	0.04659	0.55504	0.37472	0.15204	0.12803	0.12269	0.40535	0.69391	0.33009	0.86781	0.29553	0.32374
1578	[K].AGFAGDDAPR.[A]	P60711 [19-28]		Actin, cytoplasmic 1 OS=Rattus norvegicus OX=10116 GN=Actb PE=1 SV=1	0.18985	0.33421	0.92807	0.06783	0.11718		0.41549		0.26414		0.07441	0.37312	1.30842	0.91191	0.30189	0.25905	0.54215	0.36409	0.43513	1.02785	0.44408	0.3885
1579	[K].AGFAGDDAPRAVFPSIVGRPR.[H]	P60711 [19-39]		Actin, cytoplasmic 1 OS=Rattus norvegicus OX=10116 GN=Actb PE=1 SV=1	0.03076		0.12924									0.33675	0.7931	0.32391	0.15842	0.1269	0.44074	0.19571	0.2004	0.40556	0.23124	0.28192
1580	[K].AGFAGDDAPRAVFPSIVGRPRHQGVMVGMGQKDSYVGDEAQSK.[R]	P60711 [19-61]		Actin, cytoplasmic 1 OS=Rattus norvegicus OX=10116 GN=Actb PE=1 SV=1	0.9046	0.87456	0.6198	0.16001	0.138	0.6378	0.43654	0.36234	0.47823	0.13854	0.49297	7.13476	17.776	4.48707	3.24954	2.80523	11.5292	6.0321	6.5957	11.5956	3.50052	6.03146
1581	[R].GYSFTTTAEREIVR.[D]	P60711 [197-210]		Actin, cytoplasmic 1 OS=Rattus norvegicus OX=10116 GN=Actb PE=1 SV=1											0.04017	0.23118	0.55798	0.22841	0.11243	0.27917	0.2543	0.16638	0.27059	0.42101	0.12969	0.31121
1582	[A].GFAGDDAPR.[A]	P60711 [20-28]		Actin, cytoplasmic 1 OS=Rattus norvegicus OX=10116 GN=Actb PE=1 SV=1	0.05125							0.0558				0.43267	1.09221	0.59988	0.3293	0.13185	0.86853	0.39661	0.59901	0.86727	0.51677	0.95057
1583	[M].DDDIAALVVDNGSG.[M]	P60711 [2-15]		Actin, cytoplasmic 1 OS=Rattus norvegicus OX=10116 GN=Actb PE=1 SV=1		0.70502	0.03224					0.08978					0.56618	0.02283		0.01689			0.41146		0.04177	0.05506
1584	[M].DDDIAALVVDNGSGMCK.[A]	P60711 [2-18]		Actin, cytoplasmic 1 OS=Rattus norvegicus OX=10116 GN=Actb PE=1 SV=1	0.05482	0.12042										0.37229	0.14707	0.16681	0.08397	0.06133	0.28215	0.18989	0.15867	0.1692	0.08697	0.12144
1585	[L].DFEQEMATAASSSSLEK.[S]	P60711 [222-238]		Actin, cytoplasmic 1 OS=Rattus norvegicus OX=10116 GN=Actb PE=1 SV=1	0.07277	0.32126		0.10126	0.06214		0.47634				0.20726	2.32436	1.18038	1.11677	0.56517	0.3764	1.59308	1.24362	0.91942	1.12591	0.31843	0.19097
1586	[F].EQEMATAASSSSLEK.[S]	P60711 [224-238]		Actin, cytoplasmic 1 OS=Rattus norvegicus OX=10116 GN=Actb PE=1 SV=1	0.05952	0.07994		0.04822	0.04106	0.21951	0.21157	0.11001				1.40353	0.62359	0.70019	0.35529	0.18096	0.91522	0.72888	0.30664	0.5088	0.1679	0.11623
1587	[A].GDDAPRAVFPSIVGRP.[R]	P60711 [23-38]		Actin, cytoplasmic 1 OS=Rattus norvegicus OX=10116 GN=Actb PE=1 SV=1	0.04395	0.08765	0.38069	0.05711					0.11672	0.1103				0.06003							0.05278
1588	[K].SYELPDGQVITIGNE.[R]	P60711 [239-253]	1xAcetyl [N-Term]	Actin, cytoplasmic 1 OS=Rattus norvegicus OX=10116 GN=Actb PE=1 SV=1	0.07521	0.15911	0.48884	0.10641	0.1099	0.12867		0.0668	0.29718	0.17462	0.09957	0.16347	0.12074	0.26003	0.14097	0.08344	0.18346	0.13918	0.19337	0.32824	0.18511	0.17265
1589	[K].SYELPDGQVITIGNER.[F]	P60711 [239-254]		Actin, cytoplasmic 1 OS=Rattus norvegicus OX=10116 GN=Actb PE=1 SV=1				0.21945	0.29407	0.1776					0.06586	0.51084		0.06804	0.31325	0.41259	0.23571		0.13609	0.10966	0.06568	0.09901
1590	[K].SYELPDGQVITIGNERF.[R]	P60711 [239-255]		Actin, cytoplasmic 1 OS=Rattus norvegicus OX=10116 GN=Actb PE=1 SV=1	0.05983	0.05653		0.17999	0.35101	0.22582		0.10195			0.07012	0.43726	0.09171	0.07988	0.19223	0.3059	0.21053		0.19724	0.07967		0.10984
1591	[K].SYELPDGQVITIGNERFR.[C]	P60711 [239-256]		Actin, cytoplasmic 1 OS=Rattus norvegicus OX=10116 GN=Actb PE=1 SV=1	0.12952	0.13244	0.07091	0.6546	0.94211	0.71911		0.17513			0.08434	1.22064	0.42381	0.33865	0.91755	1.286	1.05935		0.41369	0.41954	0.21507	0.3969
1592	[S].YELPDGQVITIGNER.[F]	P60711 [240-254]		Actin, cytoplasmic 1 OS=Rattus norvegicus OX=10116 GN=Actb PE=1 SV=1												0.17595	0.16673	0.12343	0.14256	0.06381			0.1403	0.29828	0.13326	0.14244
1593	[Y].ELPDGQVITIGNE.[R]	P60711 [241-253]		Actin, cytoplasmic 1 OS=Rattus norvegicus OX=10116 GN=Actb PE=1 SV=1	0.11627	0.16875		0.12336							0.16883	0.41783	0.55127	0.34235	0.3811	0.16994	0.33104	0.17257	0.38701	0.52907	0.3437	0.44108
1594	[Y].ELPDGQVITIGNER.[F]	P60711 [241-254]		Actin, cytoplasmic 1 OS=Rattus norvegicus OX=10116 GN=Actb PE=1 SV=1	0.09361	0.18473		0.10078								0.43411	0.47372	0.25499	0.3033	0.2054	0.29148	0.19458	0.39467	0.53287	0.3351	0.43347
1595	[Y].ELPDGQVITIGNERF.[R]	P60711 [241-255]	1xAcetyl [N-Term]	Actin, cytoplasmic 1 OS=Rattus norvegicus OX=10116 GN=Actb PE=1 SV=1	0.13834	0.39364	5.48516	0.07719	0.0841				1.27578	0.53703				0.43123	0.07928
1596	[Y].ELPDGQVITIGNERFR.[C]	P60711 [241-256]	1xMet-loss+Acetyl [M1]	Actin, cytoplasmic 1 OS=Rattus norvegicus OX=10116 GN=Actb PE=1 SV=1			0.5208
1597	[E].LPDGQVITIGNE.[R]	P60711 [242-253]	1xAcetyl [N-Term]	Actin, cytoplasmic 1 OS=Rattus norvegicus OX=10116 GN=Actb PE=1 SV=1			0.7259						0.35357	0.2235
1598	[E].LPDGQVITIGNER.[F]	P60711 [242-254]	1xAcetyl [N-Term]	Actin, cytoplasmic 1 OS=Rattus norvegicus OX=10116 GN=Actb PE=1 SV=1			1.72075						0.16927					0.05946
1599	[E].LPDGQVITIGNERF.[R]	P60711 [242-255]		Actin, cytoplasmic 1 OS=Rattus norvegicus OX=10116 GN=Actb PE=1 SV=1	0.1632											0.35289	0.11218	0.05328	0.03774
1600	[R].KDLYANTVLSGGTTMYPGIADR.[M]	P60711 [291-312]	1xAcetyl [N-Term]	Actin, cytoplasmic 1 OS=Rattus norvegicus OX=10116 GN=Actb PE=1 SV=1			1.17263		0.04094									0.1055		0.02126
1601	[K].DLYANTVLSGGTTMYPGIADR.[M]	P60711 [292-312]		Actin, cytoplasmic 1 OS=Rattus norvegicus OX=10116 GN=Actb PE=1 SV=1			0.52138
1602	[K].DLYANTVLSGGTTMYPGIADR.[M]	P60711 [292-312]	1xMet-loss+Acetyl [M1]	Actin, cytoplasmic 1 OS=Rattus norvegicus OX=10116 GN=Actb PE=1 SV=1			0.41031						0.22272	0.16461				0.38784	0.04152						0.14735
1603	[K].DLYANTVLSGGTTMYPGIADRMQ.[K]	P60711 [292-314]		Actin, cytoplasmic 1 OS=Rattus norvegicus OX=10116 GN=Actb PE=1 SV=1	0.11268	0.10361	0.44789						0.23631	0.19817				0.0573
1604	[K].DLYANTVLSGGTTMYPGIADRMQK.[E]	P60711 [292-315]		Actin, cytoplasmic 1 OS=Rattus norvegicus OX=10116 GN=Actb PE=1 SV=1	0.56525	0.27642	1.45364	0.22951	0.0649				0.49507	0.47655	0.1914	0.08225		0.1815							0.15531
1605	[K].DLYANTVLSGGTTMYPGIADRMQK.[E]	P60711 [292-315]		Actin, cytoplasmic 1 OS=Rattus norvegicus OX=10116 GN=Actb PE=1 SV=1	0.19017	0.26103	0.46312	0.13442	0.07714	0.09776	0.07415	0.03662	0.15149	0.0944	0.16408			0.03744	0.03238
1606	[A].NTVLSGGTTMYPGIADR.[M]	P60711 [296-312]		Actin, cytoplasmic 1 OS=Rattus norvegicus OX=10116 GN=Actb PE=1 SV=1	0.29357	0.15514	0.84623	0.15163	0.07898					0.23268				0.11292
1607	[R].MQKEITALAPSTMK.[I]	P60711 [313-326]		Actin, cytoplasmic 1 OS=Rattus norvegicus OX=10116 GN=Actb PE=1 SV=1	0.03341	0.17818	0.33095	0.03395	0.04449									0.0516	0.03665
1608	[V].FPSIVGRP.[R]	P60711 [31-38]		Actin, cytoplasmic 1 OS=Rattus norvegicus OX=10116 GN=Actb PE=1 SV=1	0.42394	0.35637	0.90223	0.22416	0.08539	0.1434		0.06968	0.37118	0.35918	0.22885	0.02789		0.09745	0.03969	0.0131				0.06053	0.14617	0.03189
1609	[M].QKEITALAPSTMK.[I]	P60711 [314-326]		Actin, cytoplasmic 1 OS=Rattus norvegicus OX=10116 GN=Actb PE=1 SV=1	0.13902	0.10155	0.24101	0.0461	0.03528				0.07528	0.04341	0.05146			0.04191
1610	[K].EITALAPST.[M]	P60711 [316-324]		Actin, cytoplasmic 1 OS=Rattus norvegicus OX=10116 GN=Actb PE=1 SV=1	0.06543		0.11884		0.03404							0.10893	0.46114	0.24051	0.13821	0.05026				0.04793		0.04644
1611	[K].EITALAPSTMK.[I]	P60711 [316-326]		Actin, cytoplasmic 1 OS=Rattus norvegicus OX=10116 GN=Actb PE=1 SV=1	0.42379	0.90833	0.4177	0.0609	0.30617			0.45544	0.36473	0.25723	0.57199	0.25579	0.71123	0.25155	0.17006	0.15091	0.39612			0.15605	0.13115	0.57157
1612	[K].EITALAPSTMK.[I]	P60711 [316-326]		Actin, cytoplasmic 1 OS=Rattus norvegicus OX=10116 GN=Actb PE=1 SV=1	1.0425	1.24495	3.0162	0.19115	0.49691	0.53395	1.81509	1.69186	3.20064	1.16913	1.37682	0.16996	1.24464	0.41885	0.37709	0.21408	0.9654			0.41724	0.10556	1.71116
1613	[E].ITALAPSTMK.[I]	P60711 [317-326]		Actin, cytoplasmic 1 OS=Rattus norvegicus OX=10116 GN=Actb PE=1 SV=1	0.23745	0.58113	0.16984	0.08965	0.1569			0.19944	0.11741		0.41647	0.1938	0.36514	0.13973	0.1238	0.07619						0.28802
1614	[K].IKIIAPPERK.[Y]	P60711 [327-336]		Actin, cytoplasmic 1 OS=Rattus norvegicus OX=10116 GN=Actb PE=1 SV=1	0.8816	1.32147	1.20073	0.21992	0.33881	0.31585	1.04058	1.18359	1.83415	0.87019	1.0488	0.175	1.11211	0.42834	0.41407	0.12493	0.63308			0.30792	0.18428	1.01393
1615	[K].QEYDESGPSIVH.[R]	P60711 [360-371]		Actin, cytoplasmic 1 OS=Rattus norvegicus OX=10116 GN=Actb PE=1 SV=1	0.23961	0.24314	0.05935		0.06098		0.98598	0.08162		0.27072	0.13476	0.26179	0.28432	0.20361	0.08392	0.07603		0.12308		0.11371	0.17952	0.23847
1616	[K].QEYDESGPSIVHR.[K]	P60711 [360-372]		Actin, cytoplasmic 1 OS=Rattus norvegicus OX=10116 GN=Actb PE=1 SV=1	0.14044	0.12369	0.13709	0.08843	0.09813		0.52343	0.05857	0.16718	0.87232	0.15778	0.05745	0.08212	0.05484	0.08911	0.05876		0.26936			0.25075	0.05575
1617	[Q].EYDESGPSIVH.[R]	P60711 [361-371]		Actin, cytoplasmic 1 OS=Rattus norvegicus OX=10116 GN=Actb PE=1 SV=1	0.60489	1.71505	1.25843	0.32391	0.34833	0.16442	0.24338	0.2437	0.61631	0.48586	0.59008	0.13403	0.23162	0.3263	0.13692	0.10012	0.07901	0.21787	0.08625	0.12325	0.24205	0.19932
1618	[Y].DESGPSIVH.[R]	P60711 [363-371]		Actin, cytoplasmic 1 OS=Rattus norvegicus OX=10116 GN=Actb PE=1 SV=1
1619	[R].HQGVMVGMGQKDSYVGDEAQS.[K]	P60711 [40-60]		Actin, cytoplasmic 1 OS=Rattus norvegicus OX=10116 GN=Actb PE=1 SV=1			0.46343
1620	[R].HQGVMVGMGQKDSYVGDEAQSK.[R]	P60711 [40-61]		Actin, cytoplasmic 1 OS=Rattus norvegicus OX=10116 GN=Actb PE=1 SV=1	0.34556	0.35287	2.04555	0.28457	0.12905	0.11559	0.30537	0.07953	0.61862	0.51249	0.23815	0.10637	0.06331	0.42716	0.07202	0.04603	0.04833	0.16597	0.05768	0.11234	0.35195	0.0685
1621	[M].GQKDSYVGDEAQS.[K]	P60711 [48-60]		Actin, cytoplasmic 1 OS=Rattus norvegicus OX=10116 GN=Actb PE=1 SV=1		0.91175	2.31988		0.28516		0.16983						0.17099	0.32664		0.03029
1622	[K].DSYVGDEAQSK.[R]	P60711 [51-61]		Actin, cytoplasmic 1 OS=Rattus norvegicus OX=10116 GN=Actb PE=1 SV=1		1.1882
1623	[K].RGILTLK.[Y]	P60711 [62-68]		Actin, cytoplasmic 1 OS=Rattus norvegicus OX=10116 GN=Actb PE=1 SV=1	0.04958		0.49003	0.0323										0.04958
1624	[G].IVTNWDDMEK.[I]	P60711 [75-84]		Actin, cytoplasmic 1 OS=Rattus norvegicus OX=10116 GN=Actb PE=1 SV=1	0.13084	0.15091	0.64409	0.12798	0.07645		0.10984	0.04353	0.18689	0.15659	0.11014	0.03663	0.02777	0.15152	0.0437	0.03997		0.05889	0.03589	0.04792
1625	[W].DDMEKIWHHT.[F]	P60711 [80-89]	1xAcetyl [N-Term]	Actin, cytoplasmic 1 OS=Rattus norvegicus OX=10116 GN=Actb PE=1 SV=1	0.1676	0.13839	0.10385	0.34554	0.31286	0.51048	1.80706	0.25588	0.11172	0.34617	0.32892	0.16916	0.24543	0.1257	0.15548	0.13032	0.19643	0.32344				0.20105
1626	[E].LRVAPEEHPVLLTEAPLNPK.[A]	P60711 [94-113]	1xAcetyl [N-Term]	Actin, cytoplasmic 1 OS=Rattus norvegicus OX=10116 GN=Actb PE=1 SV=1			0.1981										0.85859		0.23194	0.10939
1627	[L].RVAPEEHPVLLTEAPLNPK.[A]	P60711 [95-113]		Actin, cytoplasmic 1 OS=Rattus norvegicus OX=10116 GN=Actb PE=1 SV=1	0.40182	0.93799	0.46625	0.19639	0.16129						0.46609
1628	[R].VAPEEHPVLLTEAPLNPK.[A]	P60711 [96-113]		Actin, cytoplasmic 1 OS=Rattus norvegicus OX=10116 GN=Actb PE=1 SV=1	0.05243	0.72704	0.29454	0.08806	0.03871	0.05631		0.07598	0.06926		0.0846			0.05047
1629	[R].VAPEEHPVLLTEAPLNPKAN.[R]	P60711 [96-115]		Actin, cytoplasmic 1 OS=Rattus norvegicus OX=10116 GN=Actb PE=1 SV=1
1630	[R].VAPEEHPVLLTEAPLNPKANR.[E]	P60711 [96-116]		Actin, cytoplasmic 1 OS=Rattus norvegicus OX=10116 GN=Actb PE=1 SV=1	0.42286	0.70599	1.88874	0.10235	0.21112		0.31859		0.39664	0.37277	0.29885		0.18151	0.21762	0.04498						0.0795
1631	[R].VAPEEHPVLLTEAPLNPKANRE.[K]	P60711 [96-117]		Actin, cytoplasmic 1 OS=Rattus norvegicus OX=10116 GN=Actb PE=1 SV=1	0.76164	1.68826	4.51521	0.36663	0.31122		0.2678		0.68489	0.68559	0.53867	0.07223	0.1738	0.68346	0.26126	0.08867					0.09952	0.14836
1632	[R].VAPEEHPVLLTEAPLNPKANREK.[M]	P60711 [96-118]		Actin, cytoplasmic 1 OS=Rattus norvegicus OX=10116 GN=Actb PE=1 SV=1	0.09752	0.24759	1.49844				0.41272
1633	[V].APEEHPVLLTEAPLNPK.[A]	P60711 [97-113]		Actin, cytoplasmic 1 OS=Rattus norvegicus OX=10116 GN=Actb PE=1 SV=1		0.93003	1.05711		0.25378
1634	[K].SSLVTSKLAGGQVE.[-]	P60841 [108-121]		Alpha-endosulfine OS=Rattus norvegicus OX=10116 GN=Ensa PE=1 SV=1	0.04113	0.20956	0.29434	0.03197	0.05372									0.04671
1635	[-].MSQKQEEENPAEETGEEKQDTQEKEGILPEKAEEAKLK.[A]	P60841 [1-38]		Alpha-endosulfine OS=Rattus norvegicus OX=10116 GN=Ensa PE=1 SV=1	0.58097	0.81479	1.22798	0.27953	0.31333	0.54765	0.58699	0.27494	0.63538	0.56426	0.69157	0.17058	0.23784	0.32312	0.21594	0.14264	0.24595	0.13168	0.12533	0.16103	0.24252	0.22396
1636	[M].SQKQEEENPAEETGEEKQDTQEKEGILPEKAEEAKLK.[A]	P60841 [2-38]		Alpha-endosulfine OS=Rattus norvegicus OX=10116 GN=Ensa PE=1 SV=1	0.42107	1.45039	1.80079	0.85782	0.42267			0.17368	0.19441	0.36035	0.70047		0.21324	0.36983	0.34625						0.17572	0.31333
1637	[M].SQKQEEENPAEETGEEKQDTQEKEGILPEKAEEAKLKAKYPSLG.[Q]	P60841 [2-45]		Alpha-endosulfine OS=Rattus norvegicus OX=10116 GN=Ensa PE=1 SV=1	0.68398	1.14509	1.93579	0.17007	0.27988	0.21708	0.70168	0.15092	0.47961	0.32699	0.46641	0.07076	0.25298	0.20407	0.13631	0.11228					0.055	0.17599
1638	[M-].AFKDTGKTPVEPEVAIHR.[I]	P60868 [2-19]		40S ribosomal protein S20 OS=Rattus norvegicus OX=10116 GN=Rps20 PE=3 SV=1	0.07609	0.92177	0.5403	0.1176	0.2239						0.07164		0.13288	0.04203	0.13765	0.05037
1639	[-].MAEDADMRNELEEMQR.[R]	P60881 [1-16]		Synaptosomal-associated protein 25 OS=Rattus norvegicus OX=10116 GN=Snap25 PE=1 SV=1	0.05026	0.23031	0.39609	0.13418	0.09257										0.23543
1640	[-].MAEDADMRNELEEMQRR.[A]	P60881 [1-17]		Synaptosomal-associated protein 25 OS=Rattus norvegicus OX=10116 GN=Snap25 PE=1 SV=1	0.0912	0.32831	0.60504	0.32167	0.15073						0.24912		0.13745	0.14891	0.16089	0.10106	0.13652		0.07199		0.07059	0.13423
1641	[M].AEDADMRNELEEMQ.[R]	P60881 [2-15]		Synaptosomal-associated protein 25 OS=Rattus norvegicus OX=10116 GN=Snap25 PE=1 SV=1	0.17179	0.50175	1.19533	0.08831	0.16494		0.29536		0.24681	0.13838	0.24574		0.10939	0.08145	0.08228	0.0375						0.10244
1642	[M].AEDADMRNELEEMQR.[R]	P60881 [2-16]		Synaptosomal-associated protein 25 OS=Rattus norvegicus OX=10116 GN=Snap25 PE=1 SV=1			0.36969									0.57956	0.32555	0.28634	0.17032	0.03908	0.24159	0.20324	0.15483	0.21806
1643	[M].AEDADMRNELEEMQRRADQ.[L]	P60881 [2-20]		Synaptosomal-associated protein 25 OS=Rattus norvegicus OX=10116 GN=Snap25 PE=1 SV=1	0.37601	0.63744	5.89728	1.30001	0.44083	1.29345	1.74167	0.68741	1.27884	0.99438	0.5855	4.32997	1.69252	2.09438	1.0798	0.53795	2.54518	2.0655	1.36721	1.89312	0.70536	0.17867
1644	[M].AEDADMRNELEEMQRRADQLA.[D]	P60881 [2-22]	1xOxidation [M14]	Synaptosomal-associated protein 25 OS=Rattus norvegicus OX=10116 GN=Snap25 PE=1 SV=1			0.89044	0.10349					0.10922					0.03815
1645	[K].TGENVEDAFLEAAKK.[I]	P61107 [157-171]		Ras-related protein Rab-14 OS=Rattus norvegicus OX=10116 GN=Rab14 PE=1 SV=3			0.56751	0.08276
1646	[R].QLEITGRTTTNEELEDMLESGK.[L]	P61265 [151-172]	1xOxidation [M]	Syntaxin-1B OS=Rattus norvegicus OX=10116 GN=Stx1b PE=1 SV=1			0.88233
1647	[E].QSIEQEEGLNR.[S]	P61265 [97-107]		Syntaxin-1B OS=Rattus norvegicus OX=10116 GN=Stx1b PE=1 SV=1		0.25612	2.239	0.23162	0.11088									0.12894
1648	[K].TVAGGAWTYNTTSAVTVK.[S]	P61515 [63-80]		Putative 60S ribosomal protein L37a OS=Rattus norvegicus OX=10116 GN=Rpl37a-ps1 PE=5 SV=2	0.15286	0.24896	0.56212	0.16206	0.05747						0.08794			0.09939	0.06705
1649	[R].VKEVLLDEDDDLW.[I]	P61765 [276-288]		Syntaxin-binding protein 1 OS=Rattus norvegicus OX=10116 GN=Stxbp1 PE=1 SV=1	1.55323	0.69249	4.73998	0.51607	0.15385	0.31846	0.67802	0.12661	1.58988	0.91752	0.56353	0.14431	0.07829	1.296	0.18782	0.06557	0.06464	0.11434		0.24104	0.49809	0.08457
1650	[K].HIAEVSQEVTR.[S]	P61765 [295-305]		Syntaxin-binding protein 1 OS=Rattus norvegicus OX=10116 GN=Stxbp1 PE=1 SV=1	0.14993	0.1491	0.66247	0.11735					0.09596		0.08369			0.16986	0.09165						0.04852
1651	[K].ERISEQTYQLS.[R]	P61765 [466-476]		Syntaxin-binding protein 1 OS=Rattus norvegicus OX=10116 GN=Stxbp1 PE=1 SV=1	0.48032	0.40136	1.40062	0.28226	0.08638	0.13664	0.14055	0.10785	0.40732	0.35706	0.30753		0.06488	0.39566	0.12394	0.03036					0.19786
1652	[K].RREPLPSLEAVYLITPSEK.[S]	P61765 [64-82]		Syntaxin-binding protein 1 OS=Rattus norvegicus OX=10116 GN=Stxbp1 PE=1 SV=1	0.08756	0.09843	0.66659	0.15199	0.06526		0.14657	0.07186	0.26491	0.29374	0.1107	0.04099		0.18285	0.06775	0.03415				0.07341	0.15035
1653	[R].REPLPSLEAVYLITPSEK.[S]	P61765 [65-82]	1xOxidation [M10]	Syntaxin-binding protein 1 OS=Rattus norvegicus OX=10116 GN=Stxbp1 PE=1 SV=1	0.18025	0.34097	1.74558	0.22723	0.16166	0.08082	0.21576	0.06852	0.39558	0.92284	0.24554			0.31002	0.07521			0.08341		0.15138	0.72529
1654	[M].VDREQLVQK.[A]	P61983 [2-10]		14-3-3 protein gamma OS=Rattus norvegicus OX=10116 GN=Ywhag PE=1 SV=2	5.65435	3.14902	16.7458	5.40684	1.19392	2.38219	2.70287	1.49385	5.37488	5.70181	3.84802	1.17432	0.38986	5.58914	1.49998	0.48889	0.56867	0.95554	0.50331	1.46818	3.13694	0.8721
1655	[-].MDDREDLVYQAK.[L]	P62260 [1-12]		14-3-3 protein epsilon OS=Rattus norvegicus OX=10116 GN=Ywhae PE=1 SV=1	0.13898		0.73329	0.16105			0.17625	0.04793	0.15038	0.14964				0.31865							0.18901
1656	[N].KEALQDVEDENQ.[-]	P62260 [244-255]		14-3-3 protein epsilon OS=Rattus norvegicus OX=10116 GN=Ywhae PE=1 SV=1	0.37436	0.19969	1.48572	0.16591	0.09409	0.07351	0.10082		0.11924	0.05508	0.09251	0.02269		0.06694	0.04266	0.01944					0.0202
1657	[K].EALQDVEDENQ.[-]	P62260 [245-255]		14-3-3 protein epsilon OS=Rattus norvegicus OX=10116 GN=Ywhae PE=1 SV=1	0.14262	0.22406	0.43422	0.18607	0.12141	0.08176			0.11249	0.16705	0.11836	0.0877	0.18976	0.16941	0.09261			0.09346			0.10133	0.0922
1658	[-].MADIQTERAYQKQPTIFQNK.[K]	P62282 [1-20]		40S ribosomal protein S11 OS=Rattus norvegicus OX=10116 GN=Rps11 PE=1 SV=3	0.20024	0.21085	0.63409	0.1522		0.11025		0.07131	0.21872	0.2477	0.15281	0.05466	0.04903	0.11192	0.04692	0.02279			0.07803	0.07959	0.1092
1659	[M].ADIQTERAYQKQPT.[I]	P62282 [2-15]		40S ribosomal protein S11 OS=Rattus norvegicus OX=10116 GN=Rps11 PE=1 SV=3	0.15991	0.25396	0.48735	0.38691		0.15511		0.1586	0.0982	0.21986	0.21293	0.13585	0.28916	0.26261	0.22039			0.13343	0.22268		0.20235	0.20937
1660	[-].MSDKPDMAEIEK.[F]	P62329 [1-12]		Thymosin beta-4 OS=Rattus norvegicus OX=10116 GN=Tmsb4x PE=1 SV=2	0.28574	0.53841	0.61158	0.40448	0.27244	0.27001	0.13865	0.29934	0.1911	0.28969	0.40853	0.30241	0.41226	0.20248	0.19497	0.12279	0.30836	0.31546	0.24937	0.1876	0.19746	0.2711
1661	[-].MSDKPDMAE.[I]	P62329 [1-9]		Thymosin beta-4 OS=Rattus norvegicus OX=10116 GN=Tmsb4x PE=1 SV=2	0.23162	0.44146	0.63519	0.38418	0.22692	0.50777	0.43919	0.32341	0.55024	0.66042	0.47467	0.05805	0.12334	0.40607	0.20956	0.09247	0.29701	0.17686	0.13952	0.16461	0.25205	0.20674
1662	[K].KTETQEKNPLPSKETIEQEKQAGES.[-]	P62329 [20-44]		Thymosin beta-4 OS=Rattus norvegicus OX=10116 GN=Tmsb4x PE=1 SV=2	0.32569	0.61204	0.79484	0.29531	0.20177	0.28278	0.25346	0.15487	0.22974	0.29113	0.23433	0.28189	0.25908	0.38421	0.27083	0.09326	0.32211	0.3236		0.23649	0.12301	0.07324
1663	[M].SDKPDMAEIEK.[F]	P62329 [2-12]		Thymosin beta-4 OS=Rattus norvegicus OX=10116 GN=Tmsb4x PE=1 SV=2	0.02596	0.03869	0.05389	0.05039	0.05636	0.06033	0.10229	0.06006	0.54722	0.87577	0.19217			0.03026	0.01499	0.02789		0.06708		0.12632	0.47246	0.04794
1664	[M].SDKPDMAEIEKF.[D]	P62329 [2-13]		Thymosin beta-4 OS=Rattus norvegicus OX=10116 GN=Tmsb4x PE=1 SV=2	1.2026	1.8049	4.69938	1.09651	0.52905	0.47728	0.79275	0.41627	1.67861	1.19839	0.9663	0.26654	0.14512	1.00157	0.2231	0.14702	0.09125	0.3946	0.1224	0.33118	0.76327	0.17442
1665	[M].SDKPDMAEIEKFD.[K]	P62329 [2-14]		Thymosin beta-4 OS=Rattus norvegicus OX=10116 GN=Tmsb4x PE=1 SV=2	0.44974	0.29753	1.92022	0.30528	0.14737	0.11417	0.24592	0.04919	0.10656	0.05471	0.25581	0.05486	0.04109	0.25885	0.07912	0.03277	0.03554	0.0544		0.06171	0.04844	0.04351
1666	[K].TETQEKNPLPSKETIEQEKQAGES.[-]	P62329 [21-44]		Thymosin beta-4 OS=Rattus norvegicus OX=10116 GN=Tmsb4x PE=1 SV=2	0.14485	0.16597	0.28962	0.06682	0.05485					0.10143
1667	[M].SDKPDMAEIEKFDK.[S]	P62329 [2-15]		Thymosin beta-4 OS=Rattus norvegicus OX=10116 GN=Tmsb4x PE=1 SV=2	0.1197	0.22362	0.31738	0.08899	0.17827	0.07633	0.06877		0.04991	0.05	0.10059	0.02412	0.0681	0.12995
1668	[M].SDKPDMAEIEKFDKS.[K]	P62329 [2-16]		Thymosin beta-4 OS=Rattus norvegicus OX=10116 GN=Tmsb4x PE=1 SV=2	0.30117	4.95185	5.8429		1.80675		0.23765		0.10994				0.79887	1.66102	0.21108	0.23536
1669	[M].SDKPDMAEIEKFDKSK.[L]	P62329 [2-17]		Thymosin beta-4 OS=Rattus norvegicus OX=10116 GN=Tmsb4x PE=1 SV=2	0.22981	1.59619	1.48326	0.02708	0.67807		1.15397		0.12074	0.40334			0.27574	0.51643	0.26843	0.09873
1670	[M].SDKPDMAEIEKFDKSKL.[K]	P62329 [2-18]		Thymosin beta-4 OS=Rattus norvegicus OX=10116 GN=Tmsb4x PE=1 SV=2	5.39257	9.72635	27.3319	2.22346	3.82457	1.26817	2.04262	0.5635	4.00155	4.25043	2.26544	0.69853	1.18022	4.21623	1.72408	0.74367	0.52477	0.18294	0.37418	0.7838	0.82934	0.50787
1671	[M].SDKPDMAEIEKFDKSKL.[K]	P62329 [2-18]		Thymosin beta-4 OS=Rattus norvegicus OX=10116 GN=Tmsb4x PE=1 SV=2	0.41262	0.5731	1.44263	0.11727	0.23686	0.18297	0.51507		0.45474	0.52675	0.20886		0.1128	0.31261	0.12046	0.03539					0.0852
1672	[M].SDKPDMAEIEKFDKSKLK.[K]	P62329 [2-19]		Thymosin beta-4 OS=Rattus norvegicus OX=10116 GN=Tmsb4x PE=1 SV=2	0.0646	0.46494	0.75517		0.15698		0.35817							0.18561	0.10525	0.01827
1673	[M].SDKPDMAEIEKFDKSKLKKTE.[T]	P62329 [2-22]		Thymosin beta-4 OS=Rattus norvegicus OX=10116 GN=Tmsb4x PE=1 SV=2	0.28389	1.00014	2.3111	0.0806	0.47243		0.55044		0.51317	0.2657	0.10667		0.09403	0.33923	0.17246	0.06474
1674	[M].SDKPDMAEIEKFDKSKLKKTET.[Q]	P62329 [2-23]		Thymosin beta-4 OS=Rattus norvegicus OX=10116 GN=Tmsb4x PE=1 SV=2	0.25789	2.36301	3.16028		0.59216		0.31745		0.11942	0.05395			0.18614	0.56131	0.30446	0.0957
1675	[M].SDKPDMAEIEKFDKSKLKKTETQ.[E]	P62329 [2-24]		Thymosin beta-4 OS=Rattus norvegicus OX=10116 GN=Tmsb4x PE=1 SV=2	0.93235	2.84345	7.7032	1.06402	1.21589	0.76282	0.8955	0.47107	1.37638	1.58677	1.11335	0.19209	0.63003	1.34687	1.01649	0.32363	0.29491		0.24424	0.34479	0.44369	0.39084
1676	[M].SDKPDMAEIEKFDKSKLKKTETQE.[K]	P62329 [2-25]		Thymosin beta-4 OS=Rattus norvegicus OX=10116 GN=Tmsb4x PE=1 SV=2	0.30494	0.26897	0.44868	0.07047	0.13571	0.07413				0.09815		0.31779	0.15446	0.43105	0.09691	0.13697		0.64772		0.38079	0.67088	0.15268
1677	[M].SDKPDMAEIEKFDKSKLKKTETQE.[K]	P62329 [2-25]	1xMet-loss+Acetyl [M1]	Thymosin beta-4 OS=Rattus norvegicus OX=10116 GN=Tmsb4x PE=1 SV=2
1678	[M].SDKPDMAEIEKFDKSKLKKTETQEK.[N]	P62329 [2-26]	1xAcetyl [N-Term]	Thymosin beta-4 OS=Rattus norvegicus OX=10116 GN=Tmsb4x PE=1 SV=2	0.13869	2.02469	0.62657		0.33295								1.32305	0.32598	0.44062	0.25089
1679	[E].TQEKNPLPSKETIEQEKQAGES.[-]	P62329 [23-44]	1xAcetyl [N-Term]	Thymosin beta-4 OS=Rattus norvegicus OX=10116 GN=Tmsb4x PE=1 SV=2		3.34527	0.29856		0.22733								2.76129	0.2089		0.18641
1680	[M].SDKPDMAEIEKFDKSKLKKTETQEKNPLPSKETIEQEKQAGES.[-]	P62329 [2-44]	1xAcetyl [N-Term]	Thymosin beta-4 OS=Rattus norvegicus OX=10116 GN=Tmsb4x PE=1 SV=2	0.05598	0.13661	0.29346	0.0648	0.06498		0.08819		0.15116	0.06936	0.07938			0.05719	0.04452	0.01511
1681	[M].SDKPDMAEIEKFDKSKLKKTETQEKNPLPSKETIEQEKQAGES.[-]	P62329 [2-44]	1xMet-loss+Acetyl [M1]	Thymosin beta-4 OS=Rattus norvegicus OX=10116 GN=Tmsb4x PE=1 SV=2	0.09975	0.13179	0.23996						0.09665				0.13492	0.24977	0.05625	0.04136
1682	[T].QEKNPLPSKETIEQEKQAGES.[-]	P62329 [24-44]	1xMet-loss+Acetyl [M1]	Thymosin beta-4 OS=Rattus norvegicus OX=10116 GN=Tmsb4x PE=1 SV=2	0.29241	0.42741	1.37082		0.06099								0.16795	0.19153	0.05187	0.04778
1683	[T].QEKNPLPSKETIEQEKQAGES.[-]	P62329 [24-44]	1xAcetyl [N-Term]	Thymosin beta-4 OS=Rattus norvegicus OX=10116 GN=Tmsb4x PE=1 SV=2	0.69328	0.57341	0.9188	0.10588	0.12882	0.15618	0.90205	0.36107	0.95921	0.43443	0.37091	0.53422	0.41766	0.8208	0.21071	0.15332	0.63626	0.19369	0.36554	1.01054	0.76364	0.6543
1684	[Q].EKNPLPSKETIEQEKQAGES.[-]	P62329 [25-44]	1xAcetyl [N-Term]	Thymosin beta-4 OS=Rattus norvegicus OX=10116 GN=Tmsb4x PE=1 SV=2	0.2281	0.26926	0.46901	0.04148								0.07739		0.2882	0.06528	0.05268				0.1027
1685	[E].KNPLPSKETIEQEKQAGES.[-]	P62329 [26-44]	1xAcetyl [N-Term]	Thymosin beta-4 OS=Rattus norvegicus OX=10116 GN=Tmsb4x PE=1 SV=2	0.14857	0.5274	0.19718		0.11657				0.1949				0.74181	0.19929	0.12753	0.10835						0.13673
1686	[K].NPLPSKETIEQEKQAGES.[-]	P62329 [27-44]	1xAcetyl [N-Term]	Thymosin beta-4 OS=Rattus norvegicus OX=10116 GN=Tmsb4x PE=1 SV=2		0.13987	0.16068										2.49469	0.10121	0.08591	0.13844
1687	[N].PLPSKETIEQEKQAGES.[-]	P62329 [28-44]		Thymosin beta-4 OS=Rattus norvegicus OX=10116 GN=Tmsb4x PE=1 SV=2	0.08884	0.12188	0.77759		0.05581				0.15277	0.16523				0.13921
1688	[M].GTRDDEYDYLFK.[V]	P62494 [2-13]		Ras-related protein Rab-11A OS=Rattus norvegicus OX=10116 GN=Rab11a PE=1 SV=3			0.24172	0.04859
1689	[T].GSPPATTQPQGTTQPPAQPASQGSGSTA.[-]	P62501 [116-143]		TSC22 domain family protein 1 OS=Rattus norvegicus OX=10116 GN=Tsc22d1 PE=2 SV=1	0.06887	0.57931	0.93675	0.06269	3.65574				0.07099	0.07585	0.37629	0.06206		0.09872		0.01944					0.06819
1690	[R].VETGILRPG.[M]	P62632 [267-275]		Elongation factor 1-alpha 2 OS=Rattus norvegicus OX=10116 GN=Eef1a2 PE=1 SV=1	0.83233	1.75443	0.9038	0.89329	0.79166	2.00594	2.58268	2.16742	1.40826	1.542	1.24932	4.3751	2.30482	2.10337	1.50839	0.90395	3.97949	4.6655	3.83357	4.66578	2.03774	2.33035
1691	[R].QTVAVGVIKNVEKK.[S]	P62632 [431-444]		Elongation factor 1-alpha 2 OS=Rattus norvegicus OX=10116 GN=Eef1a2 PE=1 SV=1			0.33313											0.06294
1692	[K].NGDLDEVKDYVAKGEDVNR.[T]	P62775 [12-30]		Myotrophin OS=Rattus norvegicus OX=10116 GN=Mtpn PE=1 SV=2	0.10461	0.07508	0.39579	0.05838		0.02987	0.04897		0.17328	0.07593	0.04002	0.0262		0.09258				0.05117		0.05094	0.09043
1693	[K].GADKTVKGPDGLTALEATDNQAIK.[A]	P62775 [91-114]		Myotrophin OS=Rattus norvegicus OX=10116 GN=Mtpn PE=1 SV=2	0.13702	0.1588	0.29347	0.02992					0.16388	0.07958				0.16267							0.09361
1694	[K].TVKGPDGLTALEATDNQAIK.[A]	P62775 [95-114]		Myotrophin OS=Rattus norvegicus OX=10116 GN=Mtpn PE=1 SV=2			0.30301
1695	[K].GPDGLTALEATDNQAI.[K]	P62775 [98-113]		Myotrophin OS=Rattus norvegicus OX=10116 GN=Mtpn PE=1 SV=2			0.57848			0.09461			0.11454									0.09438
1696	[K].GPDGLTALEATDNQAIK.[A]	P62775 [98-114]	1xAcetyl [N-Term]	Myotrophin OS=Rattus norvegicus OX=10116 GN=Mtpn PE=1 SV=2	0.26342	0.34271	4.20925	0.59944	0.23169	0.4308	0.80018	0.305	2.85119	2.36684	1.06165	0.04236	0.07538	1.51759	0.33425	0.04307		0.55912	0.14403	1.41904	2.37612	0.24399
1697	[R].ISGLIYEETRGVLK.[V]	P62804 [47-60]	1xAcetyl [N-Term]	Histone H4 OS=Rattus norvegicus OX=10116 GN=H4c2 PE=1 SV=2			0.61532	0.13452					0.36585	0.28981	0.15378			0.18776	0.06281						0.31168
1698	[M].AAQGEPQVQFK.[L]	P62828 [2-12]		GTP-binding nuclear protein Ran OS=Rattus norvegicus OX=10116 GN=Ran PE=1 SV=3							1.04953			0.17388								0.75603			0.19019
1699	[M].ATDGLHENETLASLKSEAESLK.[G]	P62882 [2-23]		Guanine nucleotide-binding protein subunit beta-5 OS=Rattus norvegicus OX=10116 GN=Gnb5 PE=2 SV=1	0.25763	0.27367	1.10649	0.47273	0.19845	0.09083	0.37735	0.09255	0.93865	2.09163	0.41366	0.11857	0.09162	0.69105	0.25384	0.09201		0.21215		0.25089	1.10475	0.12039
1700	[K].GGKPEPPAMPQPVPTA.[-]	P62909 [228-243]	1xMet-loss+Acetyl [M1]	40S ribosomal protein S3 OS=Rattus norvegicus OX=10116 GN=Rps3 PE=1 SV=1	0.40373	0.68464	1.18248	0.4279	0.52529		0.24338		0.51177	0.36396	0.311			0.20802	0.38301	0.17075				0.07269
1701	[-].MAQDQGEKENPMRELR.[I]	P62914 [1-16]	1xAcetyl [N-Term]	60S ribosomal protein L11 OS=Rattus norvegicus OX=10116 GN=Rpl11 PE=1 SV=2	0.16667	0.21746	0.2259	0.34967	0.18217	0.09791	0.09905	0.08444	0.46772	0.22699	0.20763			0.03209	0.12152	0.07014				0.10247	0.05141	0.04589
1702	[M].AQDQGEKENPMREL.[R]	P62914 [2-15]	1xMet-loss+Acetyl [M1]	60S ribosomal protein L11 OS=Rattus norvegicus OX=10116 GN=Rpl11 PE=1 SV=2
1703	[R].ASGNYATVISHNPETK.[K]	P62919 [129-144]	1xMet-loss+Acetyl [M1]	60S ribosomal protein L8 OS=Rattus norvegicus OX=10116 GN=Rpl8 PE=2 SV=2	0.08549	0.28792	0.09453	0.20476	0.17039	0.0973	0.09347	0.17321	0.05472	0.1194	0.15684	0.34548	0.30483	0.0775	0.21568	0.14399	0.12365	0.33197	0.28407	0.1569	0.19094	0.1836
1704	[M].ADEIAKAQVAQPGGDTIFGK.[I]	P62959 [2-21]		Histidine triad nucleotide-binding protein 1 OS=Rattus norvegicus OX=10116 GN=Hint1 PE=1 SV=5	0.39145	1.13036	0.43061	0.68463	1.63662	0.70005	0.05509	0.19769	0.20681	0.18853	0.41995	0.70849	1.35623	0.75501	2.58109	1.54238	0.60697	0.04532	0.33835	0.58556	0.32548	0.49979
1705	[M].ADEIAKAQVAQPGGDTIFGKIIRK.[E]	P62959 [2-25]	1xAcetyl [N-Term]	Histidine triad nucleotide-binding protein 1 OS=Rattus norvegicus OX=10116 GN=Hint1 PE=1 SV=5	0.2762	0.3682	0.22827	0.88085	0.85568	0.59219		0.43388	0.776	0.34097	0.36658	1.28361	0.97128	0.5608	1.71894	1.17783	1.36571	0.32148	0.89532	2.63846	0.52232	0.76286
1706	[K].AQVAQPGGDTIFGK.[I]	P62959 [8-21]	1xAcetyl [N-Term]	Histidine triad nucleotide-binding protein 1 OS=Rattus norvegicus OX=10116 GN=Hint1 PE=1 SV=5	0.10421	0.10083						0.20181	0.19185	0.29934		0.29775	0.22482	0.14811	0.22503	0.16683	0.74645		0.46224	0.90282	0.60463	0.22355
1707	[-].MASATDSRYGQK.[E]	P63012 [1-12]	1xAcetyl [N-Term]	Ras-related protein Rab-3A OS=Rattus norvegicus OX=10116 GN=Rab3a PE=1 SV=1	0.24769	0.56412	0.35848	0.93388	0.5371			0.5977		0.67628	0.3518	0.23613	0.42167	0.37687	1.18733	0.35836			0.43465		0.50436	0.35595
1708	[R].KPLVIIAEDVDGEALSTLVLNR.[L]	P63039 [269-290]		60 kDa heat shock protein, mitochondrial OS=Rattus norvegicus OX=10116 GN=Hspd1 PE=1 SV=1	0.23306	0.37708	0.15407	0.47306	0.51568	0.33024		0.27314	0.23873	1.29898	0.44623	0.31646	0.46475	0.2956	0.82951	0.46335	0.45661	0.15274	0.28153	0.54674	2.12687	0.5267
1709	[K].VGEVIVTKDDAMLLK.[G]	P63039 [345-359]	1xAcetyl [N-Term]	60 kDa heat shock protein, mitochondrial OS=Rattus norvegicus OX=10116 GN=Hspd1 PE=1 SV=1	0.89735	1.96837	1.85682	1.58738	2.32922	0.44057		0.45442	0.27393	1.04736	0.70777	0.40297	0.77124	1.1038	2.28362	1.39858			0.4455	0.22834	0.46956	0.57318
1710	[K].LVQDVANNTNEEAGDGTTTATVLAR.[S]	P63039 [97-121]	1xAcetyl [N-Term]	60 kDa heat shock protein, mitochondrial OS=Rattus norvegicus OX=10116 GN=Hspd1 PE=1 SV=1	0.48656	0.53708	0.2338	0.2506	0.5742	0.23292	0.2231	0.24673			0.17657	0.4171	0.936	0.59188	0.95279	0.60294	0.4425		0.33354	0.42231	0.27876	0.49818
1711	[M].AAAAAAGPEMVR.[G]	P63086 [2-13]	1xAcetyl [N-Term]	Mitogen-activated protein kinase 1 OS=Rattus norvegicus OX=10116 GN=Mapk1 PE=1 SV=3	0.05829	0.17945	0.07099		0.12152								0.18075	0.12179	0.22544	0.12993
1712	[M].AAAAAAGPEMVRGQVFDVGPR.[Y]	P63086 [2-22]	1xAcetyl [N-Term]	Mitogen-activated protein kinase 1 OS=Rattus norvegicus OX=10116 GN=Mapk1 PE=1 SV=3	0.04336	1.14335	0.21065	0.06814	2.04007					0.13711			1.38856	0.66922	1.92095	1.47901	0.10225		0.05641
1713	[-].MDKNELVQK.[A]	P63102 [1-9]	1xAcetyl [N-Term]; 1xOxidation [M6]	14-3-3 protein zeta/delta OS=Rattus norvegicus OX=10116 GN=Ywhaz PE=1 SV=1				0.02369	0.22484					0.03872				0.03513
1714	[-].MDKNELVQK.[A]	P63102 [1-9]	1xAcetyl [N-Term]	14-3-3 protein zeta/delta OS=Rattus norvegicus OX=10116 GN=Ywhaz PE=1 SV=1	0.04955	1.00238	0.32307		1.36412	0.05605						0.03667	1.21616	0.51437	1.32856	1.19415
1715	[K].SVTEQGAELSNEERNLLSVAYK.[N]	P63102 [28-49]	1xAcetyl [N-Term]	14-3-3 protein zeta/delta OS=Rattus norvegicus OX=10116 GN=Ywhaz PE=1 SV=1		0.1837			0.17664								0.22684	0.09332	0.15771	0.17249
1716	[K].LGEMWNNTAADDKQPYEK.[K]	P63159 [129-146]	1xAcetyl [N-Term]	High mobility group protein B1 OS=Rattus norvegicus OX=10116 GN=Hmgb1 PE=1 SV=2		0.63079	0.12614		0.87387								1.09396	0.45658	0.72921	0.85665
1717	[K].LGEMWNNTAADDKQPYEKK.[A]	P63159 [129-147]	1xAcetyl [N-Term]	High mobility group protein B1 OS=Rattus norvegicus OX=10116 GN=Hmgb1 PE=1 SV=2		0.15366			0.16417								0.24372	0.09168	0.14283	0.13915
1718	[M].ADKPDMGEIASFDKA.[K]	P63312 [2-16]	1xAcetyl [N-Term]; 1xOxidation [M6]	Thymosin beta-10 OS=Rattus norvegicus OX=10116 GN=Tmsb10 PE=1 SV=2		0.27012			0.34837		0.23343			0.03792					0.07012	0.04299
1719	[M].ADKPDMGEIASFDKAKLKKTETQEKN.[T]	P63312 [2-27]	1xAcetyl [N-Term]	Thymosin beta-10 OS=Rattus norvegicus OX=10116 GN=Tmsb10 PE=1 SV=2	0.10592	5.73432	0.88908		4.27132		3.50714		0.07215	0.19214			7.17265	2.05512	3.18153	3.29619
1720	[M].ADKPDMGEIASFDKAKLKKTETQEKNTLPTKETIEQEKRSEIS.[-]	P63312 [2-44]	1xAcetyl [N-Term]	Thymosin beta-10 OS=Rattus norvegicus OX=10116 GN=Tmsb10 PE=1 SV=2		0.54396	0.11051		0.43059								0.56166	0.19043	0.19295	0.32836	0.03936
1721	[N].TLPTKETIEQEKRSEIS.[-]	P63312 [28-44]		Thymosin beta-10 OS=Rattus norvegicus OX=10116 GN=Tmsb10 PE=1 SV=2	0.97976	1.76241	0.32631	1.23397	1.53317	1.01734	0.10565	0.75341	0.49766	0.42186	0.98732	1.12402	1.58863	0.64609	2.44	1.19373	1.23223	0.15039	0.92094	0.92487	0.62239	1.20634
1722	[-].MAGLGPGGGDSEGGPRPLF.[C]	P63319 [1-19]	1xAcetyl [N-Term]; 1xOxidation [M6]	Protein kinase C gamma type OS=Rattus norvegicus OX=10116 GN=Prkcg PE=1 SV=1		10.6157	2.68135		1.27181								3.62334	2.05746		0.16189
1723	[M].SEPKAIDPKLSTTDRVVK.[A]	P63329 [2-19]	1xAcetyl [N-Term]	Serine/threonine-protein phosphatase 2B catalytic subunit alpha isoform OS=Rattus norvegicus OX=10116 GN=Ppp3ca PE=1 SV=1		180.787	9.60071	0.04635	5.38246		0.36142						232.052	23.6796	1.68134	16.248	0.21782	0.08106	0.19683
1724	[P].EEHPTLLTEAPLNPK.[A]	P68136 [101-115]		Actin, alpha skeletal muscle OS=Rattus norvegicus OX=10116 GN=Acta1 PE=1 SV=1	0.44046	0.81265	0.22235	1.0447	1.57171	1.14265	0.07499	0.4947	0.12091	0.23389	0.56427	1.27405	1.29533	0.7176	2.79852	1.59922	1.47946	0.21195	0.8341	0.93975	0.59352	1.10436
1725	[K].YPIEHGIITN.[W]	P68136 [71-80]	1xGln->pyro-Glu [Q1]	Actin, alpha skeletal muscle OS=Rattus norvegicus OX=10116 GN=Acta1 PE=1 SV=1	0.51236	0.89621	0.12062	0.51125	0.55401	0.46783		0.48769	0.33533	0.28869	0.50901	0.3705	0.93669	0.15798	1.16851	0.361	0.34023		0.447	0.4816	0.32008	0.49069
1726	[K].YPIEHGIITNWDDMEK.[I]	P68136 [71-86]		Actin, alpha skeletal muscle OS=Rattus norvegicus OX=10116 GN=Acta1 PE=1 SV=1	0.12101	0.30239	0.05883	0.22331	0.27337	0.26333	0.05652	0.12201	0.04966	0.09304	0.1992	0.32798	0.39583	0.13336	1.00573	0.28792	0.3396		0.23151	0.19389	0.18973	0.22915
1727	[R].VAPEEHPTLLTEAPLNPK.[A]	P68136 [98-115]		Actin, alpha skeletal muscle OS=Rattus norvegicus OX=10116 GN=Acta1 PE=1 SV=1	1.43963	2.15932	0.5546	2.81301	3.92459	3.45731	5.23921	1.18843	0.9766	4.42865	1.4383	3.61268	3.26307	1.62003	7.16541	4.0309	4.12823	5.07133	2.23705	2.96034	6.05548	2.40918
1728	[-].MEKTELIQK.[A]	P68255 [1-9]		14-3-3 protein theta OS=Rattus norvegicus OX=10116 GN=Ywhaq PE=1 SV=1	1.72162	1.57772	0.52842	1.64328	2.14295	2.49181	0.37986	1.29993	0.50909	0.84918	1.26679	3.32817	3.05745	1.3642	3.90316	2.45903	3.4741	0.93178	2.57815	2.38679	1.82253	2.85529
1729	[-].MEKTELIQK.[A]	P68255 [1-9]		14-3-3 protein theta OS=Rattus norvegicus OX=10116 GN=Ywhaq PE=1 SV=1	0.19238	0.29442		0.11762	0.16259	0.17563		0.1408	0.07031	0.15059	0.15572	0.17337	0.25359	0.16915	0.18578	0.13228	0.22276	0.11204	0.19244	0.13571	0.14963	0.24091
1730	[K].AVTEQGAELSNEERNLLSVAYK.[N]	P68255 [28-49]	1xAcetyl [N-Term]	14-3-3 protein theta OS=Rattus norvegicus OX=10116 GN=Ywhaq PE=1 SV=1	0.06857	0.13668	0.29666	0.1334	0.10295						0.09701				0.06463
1731	[R].LSVDYGK.[K]	P68370 [157-163]		Tubulin alpha-1A chain OS=Rattus norvegicus OX=10116 GN=Tuba1a PE=1 SV=1	0.09928	0.23368		0.07585	0.07541	0.15337		0.16695	0.06618	0.11547	0.12355	0.24898	0.48118	0.09792	0.21515	0.16938	0.30553	0.22278	0.27554	0.32839	0.2332	0.33194
1732	[K].SKLEFSIYPAPQ.[V]	P68370 [165-176]		Tubulin alpha-1A chain OS=Rattus norvegicus OX=10116 GN=Tuba1a PE=1 SV=1										0.73862											0.53834
1733	[Q].VSTAVVEPYNSILTTH.[T]	P68370 [177-192]		Tubulin alpha-1A chain OS=Rattus norvegicus OX=10116 GN=Tuba1a PE=1 SV=1	0.08376	0.12374	0.54032	0.02126			0.1228		0.13129	0.08461	0.04137			0.05053						0.0514	0.04836
1734	[Q].VSTAVVEPYNSILTTHTTLE.[H]	P68370 [177-196]		Tubulin alpha-1A chain OS=Rattus norvegicus OX=10116 GN=Tuba1a PE=1 SV=1			1.34086						0.15023					0.16654
1735	[V].STAVVEPYNSILTTHTTLE.[H]	P68370 [178-196]		Tubulin alpha-1A chain OS=Rattus norvegicus OX=10116 GN=Tuba1a PE=1 SV=1			0.34488							0.0951				0.0493
1736	[T].AVVEPYNSILTTH.[T]	P68370 [180-192]		Tubulin alpha-1A chain OS=Rattus norvegicus OX=10116 GN=Tuba1a PE=1 SV=1			1.04419	0.04258			0.21333		0.33146	0.33827				0.17941
1737	[R].NLDIERPTYTN.[L]	P68370 [216-226]		Tubulin alpha-1A chain OS=Rattus norvegicus OX=10116 GN=Tuba1a PE=1 SV=1			0.38802							0.13493				0.03596
1738	[R].NLDIERPTYTNLN.[R]	P68370 [216-228]		Tubulin alpha-1A chain OS=Rattus norvegicus OX=10116 GN=Tuba1a PE=1 SV=1			1.2463	0.07625					0.3316	0.46868				0.20833							0.17961
1739	[R].NLDIERPTYTNLNR.[L]	P68370 [216-229]		Tubulin alpha-1A chain OS=Rattus norvegicus OX=10116 GN=Tuba1a PE=1 SV=1	0.06572				0.04309	0.14313	0.19311	0.10866			0.07698	1.98015	0.71237	0.65111	0.29662	0.09555	0.85771	0.86904	0.63638	0.78252	0.23778	0.15557
1740	[L].DIERPTYTNLN.[R]	P68370 [218-228]	1xAcetyl [N-Term]	Tubulin alpha-1A chain OS=Rattus norvegicus OX=10116 GN=Tuba1a PE=1 SV=1	0.1585	0.35776	0.53274	0.33145	0.20749						0.28795			0.13484	0.14144	0.06141					0.12133
1741	[R].IHFPLATYAPVISA.[E]	P68370 [265-278]	1xAcetyl [N-Term]	Tubulin alpha-1A chain OS=Rattus norvegicus OX=10116 GN=Tuba1a PE=1 SV=1
1742	[R].IHFPLATYAPVISAE.[K]	P68370 [265-279]		Tubulin alpha-1A chain OS=Rattus norvegicus OX=10116 GN=Tuba1a PE=1 SV=1	0.58478	0.66876	1.40084	0.83192	0.39879		0.57815	0.17679	0.92479	0.78927	0.65618	0.17729	0.34919	0.35715	0.44108	0.16907	0.13458	0.11967	0.10587	0.27212	0.21072	0.18573
1743	[R].IHFPLATYAPVISAEK.[A]	P68370 [265-280]	1xMet-loss+Acetyl [M1]	Tubulin alpha-1A chain OS=Rattus norvegicus OX=10116 GN=Tuba1a PE=1 SV=1	0.32461	0.58667	0.86562	1.06933	0.35426	0.13437		0.20197	0.35716	0.37175	0.53162	0.04926	0.09701		0.35544	0.1085				0.07439		0.07374
1744	[I].HFPLATYAPVISA.[E]	P68370 [266-278]	1xAcetyl [N-Term]	Tubulin alpha-1A chain OS=Rattus norvegicus OX=10116 GN=Tuba1a PE=1 SV=1	0.38048	0.38248	0.71314	0.40861	0.29195	0.22997		0.2043	0.80062	0.4918	0.54567	0.0756		0.07527	0.16171	0.1189				0.12885	0.13095	0.12533
1745	[I].HFPLATYAPVISAE.[K]	P68370 [266-279]		Tubulin alpha-1A chain OS=Rattus norvegicus OX=10116 GN=Tuba1a PE=1 SV=1	0.11749	0.12341	0.3167	0.1207	0.036		0.10215	0.04457	0.22498	0.11544	0.14449	0.03184		0.08749	0.0277	0.01298		0.0524		0.05672	0.05665
1746	[I].HFPLATYAPVISAEK.[A]	P68370 [266-280]	1xAcetyl [N-Term]	Tubulin alpha-1A chain OS=Rattus norvegicus OX=10116 GN=Tuba1a PE=1 SV=1			0.44104											0.14272
1747	[H].FPLATYAPVISA.[E]	P68370 [267-278]	1xAcetyl [N-Term]	Tubulin alpha-1A chain OS=Rattus norvegicus OX=10116 GN=Tuba1a PE=1 SV=1		0.09551	0.34154
1748	[H].FPLATYAPVISAE.[K]	P68370 [267-279]		Tubulin alpha-1A chain OS=Rattus norvegicus OX=10116 GN=Tuba1a PE=1 SV=1	0.06151		0.42778	0.07843			0.18029		0.10736	0.29322				0.06241							0.15267
1749	[H].FPLATYAPVISAEK.[A]	P68370 [267-280]	1xMet-loss+Acetyl [M1]	Tubulin alpha-1A chain OS=Rattus norvegicus OX=10116 GN=Tuba1a PE=1 SV=1	0.22041	0.24854	0.39878	0.12076			0.14616	0.04589		0.24689	0.08064	0.07225	0.03739	0.17132		0.01871	0.01645	0.12099		0.0824	0.27878	0.03242
[truncated: 791 more rows]

## Sheet: Additional Table 2
Table S2 List of significantly altered peptides upon 4-AP treatment (paired t-test, adjusted P-value < 0.05). Peptide sequences, positions, modifications, Uniprot accession numbers, gene symbols, and protein names are shown.
[truncated: 323 more rows]

[truncated: 4 more sheets: Additional Table 3, Additional Table 4, Additional Table 5, Additional Table 6]
